# Supplementary material for: Identification of Branched and Linear Forms of PFOA and Potential Precursors: A User-Friendly SMILES Structure-based Approach
Source: Front Environ Sci. Author manuscript; Available in PMC 2023 Mar 24. (PMC9048161; doi:10.3389/fenvs.2022.865488)
Supplement: Supplement2 [file NIHMS1796430-supplement-Supplement2.xlsm]

## Sheet: Welcome
Identification of Branched and Linear Forms of PFOA and Potential Precursors: A User-friendly SMILES Structure-based Approach
The embedded VBA Macro in this Excel file is intended to process an input data column of SMILES and determine whether each compound listed falls within the UNEP POPRC definition of a PFOA-related substance – with an output of "YES" for falling within the definition of PFOA, its salts, and related compounds with the propensity for degredation; or "NO" for not satisfying the parameters of the defin…
INSTRUCTIONS:
Step 1: Download an input data file of JChem-generated SMILES from the CompTox Chemicals Dashboard https://ccte-ccd.epa.gov/dashboard/, or ChemAxon tools.
Step 2: Ensure that this Excel file is saved as a Macro-Enabled Workbook (*.xlsm)
Step 3: Paste SMILES list into Column A of the "Input" tab located in this Excel file, beginning in Row 2 under "INSERT SMILES HERE"
Step 4: Check that "Developer" is enabled on the top banner: File->Options->Customize Ribbon-> Add "Developer" to Main Tabs
Step 5: While on the Input tab page, in the Developer tab, navigate to Macros, select "PFOA_Macro" and click "Run"
Step 6: Results should be saved to a new file (with or without the macro function enabled) to preserve the blank Input tab page for reuse.
Notes:
The Macro will generate a Combined Final Rule determination for each compound. To view more detailed information, select generated columns and right click "Unhide" to view hidden columns. The Macro includes the initial "In-Rule" determination, checks for each "Out-Rule", and assigns a final ruling based on concatenation of columns F and T (In-Rule and All Out-Rules). An example using the All-PFAS…
Affiliations
1 Center for Computational Toxicology & Exposure, Office of Research and Development, U.S. Environmental Protection Agency, Research Triangle Park, NC, 27711, US
2 Oak Ridge Affiliated Universities Student Contracts, Center for Computational Toxicology & Exposure, Office of Research and Development, U.S. Environmental Protection Agency, Research Triangle Park, NC, 27711, US

## Sheet: Input
INSERT SMILES HERE

## Sheet: Demo
Sort	Input_SMILES	Prepare-SMILES	QT-SMILES	7T-SMILES	In-Rule	OutRule->	QTX-SMILES	8#QT-SMILES	8YQT-SMILES	8PQT-SMILES	9SQT-SMILES	EXX-SMILES	OutRule(i) C8F17-F,Cl,Br	OutRule(ii) (COOH)C8F16 or >C8	OutRule(ii) XC(=O)C8F16 or >C8, X=F,Cl,Br	OutRule(ii) (O)P(=O)C8F16 or >C8	OutRule(iii) SO3-C9F18 or >9	OutRule(iv) Exceptions PFOS,PFOSF,NEtFOSA	All OutRules	Combined Final Rule
2	C[N+](C)(CCCNS(=O)(=O)CCC(F)(F)C(F)(F)C(F)(F)C(F)(F)C(F)(F)C(F)(F)C(F)(F)C(F)(F)F)CC(O)=O	C[N+](C)(CCCNS(=O)(=O)CCC(F)(F)C(F)(F)C(F)(F)C(F)(F)C(F)(F)C(F)(F)C(F)(F)C(F)(F)F)CC(O)=O	C[N+](C)(CCCNS(=O)(=O)CCQQQQQQQTCC(O)=O	C[N+](C)(CCCNS(=O)(=O)CC7TCC(O)=O	YES		C[N+](C)(CCCNS(=O)(=O)CCQQQQQQQTCC(O)=O	C[N+](C)(CCCNS(=O)(=O)CCQQQQQQQTCC(O)=O	C[N+](C)(CCCNS(=O)(=O)CCQQQQQQQTCC(O)=O	C[N+](C)(CCCNS(=O)(=O)CCQQQQQQQTCC(O)=O	C[N+](C)(CCCNS(=O)(=O)CCQQQQQQQTCC(O)=O	C[N+](C)(CCCNS(=O)(=O)CCQQQQQQQTCC(O)=O								YES
3	[Li+].[NH-]S(=O)(=O)C(F)(F)C(F)(F)C(F)(F)C(F)(F)C(F)(F)C(F)(F)C(F)(F)C(F)(F)F	[Li+].[NH-]S(=O)(=O)C(F)(F)C(F)(F)C(F)(F)C(F)(F)C(F)(F)C(F)(F)C(F)(F)C(F)(F)F	[Li+].[NH-]S(=O)(=O)QQQQQQQT	[Li+].[NH-]S(=O)(=O)7T	YES		[Li+].[NH-]S(=O)(=O)QQQQQQQT	[Li+].[NH-]S(=O)(=O)QQQQQQQT	[Li+].[NH-]S(=O)(=O)QQQQQQQT	[Li+].[NH-]S(=O)(=O)QQQQQQQT	[Li+].[NH-]S(=O)(=O)QQQQQQQT	[Li+].[NH-]S(=O)(=O)QQQQQQQT								YES
4	OC(=O)\C=C(/F)C(F)(F)C(F)(F)C(F)(F)C(F)(F)C(F)(F)C(F)(F)C(F)(F)F	OC(=O)C=C(F)C(F)(F)C(F)(F)C(F)(F)C(F)(F)C(F)(F)C(F)(F)C(F)(F)F	OC(=O)C=C(F)QQQQQQT	O7T	YES		OC(=O)C=C(F)QQQQQQT	OC(=O)C=C(F)QQQQQQT	OC(=O)C=C(F)QQQQQQT	OC(=O)C=C(F)QQQQQQT	OC(=O)C=C(F)QQQQQQT	OC(=O)C=C(F)QQQQQQT								YES
5	[Na+].CCCCCCCCCC(CCC(F)(F)C(F)(F)C(F)(F)C(F)(F)C(F)(F)C(F)(F)C(F)(F)C(F)(F)F)OP([O-])(=O)OC[C@@H](O)[C@H](O)[C@H](O)[C@@H](O)C=O	[Na+].CCCCCCCCCC(CCC(F)(F)C(F)(F)C(F)(F)C(F)(F)C(F)(F)C(F)(F)C(F)(F)C(F)(F)F)OP(O)(=O)OCC(O)C(O)C(O)C(O)C=O	[Na+].CCCCCCCCCC(CCQQQQQQQTOP(O)(=O)OCC(O)C(O)C(O)C(O)C=O	[Na+].CCCCCCCCCC(CC7TOP(O)(=O)OCC(O)C(O)C(O)C(O)C=O	YES		[Na+].CCCCCCCCCC(CCQQQQQQQTOP(O)(=O)OCC(O)C(O)C(O)C(O)C=O	[Na+].CCCCCCCCCC(CCQQQQQQQTOP(O)(=O)OCC(O)C(O)C(O)C(O)C=O	[Na+].CCCCCCCCCC(CCQQQQQQQTOP(O)(=O)OCC(O)C(O)C(O)C(O)C=O	[Na+].CCCCCCCCCC(CCQQQQQQQTOP(O)(=O)OCC(O)C(O)C(O)C(O)C=O	[Na+].CCCCCCCCCC(CCQQQQQQQTOP(O)(=O)OCC(O)C(O)C(O)C(O)C=O	[Na+].CCCCCCCCCC(CCQQQQQQQTOP(O)(=O)OCC(O)C(O)C(O)C(O)C=O								YES
6	OCC(SCCC(F)(F)C(F)(F)C(F)(F)C(F)(F)C(F)(F)C(F)(F)C(F)(F)C(F)(F)F)C(CO)SCCC(F)(F)C(F)(F)C(F)(F)C(F)(F)C(F)(F)C(F)(F)C(F)(F)C(F)(F)F	OCC(SCCC(F)(F)C(F)(F)C(F)(F)C(F)(F)C(F)(F)C(F)(F)C(F)(F)C(F)(F)F)C(CO)SCCC(F)(F)C(F)(F)C(F)(F)C(F)(F)C(F)(F)C(F)(F)C(F)(F)C(F)(F)F	OCC(SCCQQQQQQQTC(CO)SCCQQQQQQQT	OCC(SCC7TC(CO)SCC7T	YES		OCC(SCCQQQQQQQTC(CO)SCCQQQQQQQT	OCC(SCCQQQQQQQTC(CO)SCCQQQQQQQT	OCC(SCCQQQQQQQTC(CO)SCCQQQQQQQT	OCC(SCCQQQQQQQTC(CO)SCCQQQQQQQT	OCC(SCCQQQQQQQTC(CO)SCCQQQQQQQT	OCC(SCCQQQQQQQTC(CO)SCCQQQQQQQT								YES
7	[Na+].[Na+].[O-]P([O-])(=O)OC(F)(F)C(F)(F)C(F)(F)C(F)(F)C(F)(F)C(F)(F)C(F)(F)C(F)(F)C(F)(F)C(F)(F)C(F)(F)C(F)(F)F	[Na+].[Na+].OP(O)(=O)OC(F)(F)C(F)(F)C(F)(F)C(F)(F)C(F)(F)C(F)(F)C(F)(F)C(F)(F)C(F)(F)C(F)(F)C(F)(F)C(F)(F)F	[Na+].[Na+].OP(O)(=O)OQQQQQQQQQQQT	[Na+].[Na+].OP(O)(=O)OQQQQ7T	YES		[Na+].[Na+].OP(O)(=O)OQQQQQQQQQQQT	[Na+].[Na+].OP(O)(=O)OQQQQQQQQQQQT	[Na+].[Na+].OP(O)(=O)OQQQQQQQQQQQT	[Na+].[Na+].OP(O)(=O)OQQQQQQQQQQQT	[Na+].[Na+].OP(O)(=O)OQQQQQQQQQQQT	[Na+].[Na+].OP(O)(=O)OQQQQQQQQQQQT								YES
8	[H][C@@]1(C[C@]([H])(OP(OCCC#N)N(C(C)C)C(C)C)[C@@]([H])(COC(C2=CC=C(CCC(F)(F)C(F)(F)C(F)(F)C(F)(F)C(F)(F)C(F)(F)C(F)(F)C(F)(F)F)C=C2)(C2=CC=C(OC)C=C2)C2=CC=C(OC)C=C2)O1)N1C=NC2=C(NC(=O)C3=CC=CC=C3)N=CN=C12	[H]C1(CC([H])(OP(OCCC#N)N(C(C)C)C(C)C)C([H])(COC(C2=CC=C(CCC(F)(F)C(F)(F)C(F)(F)C(F)(F)C(F)(F)C(F)(F)C(F)(F)C(F)(F)F)C=C2)(C2=CC=C(OC)C=C2)C2=CC=C(OC)C=C2)O1)N1C=NC2=C(NC(=O)C3=CC=CC=C3)N=CN=C12	[H]C1(CC([H])(OP(OCCC#N)N(C(C)C)C(C)C)C([H])(COC(C2=CC=C(CCQQQQQQQTC=C2)(C2=CC=C(OC)C=C2)C2=CC=C(OC)C=C2)O1)N1C=NC2=C(NC(=O)C3=CC=CC=C3)N=CN=C12	[H]C1(CC([H])(OP(OCCC#N)N(C(C)C)C(C)C)C([H])(COC(C2=CC=C(CC7TC=C2)(C2=CC=C(OC)C=C2)C2=CC=C(OC)C=C2)O1)N1C=NC2=C(NC(=O)C3=CC=CC=C3)N=CN=C12	YES		[H]C1(CC([H])(OP(OCCC#N)N(C(C)C)C(C)C)C([H])(COC(C2=CC=C(CCQQQQQQQTC=C2)(C2=CC=C(OC)C=C2)C2=CC=C(OC)C=C2)O1)N1C=NC2=C(NC(=O)C3=CC=CC=C3)N=CN=C12	[H]C1(CC([H])(OP(OCCC#N)N(C(C)C)C(C)C)C([H])(COC(C2=CC=C(CCQQQQQQQTC=C2)(C2=CC=C(OC)C=C2)C2=CC=C(OC)C=C2)O1)N1C=NC2=C(NC(=O)C3=CC=CC=C3)N=CN=C12	[H]C1(CC([H])(OP(OCCC#N)N(C(C)C)C(C)C)C([H])(COC(C2=CC=C(CCQQQQQQQTC=C2)(C2=CC=C(OC)C=C2)C2=CC=C(OC)C=C2)O1)N1C=NC2=C(NC(=O)C3=CC=CC=C3)N=CN=C12	[H]C1(CC([H])(OP(OCCC#N)N(C(C)C)C(C)C)C([H])(COC(C2=CC=C(CCQQQQQQQTC=C2)(C2=CC=C(OC)C=C2)C2=CC=C(OC)C=C2)O1)N1C=NC2=C(NC(=O)C3=CC=CC=C3)N=CN=C12	[H]C1(CC([H])(OP(OCCC#N)N(C(C)C)C(C)C)C([H])(COC(C2=CC=C(CCQQQQQQQTC=C2)(C2=CC=C(OC)C=C2)C2=CC=C(OC)C=C2)O1)N1C=NC2=C(NC(=O)C3=CC=CC=C3)N=CN=C12	[H]C1(CC([H])(OP(OCCC#N)N(C(C)C)C(C)C)C([H])(COC(C2=CC=C(CCQQQQQQQTC=C2)(C2=CC=C(OC)C=C2)C2=CC=C(OC)C=C2)O1)N1C=NC2=C(NC(=O)C3=CC=CC=C3)N=CN=C12								YES
9	CCN.OC(=O)C(F)(F)C(F)(F)C(F)(F)C(F)(F)C(F)(F)C(F)(F)C(F)(F)F	CCN.OC(=O)C(F)(F)C(F)(F)C(F)(F)C(F)(F)C(F)(F)C(F)(F)C(F)(F)F	CCN.OC(=O)QQQQQQT	CCN.O7T	YES		CCN.OC(=O)QQQQQQT	CCN.OC(=O)QQQQQQT	CCN.OC(=O)QQQQQQT	CCN.OC(=O)QQQQQQT	CCN.OC(=O)QQQQQQT	CCN.OC(=O)QQQQQQT								YES
10	OS(=O)(=O)SCCNC(=O)OCCC(F)(F)C(F)(F)C(F)(F)C(F)(F)C(F)(F)C(F)(F)C(F)(F)C(F)(F)F	OS(=O)(=O)SCCNC(=O)OCCC(F)(F)C(F)(F)C(F)(F)C(F)(F)C(F)(F)C(F)(F)C(F)(F)C(F)(F)F	OS(=O)(=O)SCCNC(=O)OCCQQQQQQQT	OS(=O)(=O)SCCNC(=O)OCC7T	YES		OS(=O)(=O)SCCNC(=O)OCCQQQQQQQT	OS(=O)(=O)SCCNC(=O)OCCQQQQQQQT	OS(=O)(=O)SCCNC(=O)OCCQQQQQQQT	OS(=O)(=O)SCCNC(=O)OCCQQQQQQQT	OS(=O)(=O)SCCNC(=O)OCCQQQQQQQT	OS(=O)(=O)SCCNC(=O)OCCQQQQQQQT								YES
11	OC(=O)\C=C/C(F)(F)C(F)(F)C(F)(F)C(F)(F)C(F)(F)C(F)(F)C(F)(F)F	OC(=O)C=CC(F)(F)C(F)(F)C(F)(F)C(F)(F)C(F)(F)C(F)(F)C(F)(F)F	OC(=O)C=CQQQQQQT	OC(=O)C=7T	YES		OC(=O)C=CQQQQQQT	OC(=O)C=CQQQQQQT	OC(=O)C=CQQQQQQT	OC(=O)C=CQQQQQQT	OC(=O)C=CQQQQQQT	OC(=O)C=CQQQQQQT								YES
12	FC(F)(F)C(F)(F)C(F)(F)C(F)(F)C(F)(F)C(F)(F)C(F)(F)C(F)(F)S(=O)(=O)OCCCCOS(=O)(=O)C(F)(F)C(F)(F)C(F)(F)C(F)(F)C(F)(F)C(F)(F)C(F)(F)C(F)(F)F	FC(F)(F)C(F)(F)C(F)(F)C(F)(F)C(F)(F)C(F)(F)C(F)(F)C(F)(F)S(=O)(=O)OCCCCOS(=O)(=O)C(F)(F)C(F)(F)C(F)(F)C(F)(F)C(F)(F)C(F)(F)C(F)(F)C(F)(F)F	TQQQQQQQS(=O)(=O)OCCCCOS(=O)(=O)QQQQQQQT	7TS(=O)(=O)OCCCCOS(=O)(=O)7T	YES		TQQQQQQQS(=O)(=O)OCCCCOS(=O)(=O)QQQQQQQT	TQQQQQQQS(=O)(=O)OCCCCOS(=O)(=O)QQQQQQQT	TQQQQQQQS(=O)(=O)OCCCCOS(=O)(=O)QQQQQQQT	TQQQQQQQS(=O)(=O)OCCCCOS(=O)(=O)QQQQQQQT	TQQQQQQQS(=O)(=O)OCCCCOS(=O)(=O)QQQQQQQT	TQQQQQQQS(=O)(=O)OCCCCOS(=O)(=O)QQQQQQQT								YES
13	FC(F)(F)C(F)(F)C(F)(F)C(F)(F)C(F)(F)C(F)(F)C(F)(F)C(F)(F)C(=O)CCCOC(=O)C=C	FC(F)(F)C(F)(F)C(F)(F)C(F)(F)C(F)(F)C(F)(F)C(F)(F)C(F)(F)C(=O)CCCOC(=O)C=C	TQQQQQQQC(=O)CCCOC(=O)C=C	7TC(=O)CCCOC(=O)C=C	YES		TQQQQQQQC(=O)CCCOC(=O)C=C	TQQQQQQQC(=O)CCCOC(=O)C=C	TQQQQQQQC(=O)CCCOC(=O)C=C	TQQQQQQQC(=O)CCCOC(=O)C=C	TQQQQQQQC(=O)CCCOC(=O)C=C	TQQQQQQQC(=O)CCCOC(=O)C=C								YES
14	[K+].[O-]C(=O)C(F)(F)C(F)(F)C(F)(F)C(F)(F)C(F)(F)C(F)(F)C(F)(F)C(F)(F)C(F)(F)F	[K+].OC(=O)C(F)(F)C(F)(F)C(F)(F)C(F)(F)C(F)(F)C(F)(F)C(F)(F)C(F)(F)C(F)(F)F	[K+].OC(=O)QQQQQQQQT	[K+].OC(=O)Q7T	YES		[K+].OC(=O)QQQQQQQQT	[K+].8#T	[K+].OC(=O)QQQQQQQQT	[K+].OC(=O)QQQQQQQQT	[K+].OC(=O)QQQQQQQQT	[K+].OC(=O)QQQQQQQQT		NO					NO	NO
15	[OH-].FC(F)(F)C(F)(F)C(F)(F)C(F)(F)C(F)(F)C(F)(F)C(F)(F)C(\O[Cr+](Cl)Cl)=[O+]\[Cr-](Cl)Cl	[OH-].FC(F)(F)C(F)(F)C(F)(F)C(F)(F)C(F)(F)C(F)(F)C(F)(F)C(O[Cr+](X)X)=[O+][Cr-](X)X	[OH-].TQQQQQQC(O[Cr+](X)X)=[O+][Cr-](X)X	[OH-].7T(O[Cr+](X)X)=[O+][Cr-](X)X	YES		[OH-].TQQQQQQC(O[Cr+](X)X)=[O+][Cr-](X)X	[OH-].TQQQQQQC(O[Cr+](X)X)=[O+][Cr-](X)X	[OH-].TQQQQQQC(O[Cr+](X)X)=[O+][Cr-](X)X	[OH-].TQQQQQQC(O[Cr+](X)X)=[O+][Cr-](X)X	[OH-].TQQQQQQC(O[Cr+](X)X)=[O+][Cr-](X)X	[OH-].TQQQQQQC(O[Cr+](X)X)=[O+][Cr-](X)X								YES
16	O[13C](=O)[13C](F)(F)C(F)(F)C(F)(F)C(F)(F)C(F)(F)C(F)(F)C(F)(F)C(F)(F)C(F)(F)C(F)(F)C(F)(F)F	OC(=O)C(F)(F)C(F)(F)C(F)(F)C(F)(F)C(F)(F)C(F)(F)C(F)(F)C(F)(F)C(F)(F)C(F)(F)C(F)(F)F	OC(=O)QQQQQQQQQQT	OC(=O)QQQ7T	YES		OC(=O)QQQQQQQQQQT	8#QQT	OC(=O)QQQQQQQQQQT	OC(=O)QQQQQQQQQQT	OC(=O)QQQQQQQQQQT	OC(=O)QQQQQQQQQQT		NO					NO	NO
17	CC(C)(CS([O-])(=O)=O)NC(=O)CCS(=O)CCC(F)(F)C(F)(F)C(F)(F)C(F)(F)C(F)(F)C(F)(F)C(F)(F)C(F)(F)C(F)(F)C(F)(F)F	CC(C)(CS(O)(=O)=O)NC(=O)CCS(=O)CCC(F)(F)C(F)(F)C(F)(F)C(F)(F)C(F)(F)C(F)(F)C(F)(F)C(F)(F)C(F)(F)C(F)(F)F	CC(C)(CS(O)(=O)=O)NC(=O)CCS(=O)CCQQQQQQQQQT	CC(C)(CS(O)(=O)=O)NC(=O)CCS(=O)CCQQ7T	YES		CC(C)(CS(O)(=O)=O)NC(=O)CCS(=O)CCQQQQQQQQQT	CC(C)(CS(O)(=O)=O)NC(=O)CCS(=O)CCQQQQQQQQQT	CC(C)(CS(O)(=O)=O)NC(=O)CCS(=O)CCQQQQQQQQQT	CC(C)(CS(O)(=O)=O)NC(=O)CCS(=O)CCQQQQQQQQQT	CC(C)(CS(O)(=O)=O)NC(=O)CCS(=O)CCQQQQQQQQQT	CC(C)(CS(O)(=O)=O)NC(=O)CCS(=O)CCQQQQQQQQQT								YES
18	FC(F)(F)C(F)(F)C(F)(F)C(F)(F)C(F)(F)C(F)(F)C(F)(F)C(F)(F)CCOCC1CO1	FC(F)(F)C(F)(F)C(F)(F)C(F)(F)C(F)(F)C(F)(F)C(F)(F)C(F)(F)CCOCC1CO1	TQQQQQQQCCOCC1CO1	7TCCOCC1CO1	YES		TQQQQQQQCCOCC1CO1	TQQQQQQQCCOCC1CO1	TQQQQQQQCCOCC1CO1	TQQQQQQQCCOCC1CO1	TQQQQQQQCCOCC1CO1	TQQQQQQQCCOCC1CO1								YES
19	Cl.NCCCCCC(F)(F)C(F)(F)C(F)(F)C(F)(F)C(F)(F)C(F)(F)C(F)(F)F	X.NCCCCCC(F)(F)C(F)(F)C(F)(F)C(F)(F)C(F)(F)C(F)(F)C(F)(F)F	X.NCCCCCQQQQQQT	X.NCCCC7T	YES		X.NCCCCCQQQQQQT	X.NCCCCCQQQQQQT	X.NCCCCCQQQQQQT	X.NCCCCCQQQQQQT	X.NCCCCCQQQQQQT	X.NCCCCCQQQQQQT								YES
20	OC(=O)CC(F)(F)C(F)(F)C(F)(F)C(F)(F)C(F)(F)C(F)(F)C(F)(F)C(F)(F)C(F)(F)C(F)(F)C(F)(F)F	OC(=O)CC(F)(F)C(F)(F)C(F)(F)C(F)(F)C(F)(F)C(F)(F)C(F)(F)C(F)(F)C(F)(F)C(F)(F)C(F)(F)F	OC(=O)CQQQQQQQQQQT	OC(=O)CQQQ7T	YES		OC(=O)CQQQQQQQQQQT	OC(=O)CQQQQQQQQQQT	OC(=O)CQQQQQQQQQQT	OC(=O)CQQQQQQQQQQT	OC(=O)CQQQQQQQQQQT	OC(=O)CQQQQQQQQQQT								YES
21	[Cl-].FC(F)(F)C(F)(F)C(F)(F)C(F)(F)C(F)(F)C(F)(F)C(F)(F)C(=O)NCC[N+]1=CC=CC=C1	[X-].FC(F)(F)C(F)(F)C(F)(F)C(F)(F)C(F)(F)C(F)(F)C(F)(F)C(=O)NCC[N+]1=CC=CC=C1	[X-].TQQQQQQC(=O)NCC[N+]1=CC=CC=C1	[X-].7T(=O)NCC[N+]1=CC=CC=C1	YES		[X-].TQQQQQQC(=O)NCC[N+]1=CC=CC=C1	[X-].TQQQQQQC(=O)NCC[N+]1=CC=CC=C1	[X-].TQQQQQQC(=O)NCC[N+]1=CC=CC=C1	[X-].TQQQQQQC(=O)NCC[N+]1=CC=CC=C1	[X-].TQQQQQQC(=O)NCC[N+]1=CC=CC=C1	[X-].TQQQQQQC(=O)NCC[N+]1=CC=CC=C1								YES
22	CN(C)CCCNC(=O)CSCCC(F)(F)C(F)(F)C(F)(F)C(F)(F)C(F)(F)C(F)(F)C(F)(F)C(F)(F)C(F)(F)C(F)(F)C(F)(F)C(F)(F)F	CN(C)CCCNC(=O)CSCCC(F)(F)C(F)(F)C(F)(F)C(F)(F)C(F)(F)C(F)(F)C(F)(F)C(F)(F)C(F)(F)C(F)(F)C(F)(F)C(F)(F)F	CN(C)CCCNC(=O)CSCCQQQQQQQQQQQT	CN(C)CCCNC(=O)CSCCQQQQ7T	YES		CN(C)CCCNC(=O)CSCCQQQQQQQQQQQT	CN(C)CCCNC(=O)CSCCQQQQQQQQQQQT	CN(C)CCCNC(=O)CSCCQQQQQQQQQQQT	CN(C)CCCNC(=O)CSCCQQQQQQQQQQQT	CN(C)CCCNC(=O)CSCCQQQQQQQQQQQT	CN(C)CCCNC(=O)CSCCQQQQQQQQQQQT								YES
23	C[N+](C)(CCNS(=O)(=O)CCC(F)(F)C(F)(F)C(F)(F)C(F)(F)C(F)(F)C(F)(F)C(F)(F)C(F)(F)C(F)(F)C(F)(F)F)CCC([O-])=O	C[N+](C)(CCNS(=O)(=O)CCC(F)(F)C(F)(F)C(F)(F)C(F)(F)C(F)(F)C(F)(F)C(F)(F)C(F)(F)C(F)(F)C(F)(F)F)CCC(O)=O	C[N+](C)(CCNS(=O)(=O)CCQQQQQQQQQTCCC(O)=O	C[N+](C)(CCNS(=O)(=O)CCQQ7TCCC(O)=O	YES		C[N+](C)(CCNS(=O)(=O)CCQQQQQQQQQTCCC(O)=O	C[N+](C)(CCNS(=O)(=O)CCQQQQQQQQQTCCC(O)=O	C[N+](C)(CCNS(=O)(=O)CCQQQQQQQQQTCCC(O)=O	C[N+](C)(CCNS(=O)(=O)CCQQQQQQQQQTCCC(O)=O	C[N+](C)(CCNS(=O)(=O)CCQQQQQQQQQTCCC(O)=O	C[N+](C)(CCNS(=O)(=O)CCQQQQQQQQQTCCC(O)=O								YES
24	CS([O-])(=O)=O.C[N+](C)(C)CCCNS(=O)(=O)C(F)(F)C(F)(F)C(F)(F)C(F)(F)C(F)(F)C(F)(F)C(F)(F)C(F)(F)F	CS(O)(=O)=O.C[N+](C)(C)CCCNS(=O)(=O)C(F)(F)C(F)(F)C(F)(F)C(F)(F)C(F)(F)C(F)(F)C(F)(F)C(F)(F)F	CS(O)(=O)=O.C[N+](C)(C)CCCNS(=O)(=O)QQQQQQQT	CS(O)(=O)=O.C[N+](C)(C)CCCNS(=O)(=O)7T	YES		CS(O)(=O)=O.C[N+](C)(C)CCCNS(=O)(=O)QQQQQQQT	CS(O)(=O)=O.C[N+](C)(C)CCCNS(=O)(=O)QQQQQQQT	CS(O)(=O)=O.C[N+](C)(C)CCCNS(=O)(=O)QQQQQQQT	CS(O)(=O)=O.C[N+](C)(C)CCCNS(=O)(=O)QQQQQQQT	CS(O)(=O)=O.C[N+](C)(C)CCCNS(=O)(=O)QQQQQQQT	CS(O)(=O)=O.C[N+](C)(C)CCCNS(=O)(=O)QQQQQQQT								YES
25	CCOC(=O)C(F)(F)C(F)(F)C(F)(F)C(F)(F)C(F)(F)C(F)(F)C(F)(F)C(F)(F)C(F)(F)C(F)(F)F	CCOC(=O)C(F)(F)C(F)(F)C(F)(F)C(F)(F)C(F)(F)C(F)(F)C(F)(F)C(F)(F)C(F)(F)C(F)(F)F	CCOC(=O)QQQQQQQQQT	CCOC(=O)QQ7T	YES		CCOC(=O)QQQQQQQQQT	CC8#QT	CCOC(=O)QQQQQQQQQT	CCOC(=O)QQQQQQQQQT	CCOC(=O)QQQQQQQQQT	CCOC(=O)QQQQQQQQQT		NO					NO	NO
26	OP(=O)(OCCC(F)(F)C(F)(F)C(F)(F)C(F)(F)C(F)(F)C(F)(F)F)OCCC(F)(F)C(F)(F)C(F)(F)C(F)(F)C(F)(F)C(F)(F)C(F)(F)C(F)(F)C(F)(F)C(F)(F)C(F)(F)C(F)(F)F	OP(=O)(OCCC(F)(F)C(F)(F)C(F)(F)C(F)(F)C(F)(F)C(F)(F)F)OCCC(F)(F)C(F)(F)C(F)(F)C(F)(F)C(F)(F)C(F)(F)C(F)(F)C(F)(F)C(F)(F)C(F)(F)C(F)(F)C(F)(F)F	OP(=O)(OCCQQQQQTOCCQQQQQQQQQQQT	OP(=O)(OCCQQQQQTOCCQQQQ7T	YES		OP(=O)(OCCQQQQQTOCCQQQQQQQQQQQT	OP(=O)(OCCQQQQQTOCCQQQQQQQQQQQT	OP(=O)(OCCQQQQQTOCCQQQQQQQQQQQT	OP(=O)(OCCQQQQQTOCCQQQQQQQQQQQT	OP(=O)(OCCQQQQQTOCCQQQQQQQQQQQT	OP(=O)(OCCQQQQQTOCCQQQQQQQQQQQT								YES
27	[Li+].[O-]C(=O)CCSCCC(F)(F)C(F)(F)C(F)(F)C(F)(F)C(F)(F)C(F)(F)C(F)(F)C(F)(F)F	[Li+].OC(=O)CCSCCC(F)(F)C(F)(F)C(F)(F)C(F)(F)C(F)(F)C(F)(F)C(F)(F)C(F)(F)F	[Li+].OC(=O)CCSCCQQQQQQQT	[Li+].OC(=O)CCSCC7T	YES		[Li+].OC(=O)CCSCCQQQQQQQT	[Li+].OC(=O)CCSCCQQQQQQQT	[Li+].OC(=O)CCSCCQQQQQQQT	[Li+].OC(=O)CCSCCQQQQQQQT	[Li+].OC(=O)CCSCCQQQQQQQT	[Li+].OC(=O)CCSCCQQQQQQQT								YES
28	[Br-].CCC[N+](C)(C)CCCNS(=O)(=O)C(F)(F)C(F)(F)C(F)(F)C(F)(F)C(F)(F)C(F)(F)C(F)(F)C(F)(F)F	[X-].CCC[N+](C)(C)CCCNS(=O)(=O)C(F)(F)C(F)(F)C(F)(F)C(F)(F)C(F)(F)C(F)(F)C(F)(F)C(F)(F)F	[X-].CCC[N+](C)(C)CCCNS(=O)(=O)QQQQQQQT	[X-].CCC[N+](C)(C)CCCNS(=O)(=O)7T	YES		[X-].CCC[N+](C)(C)CCCNS(=O)(=O)QQQQQQQT	[X-].CCC[N+](C)(C)CCCNS(=O)(=O)QQQQQQQT	[X-].CCC[N+](C)(C)CCCNS(=O)(=O)QQQQQQQT	[X-].CCC[N+](C)(C)CCCNS(=O)(=O)QQQQQQQT	[X-].CCC[N+](C)(C)CCCNS(=O)(=O)QQQQQQQT	[X-].CCC[N+](C)(C)CCCNS(=O)(=O)QQQQQQQT								YES
29	CC1=CC=C(C=C1)S([O-])(=O)=O.CCC[N+](C)(C)CCCNS(=O)(=O)C(F)(F)C(F)(F)C(F)(F)C(F)(F)C(F)(F)C(F)(F)C(F)(F)C(F)(F)F	CC1=CC=C(C=C1)S(O)(=O)=O.CCC[N+](C)(C)CCCNS(=O)(=O)C(F)(F)C(F)(F)C(F)(F)C(F)(F)C(F)(F)C(F)(F)C(F)(F)C(F)(F)F	CC1=CC=C(C=C1)S(O)(=O)=O.CCC[N+](C)(C)CCCNS(=O)(=O)QQQQQQQT	CC1=CC=C(C=C1)S(O)(=O)=O.CCC[N+](C)(C)CCCNS(=O)(=O)7T	YES		CC1=CC=C(C=C1)S(O)(=O)=O.CCC[N+](C)(C)CCCNS(=O)(=O)QQQQQQQT	CC1=CC=C(C=C1)S(O)(=O)=O.CCC[N+](C)(C)CCCNS(=O)(=O)QQQQQQQT	CC1=CC=C(C=C1)S(O)(=O)=O.CCC[N+](C)(C)CCCNS(=O)(=O)QQQQQQQT	CC1=CC=C(C=C1)S(O)(=O)=O.CCC[N+](C)(C)CCCNS(=O)(=O)QQQQQQQT	CC1=CC=C(C=C1)S(O)(=O)=O.CCC[N+](C)(C)CCCNS(=O)(=O)QQQQQQQT	CC1=CC=C(C=C1)S(O)(=O)=O.CCC[N+](C)(C)CCCNS(=O)(=O)QQQQQQQT								YES
30	[Yb+3].[O-]P(=O)(C(F)(F)C(F)(F)C(F)(F)C(F)(F)C(F)(F)C(F)(F)C(F)(F)C(F)(F)F)C(F)(F)C(F)(F)C(F)(F)C(F)(F)C(F)(F)C(F)(F)C(F)(F)C(F)(F)C(F)(F)C(F)(F)F	[Yb+3].OP(=O)(C(F)(F)C(F)(F)C(F)(F)C(F)(F)C(F)(F)C(F)(F)C(F)(F)C(F)(F)F)C(F)(F)C(F)(F)C(F)(F)C(F)(F)C(F)(F)C(F)(F)C(F)(F)C(F)(F)C(F)(F)C(F)(F)F	[Yb+3].OP(=O)(QQQQQQQQQQQQQQQQQT	[Yb+3].OP(=O)(QQQQQQQQQQ7T	YES		[Yb+3].OP(=O)(QQQQQQQQQQQQQQQQQT	[Yb+3].OP(=O)(QQQQQQQQQQQQQQQQQT	[Yb+3].OP(=O)(QQQQQQQQQQQQQQQQQT	[Yb+3].OP(=O)(QQQQQQQQQQQQQQQQQT	[Yb+3].OP(=O)(QQQQQQQQQQQQQQQQQT	[Yb+3].OP(=O)(QQQQQQQQQQQQQQQQQT								YES
31	[Br-].CCCCCC[N+](C)(C)CCCNS(=O)(=O)C(F)(F)C(F)(F)C(F)(F)C(F)(F)C(F)(F)C(F)(F)C(F)(F)C(F)(F)F	[X-].CCCCCC[N+](C)(C)CCCNS(=O)(=O)C(F)(F)C(F)(F)C(F)(F)C(F)(F)C(F)(F)C(F)(F)C(F)(F)C(F)(F)F	[X-].CCCCCC[N+](C)(C)CCCNS(=O)(=O)QQQQQQQT	[X-].CCCCCC[N+](C)(C)CCCNS(=O)(=O)7T	YES		[X-].CCCCCC[N+](C)(C)CCCNS(=O)(=O)QQQQQQQT	[X-].CCCCCC[N+](C)(C)CCCNS(=O)(=O)QQQQQQQT	[X-].CCCCCC[N+](C)(C)CCCNS(=O)(=O)QQQQQQQT	[X-].CCCCCC[N+](C)(C)CCCNS(=O)(=O)QQQQQQQT	[X-].CCCCCC[N+](C)(C)CCCNS(=O)(=O)QQQQQQQT	[X-].CCCCCC[N+](C)(C)CCCNS(=O)(=O)QQQQQQQT								YES
32	C[N+](C)([O-])CCNC(=O)C(F)(F)C(F)(F)C(F)(F)C(F)(F)C(F)(F)C(F)(F)C(F)(F)C(F)(F)C(F)(F)C(F)(F)C(F)(F)F	C[N+](C)(O)CCNC(=O)C(F)(F)C(F)(F)C(F)(F)C(F)(F)C(F)(F)C(F)(F)C(F)(F)C(F)(F)C(F)(F)C(F)(F)C(F)(F)F	C[N+](C)(O)CCNC(=O)QQQQQQQQQQT	C[N+](C)(O)CCNC(=O)QQQ7T	YES		C[N+](C)(O)CCNC(=O)QQQQQQQQQQT	C[N+](C)(O)CCNC(=O)QQQQQQQQQQT	C[N+](C)(O)CCNC(=O)QQQQQQQQQQT	C[N+](C)(O)CCNC(=O)QQQQQQQQQQT	C[N+](C)(O)CCNC(=O)QQQQQQQQQQT	C[N+](C)(O)CCNC(=O)QQQQQQQQQQT								YES
33	CCOS([O-])(=O)=O.CCN(CCOC(=O)NCC1=CC=CC(NC(=O)NCC2=CC=CC(NC(=O)NCC3=CC=CC(NC(=O)OCC[N+](C)(C)CC)=C3)=C2)=C1)S(=O)(=O)C(F)(F)C(F)(F)C(F)(F)C(F)(F)C(F)(F)C(F)(F)C(F)(F)C(F)(F)F	CCOS(O)(=O)=O.CCN(CCOC(=O)NCC1=CC=CC(NC(=O)NCC2=CC=CC(NC(=O)NCC3=CC=CC(NC(=O)OCC[N+](C)(C)CC)=C3)=C2)=C1)S(=O)(=O)C(F)(F)C(F)(F)C(F)(F)C(F)(F)C(F)(F)C(F)(F)C(F)(F)C(F)(F)F	CCOS(O)(=O)=O.CCN(CCOC(=O)NCC1=CC=CC(NC(=O)NCC2=CC=CC(NC(=O)NCC3=CC=CC(NC(=O)OCC[N+](C)(C)CC)=C3)=C2)=C1)S(=O)(=O)QQQQQQQT	CCOS(O)(=O)=O.CCN(CCOC(=O)NCC1=CC=CC(NC(=O)NCC2=CC=CC(NC(=O)NCC3=CC=CC(NC(=O)OCC[N+](C)(C)CC)=C3)=C2)=C1)S(=O)(=O)7T	YES		CCOS(O)(=O)=O.CCN(CCOC(=O)NCC1=CC=CC(NC(=O)NCC2=CC=CC(NC(=O)NCC3=CC=CC(NC(=O)OCC[N+](C)(C)CC)=C3)=C2)=C1)S(=O)(=O)QQQQQQQT	CCOS(O)(=O)=O.CCN(CCOC(=O)NCC1=CC=CC(NC(=O)NCC2=CC=CC(NC(=O)NCC3=CC=CC(NC(=O)OCC[N+](C)(C)CC)=C3)=C2)=C1)S(=O)(=O)QQQQQQQT	CCOS(O)(=O)=O.CCN(CCOC(=O)NCC1=CC=CC(NC(=O)NCC2=CC=CC(NC(=O)NCC3=CC=CC(NC(=O)OCC[N+](C)(C)CC)=C3)=C2)=C1)S(=O)(=O)QQQQQQQT	CCOS(O)(=O)=O.CCN(CCOC(=O)NCC1=CC=CC(NC(=O)NCC2=CC=CC(NC(=O)NCC3=CC=CC(NC(=O)OCC[N+](C)(C)CC)=C3)=C2)=C1)S(=O)(=O)QQQQQQQT	CCOS(O)(=O)=O.CCN(CCOC(=O)NCC1=CC=CC(NC(=O)NCC2=CC=CC(NC(=O)NCC3=CC=CC(NC(=O)OCC[N+](C)(C)CC)=C3)=C2)=C1)S(=O)(=O)QQQQQQQT	CCOS(O)(=O)=O.CCN(CCOC(=O)NCC1=CC=CC(NC(=O)NCC2=CC=CC(NC(=O)NCC3=CC=CC(NC(=O)OCC[N+](C)(C)CC)=C3)=C2)=C1)S(=O)(=O)QQQQQQQT								YES
34	CN(C)(=O)CCC(F)(F)C(F)(F)C(F)(F)C(F)(F)C(F)(F)C(F)(F)C(F)(F)C(F)(F)C(F)(F)F	CN(C)(=O)CCC(F)(F)C(F)(F)C(F)(F)C(F)(F)C(F)(F)C(F)(F)C(F)(F)C(F)(F)C(F)(F)F	CN(C)(=O)CCQQQQQQQQT	CN(C)(=O)CCQ7T	YES		CN(C)(=O)CCQQQQQQQQT	CN(C)(=O)CCQQQQQQQQT	CN(C)(=O)CCQQQQQQQQT	CN(C)(=O)CCQQQQQQQQT	CN(C)(=O)CCQQQQQQQQT	CN(C)(=O)CCQQQQQQQQT								YES
35	CCCCOCCOCCOCCOCCOCCOCCOCCOCCOCCOCCOC(=O)NS(=O)(=O)C(F)(F)C(F)(F)C(F)(F)C(F)(F)C(F)(F)C(F)(F)C(F)(F)C(F)(F)F	CCCCOCCOCCOCCOCCOCCOCCOCCOCCOCCOCCOC(=O)NS(=O)(=O)C(F)(F)C(F)(F)C(F)(F)C(F)(F)C(F)(F)C(F)(F)C(F)(F)C(F)(F)F	CCCCOCCOCCOCCOCCOCCOCCOCCOCCOCCOCCOC(=O)NS(=O)(=O)QQQQQQQT	CCCCOCCOCCOCCOCCOCCOCCOCCOCCOCCOCCOC(=O)NS(=O)(=O)7T	YES		CCCCOCCOCCOCCOCCOCCOCCOCCOCCOCCOCCOC(=O)NS(=O)(=O)QQQQQQQT	CCCCOCCOCCOCCOCCOCCOCCOCCOCCOCCOCCOC(=O)NS(=O)(=O)QQQQQQQT	CCCCOCCOCCOCCOCCOCCOCCOCCOCCOCCOCCOC(=O)NS(=O)(=O)QQQQQQQT	CCCCOCCOCCOCCOCCOCCOCCOCCOCCOCCOCCOC(=O)NS(=O)(=O)QQQQQQQT	CCCCOCCOCCOCCOCCOCCOCCOCCOCCOCCOCCOC(=O)NS(=O)(=O)QQQQQQQT	CCCCOCCOCCOCCOCCOCCOCCOCCOCCOCCOCCOC(=O)NS(=O)(=O)QQQQQQQT								YES
36	[K+].[O-]C(=O)C1=CC=C(OC(F)(F)C(F)(F)C(F)(F)C(F)(F)C(F)(F)C(F)(F)C(F)(F)C(F)(F)F)C=C1	[K+].OC(=O)C1=CC=C(OC(F)(F)C(F)(F)C(F)(F)C(F)(F)C(F)(F)C(F)(F)C(F)(F)C(F)(F)F)C=C1	[K+].OC(=O)C1=CC=C(OQQQQQQQTC=C1	[K+].OC(=O)C1=CC=C(O7TC=C1	YES		[K+].OC(=O)C1=CC=C(OQQQQQQQTC=C1	[K+].OC(=O)C1=CC=C(OQQQQQQQTC=C1	[K+].OC(=O)C1=CC=C(OQQQQQQQTC=C1	[K+].OC(=O)C1=CC=C(OQQQQQQQTC=C1	[K+].OC(=O)C1=CC=C(OQQQQQQQTC=C1	[K+].OC(=O)C1=CC=C(OQQQQQQQTC=C1								YES
37	CC1=CC=C(C=C1)S([O-])(=O)=O.C[N+](C)(C)CCOCCCNS(=O)(=O)C(F)(F)C(F)(F)C(F)(F)C(F)(F)C(F)(F)C(F)(F)C(F)(F)C(F)(F)F	CC1=CC=C(C=C1)S(O)(=O)=O.C[N+](C)(C)CCOCCCNS(=O)(=O)C(F)(F)C(F)(F)C(F)(F)C(F)(F)C(F)(F)C(F)(F)C(F)(F)C(F)(F)F	CC1=CC=C(C=C1)S(O)(=O)=O.C[N+](C)(C)CCOCCCNS(=O)(=O)QQQQQQQT	CC1=CC=C(C=C1)S(O)(=O)=O.C[N+](C)(C)CCOCCCNS(=O)(=O)7T	YES		CC1=CC=C(C=C1)S(O)(=O)=O.C[N+](C)(C)CCOCCCNS(=O)(=O)QQQQQQQT	CC1=CC=C(C=C1)S(O)(=O)=O.C[N+](C)(C)CCOCCCNS(=O)(=O)QQQQQQQT	CC1=CC=C(C=C1)S(O)(=O)=O.C[N+](C)(C)CCOCCCNS(=O)(=O)QQQQQQQT	CC1=CC=C(C=C1)S(O)(=O)=O.C[N+](C)(C)CCOCCCNS(=O)(=O)QQQQQQQT	CC1=CC=C(C=C1)S(O)(=O)=O.C[N+](C)(C)CCOCCCNS(=O)(=O)QQQQQQQT	CC1=CC=C(C=C1)S(O)(=O)=O.C[N+](C)(C)CCOCCCNS(=O)(=O)QQQQQQQT								YES
38	[Br-].C[N+]1(CCO)CCN(CC1)S(=O)(=O)C(F)(F)C(F)(F)C(F)(F)C(F)(F)C(F)(F)C(F)(F)C(F)(F)C(F)(F)F	[X-].C[N+]1(CCO)CCN(CC1)S(=O)(=O)C(F)(F)C(F)(F)C(F)(F)C(F)(F)C(F)(F)C(F)(F)C(F)(F)C(F)(F)F	[X-].C[N+]1(CCO)CCN(CC1)S(=O)(=O)QQQQQQQT	[X-].C[N+]1(CCO)CCN(CC1)S(=O)(=O)7T	YES		[X-].C[N+]1(CCO)CCN(CC1)S(=O)(=O)QQQQQQQT	[X-].C[N+]1(CCO)CCN(CC1)S(=O)(=O)QQQQQQQT	[X-].C[N+]1(CCO)CCN(CC1)S(=O)(=O)QQQQQQQT	[X-].C[N+]1(CCO)CCN(CC1)S(=O)(=O)QQQQQQQT	[X-].C[N+]1(CCO)CCN(CC1)S(=O)(=O)QQQQQQQT	[X-].C[N+]1(CCO)CCN(CC1)S(=O)(=O)QQQQQQQT								YES
39	[I-].CC[N+](C)(CC)CC(O)C(F)(F)C(F)(F)C(F)(F)C(F)(F)C(F)(F)C(F)(F)C(F)(F)C(F)(F)F	[I-].CC[N+](C)(CC)CC(O)C(F)(F)C(F)(F)C(F)(F)C(F)(F)C(F)(F)C(F)(F)C(F)(F)C(F)(F)F	[I-].CC[N+](C)(CC)CC(O)QQQQQQQT	[I-].CC[N+](C)(CC)CC(O)7T	YES		[I-].CC[N+](C)(CC)CC(O)QQQQQQQT	[I-].CC[N+](C)(CC)CC(O)QQQQQQQT	[I-].CC[N+](C)(CC)CC(O)QQQQQQQT	[I-].CC[N+](C)(CC)CC(O)QQQQQQQT	[I-].CC[N+](C)(CC)CC(O)QQQQQQQT	[I-].CC[N+](C)(CC)CC(O)QQQQQQQT								YES
40	OC(CC(F)(F)C(F)(F)C(F)(F)C(F)(F)C(F)(F)C(F)(F)C(F)(F)C(F)(F)C(F)(F)C(F)(F)C(F)(F)F)S(O)(=O)=O	OC(CC(F)(F)C(F)(F)C(F)(F)C(F)(F)C(F)(F)C(F)(F)C(F)(F)C(F)(F)C(F)(F)C(F)(F)C(F)(F)F)S(O)(=O)=O	OC(CQQQQQQQQQQTS(O)(=O)=O	OC(CQQQ7TS(O)(=O)=O	YES		OC(CQQQQQQQQQQTS(O)(=O)=O	OC(CQQQQQQQQQQTS(O)(=O)=O	OC(CQQQQQQQQQQTS(O)(=O)=O	OC(CQQQQQQQQQQTS(O)(=O)=O	OC(CQQQQQQQQQQTS(O)(=O)=O	OC(CQQQQQQQQQQTS(O)(=O)=O								YES
41	OS(=O)(=O)CC(=O)CC(F)(F)C(F)(F)C(F)(F)C(F)(F)C(F)(F)C(F)(F)C(F)(F)C(F)(F)C(F)(F)C(F)(F)F	OS(=O)(=O)CC(=O)CC(F)(F)C(F)(F)C(F)(F)C(F)(F)C(F)(F)C(F)(F)C(F)(F)C(F)(F)C(F)(F)C(F)(F)F	OS(=O)(=O)CC(=O)CQQQQQQQQQT	OS(=O)(=O)CC(=O)CQQ7T	YES		OS(=O)(=O)CC(=O)CQQQQQQQQQT	OS(=O)(=O)CC(=O)CQQQQQQQQQT	OS(=O)(=O)CC(=O)CQQQQQQQQQT	OS(=O)(=O)CC(=O)CQQQQQQQQQT	OS(=O)(=O)CC(=O)CQQQQQQQQQT	OS(=O)(=O)CC(=O)CQQQQQQQQQT								YES
42	OS(=O)(=O)OCCC(F)(F)C(F)(F)C(F)(F)C(F)(F)C(F)(F)C(F)(F)C(F)(F)C(F)(F)F	OS(=O)(=O)OCCC(F)(F)C(F)(F)C(F)(F)C(F)(F)C(F)(F)C(F)(F)C(F)(F)C(F)(F)F	OS(=O)(=O)OCCQQQQQQQT	OS(=O)(=O)OCC7T	YES		OS(=O)(=O)OCCQQQQQQQT	OS(=O)(=O)OCCQQQQQQQT	OS(=O)(=O)OCCQQQQQQQT	OS(=O)(=O)OCCQQQQQQQT	OS(=O)(=O)OCCQQQQQQQT	OS(=O)(=O)OCCQQQQQQQT								YES
43	NCCCNS(=O)(=O)CCC(F)(F)C(F)(F)C(F)(F)C(F)(F)C(F)(F)C(F)(F)C(F)(F)C(F)(F)F	NCCCNS(=O)(=O)CCC(F)(F)C(F)(F)C(F)(F)C(F)(F)C(F)(F)C(F)(F)C(F)(F)C(F)(F)F	NCCCNS(=O)(=O)CCQQQQQQQT	NCCCNS(=O)(=O)CC7T	YES		NCCCNS(=O)(=O)CCQQQQQQQT	NCCCNS(=O)(=O)CCQQQQQQQT	NCCCNS(=O)(=O)CCQQQQQQQT	NCCCNS(=O)(=O)CCQQQQQQQT	NCCCNS(=O)(=O)CCQQQQQQQT	NCCCNS(=O)(=O)CCQQQQQQQT								YES
44	FC(F)(F)C(F)(F)C(F)(F)C(F)(F)C(F)(F)C(F)(F)C(F)(F)C(F)(F)C(F)(F)C(F)(F)C(F)(F)C(F)(F)CCS	FC(F)(F)C(F)(F)C(F)(F)C(F)(F)C(F)(F)C(F)(F)C(F)(F)C(F)(F)C(F)(F)C(F)(F)C(F)(F)C(F)(F)CCS	TQQQQQQQQQQQCCS	7TQQQQCCS	YES		TQQQQQQQQQQQCCS	TQQQQQQQQQQQCCS	TQQQQQQQQQQQCCS	TQQQQQQQQQQQCCS	TQQQQQQQQQQQCCS	TQQQQQQQQQQQCCS								YES
45	CN(C)CCCNS(=O)(=O)C(F)(F)C(F)(F)C(F)(F)C(F)(F)C(F)(F)C(F)(F)C(F)(F)C(F)(F)C(F)(F)C(F)(F)C(F)(F)C(F)(F)C(F)(F)F	CN(C)CCCNS(=O)(=O)C(F)(F)C(F)(F)C(F)(F)C(F)(F)C(F)(F)C(F)(F)C(F)(F)C(F)(F)C(F)(F)C(F)(F)C(F)(F)C(F)(F)C(F)(F)F	CN(C)CCCNS(=O)(=O)QQQQQQQQQQQQT	CN(C)CCCNS(=O)(=O)QQQQQ7T	YES		CN(C)CCCNS(=O)(=O)QQQQQQQQQQQQT	CN(C)CCCNS(=O)(=O)QQQQQQQQQQQQT	CN(C)CCCNS(=O)(=O)QQQQQQQQQQQQT	CN(C)CCCNS(=O)(=O)QQQQQQQQQQQQT	CN(C)CCCNS(=O)(=O)QQQQQQQQQQQQT	CN(C)CCCNS(=O)(=O)QQQQQQQQQQQQT								YES
46	CN(C)CCCN(CCC(O)=O)S(=O)(=O)C(F)(F)C(F)(F)C(F)(F)C(F)(F)C(F)(F)C(F)(F)C(F)(F)C(F)(F)C(F)(F)C(F)(F)C(F)(F)C(F)(F)C(F)(F)F	CN(C)CCCN(CCC(O)=O)S(=O)(=O)C(F)(F)C(F)(F)C(F)(F)C(F)(F)C(F)(F)C(F)(F)C(F)(F)C(F)(F)C(F)(F)C(F)(F)C(F)(F)C(F)(F)C(F)(F)F	CN(C)CCCN(CCC(O)=O)S(=O)(=O)QQQQQQQQQQQQT	CN(C)CCCN(CCC(O)=O)S(=O)(=O)QQQQQ7T	YES		CN(C)CCCN(CCC(O)=O)S(=O)(=O)QQQQQQQQQQQQT	CN(C)CCCN(CCC(O)=O)S(=O)(=O)QQQQQQQQQQQQT	CN(C)CCCN(CCC(O)=O)S(=O)(=O)QQQQQQQQQQQQT	CN(C)CCCN(CCC(O)=O)S(=O)(=O)QQQQQQQQQQQQT	CN(C)CCCN(CCC(O)=O)S(=O)(=O)QQQQQQQQQQQQT	CN(C)CCCN(CCC(O)=O)S(=O)(=O)QQQQQQQQQQQQT								YES
47	OS(=O)(=O)OC(F)(F)C(F)(F)C(F)(F)C(F)(F)C(F)(F)C(F)(F)C(F)(F)C(F)(F)C(F)(F)C(F)(F)C(F)(F)C(F)(F)C(F)(F)C(F)(F)F	OS(=O)(=O)OC(F)(F)C(F)(F)C(F)(F)C(F)(F)C(F)(F)C(F)(F)C(F)(F)C(F)(F)C(F)(F)C(F)(F)C(F)(F)C(F)(F)C(F)(F)C(F)(F)F	OS(=O)(=O)OQQQQQQQQQQQQQT	OS(=O)(=O)OQQQQQQ7T	YES		OS(=O)(=O)OQQQQQQQQQQQQQT	OS(=O)(=O)OQQQQQQQQQQQQQT	OS(=O)(=O)OQQQQQQQQQQQQQT	OS(=O)(=O)OQQQQQQQQQQQQQT	OS(=O)(=O)OQQQQQQQQQQQQQT	OS(=O)(=O)OQQQQQQQQQQQQQT								YES
48	C[N+](C)(CCCNS(=O)(=O)C(F)(F)C(F)(F)C(F)(F)C(F)(F)C(F)(F)C(F)(F)C(F)(F)C(F)(F)C(F)(F)C(F)(F)F)CCC([O-])=O	C[N+](C)(CCCNS(=O)(=O)C(F)(F)C(F)(F)C(F)(F)C(F)(F)C(F)(F)C(F)(F)C(F)(F)C(F)(F)C(F)(F)C(F)(F)F)CCC(O)=O	C[N+](C)(CCCNS(=O)(=O)QQQQQQQQQTCCC(O)=O	C[N+](C)(CCCNS(=O)(=O)QQ7TCCC(O)=O	YES		C[N+](C)(CCCNS(=O)(=O)QQQQQQQQQTCCC(O)=O	C[N+](C)(CCCNS(=O)(=O)QQQQQQQQQTCCC(O)=O	C[N+](C)(CCCNS(=O)(=O)QQQQQQQQQTCCC(O)=O	C[N+](C)(CCCNS(=O)(=O)QQQQQQQQQTCCC(O)=O	C[N+](C)(CCCNS(=O)(=O)QQQQQQQQQTCCC(O)=O	C[N+](C)(CCCNS(=O)(=O)QQQQQQQQQTCCC(O)=O								YES
49	C[N+](CCO)(CCCNS(=O)(=O)C(F)(F)C(F)(F)C(F)(F)C(F)(F)C(F)(F)C(F)(F)C(F)(F)C(F)(F)F)CCCS(O)(=O)=O	C[N+](CCO)(CCCNS(=O)(=O)C(F)(F)C(F)(F)C(F)(F)C(F)(F)C(F)(F)C(F)(F)C(F)(F)C(F)(F)F)CCCS(O)(=O)=O	C[N+](CCO)(CCCNS(=O)(=O)QQQQQQQTCCCS(O)(=O)=O	C[N+](CCO)(CCCNS(=O)(=O)7TCCCS(O)(=O)=O	YES		C[N+](CCO)(CCCNS(=O)(=O)QQQQQQQTCCCS(O)(=O)=O	C[N+](CCO)(CCCNS(=O)(=O)QQQQQQQTCCCS(O)(=O)=O	C[N+](CCO)(CCCNS(=O)(=O)QQQQQQQTCCCS(O)(=O)=O	C[N+](CCO)(CCCNS(=O)(=O)QQQQQQQTCCCS(O)(=O)=O	C[N+](CCO)(CCCNS(=O)(=O)QQQQQQQTCCCS(O)(=O)=O	C[N+](CCO)(CCCNS(=O)(=O)QQQQQQQTCCCS(O)(=O)=O								YES
50	C[N+](C)(CCCN(CC(O)=O)S(=O)(=O)C(F)(F)C(F)(F)C(F)(F)C(F)(F)C(F)(F)C(F)(F)C(F)(F)C(F)(F)F)CC(O)CS(O)(=O)=O	C[N+](C)(CCCN(CC(O)=O)S(=O)(=O)C(F)(F)C(F)(F)C(F)(F)C(F)(F)C(F)(F)C(F)(F)C(F)(F)C(F)(F)F)CC(O)CS(O)(=O)=O	C[N+](C)(CCCN(CC(O)=O)S(=O)(=O)QQQQQQQTCC(O)CS(O)(=O)=O	C[N+](C)(CCCN(CC(O)=O)S(=O)(=O)7TCC(O)CS(O)(=O)=O	YES		C[N+](C)(CCCN(CC(O)=O)S(=O)(=O)QQQQQQQTCC(O)CS(O)(=O)=O	C[N+](C)(CCCN(CC(O)=O)S(=O)(=O)QQQQQQQTCC(O)CS(O)(=O)=O	C[N+](C)(CCCN(CC(O)=O)S(=O)(=O)QQQQQQQTCC(O)CS(O)(=O)=O	C[N+](C)(CCCN(CC(O)=O)S(=O)(=O)QQQQQQQTCC(O)CS(O)(=O)=O	C[N+](C)(CCCN(CC(O)=O)S(=O)(=O)QQQQQQQTCC(O)CS(O)(=O)=O	C[N+](C)(CCCN(CC(O)=O)S(=O)(=O)QQQQQQQTCC(O)CS(O)(=O)=O								YES
51	OS(=O)(=O)CCCNS(=O)(=O)C(F)(F)C(F)(F)C(F)(F)C(F)(F)C(F)(F)C(F)(F)C(F)(F)C(F)(F)C(F)(F)C(F)(F)C(F)(F)F	OS(=O)(=O)CCCNS(=O)(=O)C(F)(F)C(F)(F)C(F)(F)C(F)(F)C(F)(F)C(F)(F)C(F)(F)C(F)(F)C(F)(F)C(F)(F)C(F)(F)F	OS(=O)(=O)CCCNS(=O)(=O)QQQQQQQQQQT	OS(=O)(=O)CCCNS(=O)(=O)QQQ7T	YES		OS(=O)(=O)CCCNS(=O)(=O)QQQQQQQQQQT	OS(=O)(=O)CCCNS(=O)(=O)QQQQQQQQQQT	OS(=O)(=O)CCCNS(=O)(=O)QQQQQQQQQQT	OS(=O)(=O)CCCNS(=O)(=O)QQQQQQQQQQT	OS(=O)(=O)CCCNS(=O)(=O)QQQQQQQQQQT	OS(=O)(=O)CCCNS(=O)(=O)QQQQQQQQQQT								YES
52	C[N+](C)(CCCN(CC(O)=O)S(=O)(=O)C(F)(F)C(F)(F)C(F)(F)C(F)(F)C(F)(F)C(F)(F)C(F)(F)C(F)(F)C(F)(F)C(F)(F)C(F)(F)C(F)(F)F)CCCS([O-])(=O)=O	C[N+](C)(CCCN(CC(O)=O)S(=O)(=O)C(F)(F)C(F)(F)C(F)(F)C(F)(F)C(F)(F)C(F)(F)C(F)(F)C(F)(F)C(F)(F)C(F)(F)C(F)(F)C(F)(F)F)CCCS(O)(=O)=O	C[N+](C)(CCCN(CC(O)=O)S(=O)(=O)QQQQQQQQQQQTCCCS(O)(=O)=O	C[N+](C)(CCCN(CC(O)=O)S(=O)(=O)QQQQ7TCCCS(O)(=O)=O	YES		C[N+](C)(CCCN(CC(O)=O)S(=O)(=O)QQQQQQQQQQQTCCCS(O)(=O)=O	C[N+](C)(CCCN(CC(O)=O)S(=O)(=O)QQQQQQQQQQQTCCCS(O)(=O)=O	C[N+](C)(CCCN(CC(O)=O)S(=O)(=O)QQQQQQQQQQQTCCCS(O)(=O)=O	C[N+](C)(CCCN(CC(O)=O)S(=O)(=O)QQQQQQQQQQQTCCCS(O)(=O)=O	C[N+](C)(CCCN(CC(O)=O)S(=O)(=O)QQQQQQQQQQQTCCCS(O)(=O)=O	C[N+](C)(CCCN(CC(O)=O)S(=O)(=O)QQQQQQQQQQQTCCCS(O)(=O)=O								YES
53	OS(=O)(=O)C(F)(F)C(F)(F)C(F)(F)C(F)(F)C(F)(F)C(F)C(\F)=C(/F)C(F)(F)C(F)(F)C(F)(F)C(F)(F)C(F)(F)C(F)(F)C(F)(F)C(F)(F)F	OS(=O)(=O)C(F)(F)C(F)(F)C(F)(F)C(F)(F)C(F)(F)C(F)C(F)=C(F)C(F)(F)C(F)(F)C(F)(F)C(F)(F)C(F)(F)C(F)(F)C(F)(F)C(F)(F)F	OS(=O)(=O)QQQQQC(F)C(F)=C(F)QQQQQQQT	OS(=O)(=O)QQQQQC(F)C(F)=C(F)7T	YES		OS(=O)(=O)QQQQQC(F)C(F)=C(F)QQQQQQQT	OS(=O)(=O)QQQQQC(F)C(F)=C(F)QQQQQQQT	OS(=O)(=O)QQQQQC(F)C(F)=C(F)QQQQQQQT	OS(=O)(=O)QQQQQC(F)C(F)=C(F)QQQQQQQT	OS(=O)(=O)QQQQQC(F)C(F)=C(F)QQQQQQQT	OS(=O)(=O)QQQQQC(F)C(F)=C(F)QQQQQQQT								YES
54	OC(=O)C(F)C(F)(F)C(F)(F)C(F)(F)C(F)(F)C(F)(F)C(F)(F)C(F)(F)F	OC(=O)C(F)C(F)(F)C(F)(F)C(F)(F)C(F)(F)C(F)(F)C(F)(F)C(F)(F)F	OC(=O)C(F)QQQQQQT	O7T	YES		OC(=O)C(F)QQQQQQT	OC(=O)C(F)QQQQQQT	OC(=O)C(F)QQQQQQT	OC(=O)C(F)QQQQQQT	OC(=O)C(F)QQQQQQT	OC(=O)C(F)QQQQQQT								YES
55	OC(=O)C(F)C(F)(F)C(F)(F)C(F)(F)C(F)(F)C(F)(F)C(F)(F)C(F)(F)C(F)(F)C(F)(F)C(F)(F)F	OC(=O)C(F)C(F)(F)C(F)(F)C(F)(F)C(F)(F)C(F)(F)C(F)(F)C(F)(F)C(F)(F)C(F)(F)C(F)(F)F	OC(=O)C(F)QQQQQQQQQT	OC(=O)C(F)QQ7T	YES		OC(=O)C(F)QQQQQQQQQT	OC(=O)C(F)QQQQQQQQQT	OC(=O)C(F)QQQQQQQQQT	OC(=O)C(F)QQQQQQQQQT	OC(=O)C(F)QQQQQQQQQT	OC(=O)C(F)QQQQQQQQQT								YES
56	C[N+](C)(CCCN(CC(O)=O)S(=O)(=O)C(F)(F)C(F)(F)C(F)(F)C(F)(F)C(F)(F)C(F)(F)C(F)(F)C(F)(F)C(F)(F)C(F)(F)C(F)(F)F)CC([O-])=O	C[N+](C)(CCCN(CC(O)=O)S(=O)(=O)C(F)(F)C(F)(F)C(F)(F)C(F)(F)C(F)(F)C(F)(F)C(F)(F)C(F)(F)C(F)(F)C(F)(F)C(F)(F)F)CC(O)=O	C[N+](C)(CCCN(CC(O)=O)S(=O)(=O)QQQQQQQQQQTCC(O)=O	C[N+](C)(CCCN(CC(O)=O)S(=O)(=O)QQQ7TCC(O)=O	YES		C[N+](C)(CCCN(CC(O)=O)S(=O)(=O)QQQQQQQQQQTCC(O)=O	C[N+](C)(CCCN(CC(O)=O)S(=O)(=O)QQQQQQQQQQTCC(O)=O	C[N+](C)(CCCN(CC(O)=O)S(=O)(=O)QQQQQQQQQQTCC(O)=O	C[N+](C)(CCCN(CC(O)=O)S(=O)(=O)QQQQQQQQQQTCC(O)=O	C[N+](C)(CCCN(CC(O)=O)S(=O)(=O)QQQQQQQQQQTCC(O)=O	C[N+](C)(CCCN(CC(O)=O)S(=O)(=O)QQQQQQQQQQTCC(O)=O								YES
57	C[N+](C)(C)CCCN(CCC([O-])=O)S(=O)(=O)C(F)(F)C(F)(F)C(F)(F)C(F)(F)C(F)(F)C(F)(F)C(F)(F)C(F)(F)C(F)(F)C(F)(F)C(F)(F)F	C[N+](C)(C)CCCN(CCC(O)=O)S(=O)(=O)C(F)(F)C(F)(F)C(F)(F)C(F)(F)C(F)(F)C(F)(F)C(F)(F)C(F)(F)C(F)(F)C(F)(F)C(F)(F)F	C[N+](C)(C)CCCN(CCC(O)=O)S(=O)(=O)QQQQQQQQQQT	C[N+](C)(C)CCCN(CCC(O)=O)S(=O)(=O)QQQ7T	YES		C[N+](C)(C)CCCN(CCC(O)=O)S(=O)(=O)QQQQQQQQQQT	C[N+](C)(C)CCCN(CCC(O)=O)S(=O)(=O)QQQQQQQQQQT	C[N+](C)(C)CCCN(CCC(O)=O)S(=O)(=O)QQQQQQQQQQT	C[N+](C)(C)CCCN(CCC(O)=O)S(=O)(=O)QQQQQQQQQQT	C[N+](C)(C)CCCN(CCC(O)=O)S(=O)(=O)QQQQQQQQQQT	C[N+](C)(C)CCCN(CCC(O)=O)S(=O)(=O)QQQQQQQQQQT								YES
58	C[N+](C)(C)CCNCC(F)(F)C(F)(F)C(F)(F)C(F)(F)C(F)(F)C(F)(F)C(F)(F)C(F)(F)C(F)(F)C(F)(F)C(F)(F)C(F)(F)C(F)(F)C(F)(F)F	C[N+](C)(C)CCNCC(F)(F)C(F)(F)C(F)(F)C(F)(F)C(F)(F)C(F)(F)C(F)(F)C(F)(F)C(F)(F)C(F)(F)C(F)(F)C(F)(F)C(F)(F)C(F)(F)F	C[N+](C)(C)CCNCQQQQQQQQQQQQQT	C[N+](C)(C)CCNCQQQQQQ7T	YES		C[N+](C)(C)CCNCQQQQQQQQQQQQQT	C[N+](C)(C)CCNCQQQQQQQQQQQQQT	C[N+](C)(C)CCNCQQQQQQQQQQQQQT	C[N+](C)(C)CCNCQQQQQQQQQQQQQT	C[N+](C)(C)CCNCQQQQQQQQQQQQQT	C[N+](C)(C)CCNCQQQQQQQQQQQQQT								YES
59	OC(=O)C(F)(F)C(F)(Cl)C(F)(F)C(F)(F)C(F)(F)C(F)(F)C(F)(F)C(F)(F)C(F)(F)C(F)(F)C(F)(F)F	OC(=O)C(F)(F)C(F)(X)C(F)(F)C(F)(F)C(F)(F)C(F)(F)C(F)(F)C(F)(F)C(F)(F)C(F)(F)C(F)(F)F	OC(=O)QC(F)(X)QQQQQQQQT	OC(=O)QC(F)(X)Q7T	YES		OC(=O)QC(F)(X)QQQQQQQQT	OC(=O)QC(F)(X)QQQQQQQQT	OC(=O)QC(F)(X)QQQQQQQQT	OC(=O)QC(F)(X)QQQQQQQQT	OC(=O)QC(F)(X)QQQQQQQQT	OC(=O)QC(F)(X)QQQQQQQQT								YES
60	CN(C)CCC(CO)N(CCCS(O)(=O)=O)S(=O)(=O)C(F)(F)C(F)(F)C(F)(F)C(F)(F)C(F)(F)C(F)(F)C(F)(F)C(F)(F)F	CN(C)CCC(CO)N(CCCS(O)(=O)=O)S(=O)(=O)C(F)(F)C(F)(F)C(F)(F)C(F)(F)C(F)(F)C(F)(F)C(F)(F)C(F)(F)F	CN(C)CCC(CO)N(CCCS(O)(=O)=O)S(=O)(=O)QQQQQQQT	CN(C)CCC(CO)N(CCCS(O)(=O)=O)S(=O)(=O)7T	YES		CN(C)CCC(CO)N(CCCS(O)(=O)=O)S(=O)(=O)QQQQQQQT	CN(C)CCC(CO)N(CCCS(O)(=O)=O)S(=O)(=O)QQQQQQQT	CN(C)CCC(CO)N(CCCS(O)(=O)=O)S(=O)(=O)QQQQQQQT	CN(C)CCC(CO)N(CCCS(O)(=O)=O)S(=O)(=O)QQQQQQQT	CN(C)CCC(CO)N(CCCS(O)(=O)=O)S(=O)(=O)QQQQQQQT	CN(C)CCC(CO)N(CCCS(O)(=O)=O)S(=O)(=O)QQQQQQQT								YES
61	CCN(CC(O)=O)S(=O)(=O)C(F)(F)C(F)(F)C(F)(F)C(F)(F)C(F)(F)C(F)(F)C(F)(F)C(F)(F)C(F)(F)C(F)(F)C(F)(F)C(F)(F)C(F)(F)F	CCN(CC(O)=O)S(=O)(=O)C(F)(F)C(F)(F)C(F)(F)C(F)(F)C(F)(F)C(F)(F)C(F)(F)C(F)(F)C(F)(F)C(F)(F)C(F)(F)C(F)(F)C(F)(F)F	CCN(CC(O)=O)S(=O)(=O)QQQQQQQQQQQQT	CCN(CC(O)=O)S(=O)(=O)QQQQQ7T	YES		CCN(CC(O)=O)S(=O)(=O)QQQQQQQQQQQQT	CCN(CC(O)=O)S(=O)(=O)QQQQQQQQQQQQT	CCN(CC(O)=O)S(=O)(=O)QQQQQQQQQQQQT	CCN(CC(O)=O)S(=O)(=O)QQQQQQQQQQQQT	CCN(CC(O)=O)S(=O)(=O)QQQQQQQQQQQQT	CCN(CC(O)=O)S(=O)(=O)QQQQQQQQQQQQT								YES
62	OS(=O)(=O)CC(F)(F)C(F)(F)C(F)(F)C(F)(F)C(F)(F)C(F)(F)C(F)(F)C(F)(F)C(F)(F)C(F)(F)C(F)(F)C(F)(F)F	OS(=O)(=O)CC(F)(F)C(F)(F)C(F)(F)C(F)(F)C(F)(F)C(F)(F)C(F)(F)C(F)(F)C(F)(F)C(F)(F)C(F)(F)C(F)(F)F	OS(=O)(=O)CQQQQQQQQQQQT	OS(=O)(=O)CQQQQ7T	YES		OS(=O)(=O)CQQQQQQQQQQQT	OS(=O)(=O)CQQQQQQQQQQQT	OS(=O)(=O)CQQQQQQQQQQQT	OS(=O)(=O)CQQQQQQQQQQQT	OS(=O)(=O)CQQQQQQQQQQQT	OS(=O)(=O)CQQQQQQQQQQQT								YES
63	OC(=O)C(F)C(F)(F)C(F)(F)C(F)(F)C(F)(F)C(F)(F)C(F)(F)C(F)(F)C(F)(F)C(F)(F)C(F)(F)C(F)(F)C(F)(F)C(F)(F)F	OC(=O)C(F)C(F)(F)C(F)(F)C(F)(F)C(F)(F)C(F)(F)C(F)(F)C(F)(F)C(F)(F)C(F)(F)C(F)(F)C(F)(F)C(F)(F)C(F)(F)F	OC(=O)C(F)QQQQQQQQQQQQT	OC(=O)C(F)QQQQQ7T	YES		OC(=O)C(F)QQQQQQQQQQQQT	OC(=O)C(F)QQQQQQQQQQQQT	OC(=O)C(F)QQQQQQQQQQQQT	OC(=O)C(F)QQQQQQQQQQQQT	OC(=O)C(F)QQQQQQQQQQQQT	OC(=O)C(F)QQQQQQQQQQQQT								YES
64	C[N+](C)(CCO)CCCN(CCO)S(=O)(=O)C(F)(F)C(F)(F)C(F)(F)C(F)(F)C(F)(F)C(F)(F)C(F)(F)C(F)(F)C(F)(F)F	C[N+](C)(CCO)CCCN(CCO)S(=O)(=O)C(F)(F)C(F)(F)C(F)(F)C(F)(F)C(F)(F)C(F)(F)C(F)(F)C(F)(F)C(F)(F)F	C[N+](C)(CCO)CCCN(CCO)S(=O)(=O)QQQQQQQQT	C[N+](C)(CCO)CCCN(CCO)S(=O)(=O)Q7T	YES		C[N+](C)(CCO)CCCN(CCO)S(=O)(=O)QQQQQQQQT	C[N+](C)(CCO)CCCN(CCO)S(=O)(=O)QQQQQQQQT	C[N+](C)(CCO)CCCN(CCO)S(=O)(=O)QQQQQQQQT	C[N+](C)(CCO)CCCN(CCO)S(=O)(=O)QQQQQQQQT	C[N+](C)(CCO)CCCN(CCO)S(=O)(=O)QQQQQQQQT	C[N+](C)(CCO)CCCN(CCO)S(=O)(=O)QQQQQQQQT								YES
65	C[N+](C)(CCO)CCCN(CC(O)CS([O-])(=O)=O)S(=O)(=O)C(F)(F)C(F)(F)C(F)(F)C(F)(F)C(F)(F)C(F)(F)C(F)(F)C(F)(F)C(F)(F)C(F)(F)C(F)(F)C(F)(F)F	C[N+](C)(CCO)CCCN(CC(O)CS(O)(=O)=O)S(=O)(=O)C(F)(F)C(F)(F)C(F)(F)C(F)(F)C(F)(F)C(F)(F)C(F)(F)C(F)(F)C(F)(F)C(F)(F)C(F)(F)C(F)(F)F	C[N+](C)(CCO)CCCN(CC(O)CS(O)(=O)=O)S(=O)(=O)QQQQQQQQQQQT	C[N+](C)(CCO)CCCN(CC(O)CS(O)(=O)=O)S(=O)(=O)QQQQ7T	YES		C[N+](C)(CCO)CCCN(CC(O)CS(O)(=O)=O)S(=O)(=O)QQQQQQQQQQQT	C[N+](C)(CCO)CCCN(CC(O)CS(O)(=O)=O)S(=O)(=O)QQQQQQQQQQQT	C[N+](C)(CCO)CCCN(CC(O)CS(O)(=O)=O)S(=O)(=O)QQQQQQQQQQQT	C[N+](C)(CCO)CCCN(CC(O)CS(O)(=O)=O)S(=O)(=O)QQQQQQQQQQQT	C[N+](C)(CCO)CCCN(CC(O)CS(O)(=O)=O)S(=O)(=O)QQQQQQQQQQQT	C[N+](C)(CCO)CCCN(CC(O)CS(O)(=O)=O)S(=O)(=O)QQQQQQQQQQQT								YES
66	NS(=O)(=O)CCC(F)(F)C(F)(F)C(F)(F)C(F)(F)C(F)(F)C(F)(F)C(F)(F)C(F)(F)C(F)(F)C(F)(F)C(F)(F)C(F)(F)F	NS(=O)(=O)CCC(F)(F)C(F)(F)C(F)(F)C(F)(F)C(F)(F)C(F)(F)C(F)(F)C(F)(F)C(F)(F)C(F)(F)C(F)(F)C(F)(F)F	NS(=O)(=O)CCQQQQQQQQQQQT	NS(=O)(=O)CCQQQQ7T	YES		NS(=O)(=O)CCQQQQQQQQQQQT	NS(=O)(=O)CCQQQQQQQQQQQT	NS(=O)(=O)CCQQQQQQQQQQQT	NS(=O)(=O)CCQQQQQQQQQQQT	NS(=O)(=O)CCQQQQQQQQQQQT	NS(=O)(=O)CCQQQQQQQQQQQT								YES
67	NS(=O)(=O)C(F)(F)C(F)(F)C(F)(F)C(F)(F)C(F)(F)C(F)(F)C(F)(F)C(F)(F)C(F)(F)F	NS(=O)(=O)C(F)(F)C(F)(F)C(F)(F)C(F)(F)C(F)(F)C(F)(F)C(F)(F)C(F)(F)C(F)(F)F	NS(=O)(=O)QQQQQQQQT	NS(=O)(=O)Q7T	YES		NS(=O)(=O)QQQQQQQQT	NS(=O)(=O)QQQQQQQQT	NS(=O)(=O)QQQQQQQQT	NS(=O)(=O)QQQQQQQQT	NS(=O)(=O)QQQQQQQQT	NS(=O)(=O)QQQQQQQQT								YES
68	OC(=O)CNS(=O)(=O)C(F)(F)C(F)(F)C(F)(F)C(F)(F)C(F)(F)C(F)(F)C(F)(F)C(F)(F)C(F)(F)C(F)(F)C(F)(F)F	OC(=O)CNS(=O)(=O)C(F)(F)C(F)(F)C(F)(F)C(F)(F)C(F)(F)C(F)(F)C(F)(F)C(F)(F)C(F)(F)C(F)(F)C(F)(F)F	OC(=O)CNS(=O)(=O)QQQQQQQQQQT	OC(=O)CNS(=O)(=O)QQQ7T	YES		OC(=O)CNS(=O)(=O)QQQQQQQQQQT	OC(=O)CNS(=O)(=O)QQQQQQQQQQT	OC(=O)CNS(=O)(=O)QQQQQQQQQQT	OC(=O)CNS(=O)(=O)QQQQQQQQQQT	OC(=O)CNS(=O)(=O)QQQQQQQQQQT	OC(=O)CNS(=O)(=O)QQQQQQQQQQT								YES
69	C[N+](C)(C)CC(O)CS(=O)CCC(F)(F)C(F)(F)C(F)(F)C(F)(F)C(F)(F)C(F)(F)C(F)(F)C(F)(F)C(F)(F)C(F)(F)C(F)(F)C(F)(F)C(F)(F)C(F)(F)F	C[N+](C)(C)CC(O)CS(=O)CCC(F)(F)C(F)(F)C(F)(F)C(F)(F)C(F)(F)C(F)(F)C(F)(F)C(F)(F)C(F)(F)C(F)(F)C(F)(F)C(F)(F)C(F)(F)C(F)(F)F	C[N+](C)(C)CC(O)CS(=O)CCQQQQQQQQQQQQQT	C[N+](C)(C)CC(O)CS(=O)CCQQQQQQ7T	YES		C[N+](C)(C)CC(O)CS(=O)CCQQQQQQQQQQQQQT	C[N+](C)(C)CC(O)CS(=O)CCQQQQQQQQQQQQQT	C[N+](C)(C)CC(O)CS(=O)CCQQQQQQQQQQQQQT	C[N+](C)(C)CC(O)CS(=O)CCQQQQQQQQQQQQQT	C[N+](C)(C)CC(O)CS(=O)CCQQQQQQQQQQQQQT	C[N+](C)(C)CC(O)CS(=O)CCQQQQQQQQQQQQQT								YES
70	C[N+](C)(C)CCCNC(=O)CS(=O)(=O)CCC(F)(F)C(F)(F)C(F)(F)C(F)(F)C(F)(F)C(F)(F)C(F)(F)C(F)(F)C(F)(F)C(F)(F)F	C[N+](C)(C)CCCNC(=O)CS(=O)(=O)CCC(F)(F)C(F)(F)C(F)(F)C(F)(F)C(F)(F)C(F)(F)C(F)(F)C(F)(F)C(F)(F)C(F)(F)F	C[N+](C)(C)CCCNC(=O)CS(=O)(=O)CCQQQQQQQQQT	C[N+](C)(C)CCCNC(=O)CS(=O)(=O)CCQQ7T	YES		C[N+](C)(C)CCCNC(=O)CS(=O)(=O)CCQQQQQQQQQT	C[N+](C)(C)CCCNC(=O)CS(=O)(=O)CCQQQQQQQQQT	C[N+](C)(C)CCCNC(=O)CS(=O)(=O)CCQQQQQQQQQT	C[N+](C)(C)CCCNC(=O)CS(=O)(=O)CCQQQQQQQQQT	C[N+](C)(C)CCCNC(=O)CS(=O)(=O)CCQQQQQQQQQT	C[N+](C)(C)CCCNC(=O)CS(=O)(=O)CCQQQQQQQQQT								YES
71	OC(=O)CCCCNC(=O)SCCC(F)(F)C(F)(F)C(F)(F)C(F)(F)C(F)(F)C(F)(F)C(F)(F)C(F)(F)C(F)(F)C(F)(F)C(F)(F)C(F)(F)C(F)(F)C(F)(F)F	OC(=O)CCCCNC(=O)SCCC(F)(F)C(F)(F)C(F)(F)C(F)(F)C(F)(F)C(F)(F)C(F)(F)C(F)(F)C(F)(F)C(F)(F)C(F)(F)C(F)(F)C(F)(F)C(F)(F)F	OC(=O)CCCCNC(=O)SCCQQQQQQQQQQQQQT	OC(=O)CCCCNC(=O)SCCQQQQQQ7T	YES		OC(=O)CCCCNC(=O)SCCQQQQQQQQQQQQQT	OC(=O)CCCCNC(=O)SCCQQQQQQQQQQQQQT	OC(=O)CCCCNC(=O)SCCQQQQQQQQQQQQQT	OC(=O)CCCCNC(=O)SCCQQQQQQQQQQQQQT	OC(=O)CCCCNC(=O)SCCQQQQQQQQQQQQQT	OC(=O)CCCCNC(=O)SCCQQQQQQQQQQQQQT								YES
72	C[N+](C)(CCCNC(=O)CSCCC(F)(F)C(F)(F)C(F)(F)C(F)(F)C(F)(F)C(F)(F)C(F)(F)C(F)(F)C(F)(F)C(F)(F)C(F)(F)C(F)(F)C(F)(F)C(F)(F)F)CC([O-])=O	C[N+](C)(CCCNC(=O)CSCCC(F)(F)C(F)(F)C(F)(F)C(F)(F)C(F)(F)C(F)(F)C(F)(F)C(F)(F)C(F)(F)C(F)(F)C(F)(F)C(F)(F)C(F)(F)C(F)(F)F)CC(O)=O	C[N+](C)(CCCNC(=O)CSCCQQQQQQQQQQQQQTCC(O)=O	C[N+](C)(CCCNC(=O)CSCCQQQQQQ7TCC(O)=O	YES		C[N+](C)(CCCNC(=O)CSCCQQQQQQQQQQQQQTCC(O)=O	C[N+](C)(CCCNC(=O)CSCCQQQQQQQQQQQQQTCC(O)=O	C[N+](C)(CCCNC(=O)CSCCQQQQQQQQQQQQQTCC(O)=O	C[N+](C)(CCCNC(=O)CSCCQQQQQQQQQQQQQTCC(O)=O	C[N+](C)(CCCNC(=O)CSCCQQQQQQQQQQQQQTCC(O)=O	C[N+](C)(CCCNC(=O)CSCCQQQQQQQQQQQQQTCC(O)=O								YES
73	C[N+](C)(C)CC(O)CSCCC(F)(F)C(F)(F)C(F)(F)C(F)(F)C(F)(F)C(F)(F)C(F)(F)C(F)(F)C(F)(F)C(F)(F)C(F)(F)C(F)(F)F	C[N+](C)(C)CC(O)CSCCC(F)(F)C(F)(F)C(F)(F)C(F)(F)C(F)(F)C(F)(F)C(F)(F)C(F)(F)C(F)(F)C(F)(F)C(F)(F)C(F)(F)F	C[N+](C)(C)CC(O)CSCCQQQQQQQQQQQT	C[N+](C)(C)CC(O)CSCCQQQQ7T	YES		C[N+](C)(C)CC(O)CSCCQQQQQQQQQQQT	C[N+](C)(C)CC(O)CSCCQQQQQQQQQQQT	C[N+](C)(C)CC(O)CSCCQQQQQQQQQQQT	C[N+](C)(C)CC(O)CSCCQQQQQQQQQQQT	C[N+](C)(C)CC(O)CSCCQQQQQQQQQQQT	C[N+](C)(C)CC(O)CSCCQQQQQQQQQQQT								YES
74	OS(=O)(=O)CC=C(F)C(F)(F)C(F)(F)C(F)(F)C(F)(F)C(F)(F)C(F)(F)C(F)(F)C(F)(F)C(F)(F)C(F)(F)C(F)(F)F	OS(=O)(=O)CC=C(F)C(F)(F)C(F)(F)C(F)(F)C(F)(F)C(F)(F)C(F)(F)C(F)(F)C(F)(F)C(F)(F)C(F)(F)C(F)(F)F	OS(=O)(=O)CC=C(F)QQQQQQQQQQT	OS(=O)(=O)CC=C(F)QQQ7T	YES		OS(=O)(=O)CC=C(F)QQQQQQQQQQT	OS(=O)(=O)CC=C(F)QQQQQQQQQQT	OS(=O)(=O)CC=C(F)QQQQQQQQQQT	OS(=O)(=O)CC=C(F)QQQQQQQQQQT	OS(=O)(=O)CC=C(F)QQQQQQQQQQT	OS(=O)(=O)CC=C(F)QQQQQQQQQQT								YES
75	CC(=O)OC(C(CO)C(F)(F)C(F)(F)C(F)(F)C(F)(F)C(F)(F)C(F)(F)C(F)(F)C(F)(F)F)C(CO)[N+](C)(C)CC([O-])=O	CC(=O)OC(C(CO)C(F)(F)C(F)(F)C(F)(F)C(F)(F)C(F)(F)C(F)(F)C(F)(F)C(F)(F)F)C(CO)[N+](C)(C)CC(O)=O	CC(=O)OC(C(CO)QQQQQQQTC(CO)[N+](C)(C)CC(O)=O	CC(=O)OC(C(CO)7TC(CO)[N+](C)(C)CC(O)=O	YES		CC(=O)OC(C(CO)QQQQQQQTC(CO)[N+](C)(C)CC(O)=O	CC(=O)OC(C(CO)QQQQQQQTC(CO)[N+](C)(C)CC(O)=O	CC(=O)OC(C(CO)QQQQQQQTC(CO)[N+](C)(C)CC(O)=O	CC(=O)OC(C(CO)QQQQQQQTC(CO)[N+](C)(C)CC(O)=O	CC(=O)OC(C(CO)QQQQQQQTC(CO)[N+](C)(C)CC(O)=O	CC(=O)OC(C(CO)QQQQQQQTC(CO)[N+](C)(C)CC(O)=O								YES
76	OCC(=O)SC(=O)CCC(F)(F)C(F)(F)C(F)(F)C(F)(F)C(F)(F)C(F)(F)C(F)(F)C(F)(F)C(F)(F)C(F)(F)C(F)(F)C(F)(F)F	OCC(=O)SC(=O)CCC(F)(F)C(F)(F)C(F)(F)C(F)(F)C(F)(F)C(F)(F)C(F)(F)C(F)(F)C(F)(F)C(F)(F)C(F)(F)C(F)(F)F	OCC(=O)SC(=O)CCQQQQQQQQQQQT	OCC(=O)SC(=O)CCQQQQ7T	YES		OCC(=O)SC(=O)CCQQQQQQQQQQQT	OCC(=O)SC(=O)CCQQQQQQQQQQQT	OCC(=O)SC(=O)CCQQQQQQQQQQQT	OCC(=O)SC(=O)CCQQQQQQQQQQQT	OCC(=O)SC(=O)CCQQQQQQQQQQQT	OCC(=O)SC(=O)CCQQQQQQQQQQQT								YES
77	OC(C(O)=O)C(=O)SC(=O)CCC(F)(F)C(F)(F)C(F)(F)C(F)(F)C(F)(F)C(F)(F)C(F)(F)C(F)(F)C(F)(F)F	OC(C(O)=O)C(=O)SC(=O)CCC(F)(F)C(F)(F)C(F)(F)C(F)(F)C(F)(F)C(F)(F)C(F)(F)C(F)(F)C(F)(F)F	OC(C(O)=O)C(=O)SC(=O)CCQQQQQQQQT	OC(C(O)=O)C(=O)SC(=O)CCQ7T	YES		OC(C(O)=O)C(=O)SC(=O)CCQQQQQQQQT	OC(C(O)=O)C(=O)SC(=O)CCQQQQQQQQT	OC(C(O)=O)C(=O)SC(=O)CCQQQQQQQQT	OC(C(O)=O)C(=O)SC(=O)CCQQQQQQQQT	OC(C(O)=O)C(=O)SC(=O)CCQQQQQQQQT	OC(C(O)=O)C(=O)SC(=O)CCQQQQQQQQT								YES
78	CC(=O)OC(CC(F)(F)C(F)(F)C(F)(F)C(F)(F)C(F)(F)C(F)(F)C(F)(F)C(F)(F)C(F)(F)C(F)(F)C(F)(F)C(F)(F)C(F)(F)C(F)(F)F)C[N+](C)(C)CC([O-])=O	CC(=O)OC(CC(F)(F)C(F)(F)C(F)(F)C(F)(F)C(F)(F)C(F)(F)C(F)(F)C(F)(F)C(F)(F)C(F)(F)C(F)(F)C(F)(F)C(F)(F)C(F)(F)F)C[N+](C)(C)CC(O)=O	CC(=O)OC(CQQQQQQQQQQQQQTC[N+](C)(C)CC(O)=O	CC(=O)OC(CQQQQQQ7TC[N+](C)(C)CC(O)=O	YES		CC(=O)OC(CQQQQQQQQQQQQQTC[N+](C)(C)CC(O)=O	CC(=O)OC(CQQQQQQQQQQQQQTC[N+](C)(C)CC(O)=O	CC(=O)OC(CQQQQQQQQQQQQQTC[N+](C)(C)CC(O)=O	CC(=O)OC(CQQQQQQQQQQQQQTC[N+](C)(C)CC(O)=O	CC(=O)OC(CQQQQQQQQQQQQQTC[N+](C)(C)CC(O)=O	CC(=O)OC(CQQQQQQQQQQQQQTC[N+](C)(C)CC(O)=O								YES
79	CC(=O)OC(C(O)[N+](C)(C)CC([O-])=O)C(CO)C(F)(F)C(F)(F)C(F)(F)C(F)(F)C(F)(F)C(F)(F)C(F)(F)C(F)(F)C(F)(F)C(F)(F)C(F)(F)C(F)(F)C(F)(F)C(F)(F)F	CC(=O)OC(C(O)[N+](C)(C)CC(O)=O)C(CO)C(F)(F)C(F)(F)C(F)(F)C(F)(F)C(F)(F)C(F)(F)C(F)(F)C(F)(F)C(F)(F)C(F)(F)C(F)(F)C(F)(F)C(F)(F)C(F)(F)F	CC(=O)OC(C(O)[N+](C)(C)CC(O)=O)C(CO)QQQQQQQQQQQQQT	CC(=O)OC(C(O)[N+](C)(C)CC(O)=O)C(CO)QQQQQQ7T	YES		CC(=O)OC(C(O)[N+](C)(C)CC(O)=O)C(CO)QQQQQQQQQQQQQT	CC(=O)OC(C(O)[N+](C)(C)CC(O)=O)C(CO)QQQQQQQQQQQQQT	CC(=O)OC(C(O)[N+](C)(C)CC(O)=O)C(CO)QQQQQQQQQQQQQT	CC(=O)OC(C(O)[N+](C)(C)CC(O)=O)C(CO)QQQQQQQQQQQQQT	CC(=O)OC(C(O)[N+](C)(C)CC(O)=O)C(CO)QQQQQQQQQQQQQT	CC(=O)OC(C(O)[N+](C)(C)CC(O)=O)C(CO)QQQQQQQQQQQQQT								YES
80	C[N+](C)(CC=O)CC(CC(F)(F)C(F)(F)C(F)(F)C(F)(F)C(F)(F)C(F)(F)C(F)(F)C(F)(F)C(F)(F)C(F)(F)C(F)(F)C(F)(F)F)OC=O	C[N+](C)(CC=O)CC(CC(F)(F)C(F)(F)C(F)(F)C(F)(F)C(F)(F)C(F)(F)C(F)(F)C(F)(F)C(F)(F)C(F)(F)C(F)(F)C(F)(F)F)OC=O	C[N+](C)(CC=O)CC(CQQQQQQQQQQQTOC=O	C[N+](C)(CC=O)CC(CQQQQ7TOC=O	YES		C[N+](C)(CC=O)CC(CQQQQQQQQQQQTOC=O	C[N+](C)(CC=O)CC(CQQQQQQQQQQQTOC=O	C[N+](C)(CC=O)CC(CQQQQQQQQQQQTOC=O	C[N+](C)(CC=O)CC(CQQQQQQQQQQQTOC=O	C[N+](C)(CC=O)CC(CQQQQQQQQQQQTOC=O	C[N+](C)(CC=O)CC(CQQQQQQQQQQQTOC=O								YES
81	CNCC(O)CC(F)(F)C(F)(F)C(F)(F)C(F)(F)C(F)(F)C(F)(F)C(F)(F)C(F)(F)C(F)(F)C(F)(F)C(F)(F)C(F)(F)C(F)(F)C(F)(F)F	CNCC(O)CC(F)(F)C(F)(F)C(F)(F)C(F)(F)C(F)(F)C(F)(F)C(F)(F)C(F)(F)C(F)(F)C(F)(F)C(F)(F)C(F)(F)C(F)(F)C(F)(F)F	CNCC(O)CQQQQQQQQQQQQQT	CNCC(O)CQQQQQQ7T	YES		CNCC(O)CQQQQQQQQQQQQQT	CNCC(O)CQQQQQQQQQQQQQT	CNCC(O)CQQQQQQQQQQQQQT	CNCC(O)CQQQQQQQQQQQQQT	CNCC(O)CQQQQQQQQQQQQQT	CNCC(O)CQQQQQQQQQQQQQT								YES
82	C[N+](C)(CC(O)CC(F)(F)C(F)(F)C(F)(F)C(F)(F)C(F)(F)C(F)(F)C(F)(F)C(F)(F)C(F)(F)C(F)(F)C(F)(F)C(F)(F)C(F)(F)C(F)(F)C(F)(F)C(F)(F)F)CC([O-])=O	C[N+](C)(CC(O)CC(F)(F)C(F)(F)C(F)(F)C(F)(F)C(F)(F)C(F)(F)C(F)(F)C(F)(F)C(F)(F)C(F)(F)C(F)(F)C(F)(F)C(F)(F)C(F)(F)C(F)(F)C(F)(F)F)CC(O)=O	C[N+](C)(CC(O)CQQQQQQQQQQQQQQQTCC(O)=O	C[N+](C)(CC(O)CQQQQQQQQ7TCC(O)=O	YES		C[N+](C)(CC(O)CQQQQQQQQQQQQQQQTCC(O)=O	C[N+](C)(CC(O)CQQQQQQQQQQQQQQQTCC(O)=O	C[N+](C)(CC(O)CQQQQQQQQQQQQQQQTCC(O)=O	C[N+](C)(CC(O)CQQQQQQQQQQQQQQQTCC(O)=O	C[N+](C)(CC(O)CQQQQQQQQQQQQQQQTCC(O)=O	C[N+](C)(CC(O)CQQQQQQQQQQQQQQQTCC(O)=O								YES
83	CN(CC(O)=O)S(=O)(=O)C(F)(F)C(F)(F)C(F)(F)C(F)(F)C(F)(F)C(F)(F)C(F)(F)C(F)(F)C(F)(F)C(F)(F)F	CN(CC(O)=O)S(=O)(=O)C(F)(F)C(F)(F)C(F)(F)C(F)(F)C(F)(F)C(F)(F)C(F)(F)C(F)(F)C(F)(F)C(F)(F)F	CN(CC(O)=O)S(=O)(=O)QQQQQQQQQT	CN(CC(O)=O)S(=O)(=O)QQ7T	YES		CN(CC(O)=O)S(=O)(=O)QQQQQQQQQT	CN(CC(O)=O)S(=O)(=O)QQQQQQQQQT	CN(CC(O)=O)S(=O)(=O)QQQQQQQQQT	CN(CC(O)=O)S(=O)(=O)QQQQQQQQQT	CN(CC(O)=O)S(=O)(=O)QQQQQQQQQT	CN(CC(O)=O)S(=O)(=O)QQQQQQQQQT								YES
84	CN(CC(O)=O)S(=O)(=O)C(F)(F)C(F)(F)C(F)(F)C(F)(F)C(F)(F)C(F)(F)C(F)(F)C(F)(F)C(F)(F)C(F)(F)C(F)(F)C(F)(F)F	CN(CC(O)=O)S(=O)(=O)C(F)(F)C(F)(F)C(F)(F)C(F)(F)C(F)(F)C(F)(F)C(F)(F)C(F)(F)C(F)(F)C(F)(F)C(F)(F)C(F)(F)F	CN(CC(O)=O)S(=O)(=O)QQQQQQQQQQQT	CN(CC(O)=O)S(=O)(=O)QQQQ7T	YES		CN(CC(O)=O)S(=O)(=O)QQQQQQQQQQQT	CN(CC(O)=O)S(=O)(=O)QQQQQQQQQQQT	CN(CC(O)=O)S(=O)(=O)QQQQQQQQQQQT	CN(CC(O)=O)S(=O)(=O)QQQQQQQQQQQT	CN(CC(O)=O)S(=O)(=O)QQQQQQQQQQQT	CN(CC(O)=O)S(=O)(=O)QQQQQQQQQQQT								YES
85	FC(F)(F)C(F)(F)C(F)(F)C(F)(F)C(F)(F)C(F)(F)C(F)(F)C(F)(F)C(=O)NC1=CC=C(C=C1)N=NC1=CC=CC=C1	FC(F)(F)C(F)(F)C(F)(F)C(F)(F)C(F)(F)C(F)(F)C(F)(F)C(F)(F)C(=O)NC1=CC=C(C=C1)N=NC1=CC=CC=C1	TQQQQQQQC(=O)NC1=CC=C(C=C1)N=NC1=CC=CC=C1	7TC(=O)NC1=CC=C(C=C1)N=NC1=CC=CC=C1	YES		TQQQQQQQC(=O)NC1=CC=C(C=C1)N=NC1=CC=CC=C1	TQQQQQQQC(=O)NC1=CC=C(C=C1)N=NC1=CC=CC=C1	TQQQQQQQC(=O)NC1=CC=C(C=C1)N=NC1=CC=CC=C1	TQQQQQQQC(=O)NC1=CC=C(C=C1)N=NC1=CC=CC=C1	TQQQQQQQC(=O)NC1=CC=C(C=C1)N=NC1=CC=CC=C1	TQQQQQQQC(=O)NC1=CC=C(C=C1)N=NC1=CC=CC=C1								YES
86	[Na+].CCN(CCOS([O-])(=O)=O)S(=O)(=O)C(F)(F)C(F)(F)C(F)(F)C(F)(F)C(F)(F)C(F)(F)C(F)(F)C(F)(F)F	[Na+].CCN(CCOS(O)(=O)=O)S(=O)(=O)C(F)(F)C(F)(F)C(F)(F)C(F)(F)C(F)(F)C(F)(F)C(F)(F)C(F)(F)F	[Na+].CCN(CCOS(O)(=O)=O)S(=O)(=O)QQQQQQQT	[Na+].CCN(CCOS(O)(=O)=O)S(=O)(=O)7T	YES		[Na+].CCN(CCOS(O)(=O)=O)S(=O)(=O)QQQQQQQT	[Na+].CCN(CCOS(O)(=O)=O)S(=O)(=O)QQQQQQQT	[Na+].CCN(CCOS(O)(=O)=O)S(=O)(=O)QQQQQQQT	[Na+].CCN(CCOS(O)(=O)=O)S(=O)(=O)QQQQQQQT	[Na+].CCN(CCOS(O)(=O)=O)S(=O)(=O)QQQQQQQT	[Na+].CCN(CCOS(O)(=O)=O)S(=O)(=O)QQQQQQQT								YES
87	C[Si](Cl)(Cl)CCC(F)(F)C(F)(F)C(F)(F)C(F)(F)C(F)(F)C(F)(F)C(F)(F)C(F)(F)F	C[Si](X)(X)CCC(F)(F)C(F)(F)C(F)(F)C(F)(F)C(F)(F)C(F)(F)C(F)(F)C(F)(F)F	C[Si](X)(X)CCQQQQQQQT	C[Si](X)(X)CC7T	YES		C[Si](X)(X)CCQQQQQQQT	C[Si](X)(X)CCQQQQQQQT	C[Si](X)(X)CCQQQQQQQT	C[Si](X)(X)CCQQQQQQQT	C[Si](X)(X)CCQQQQQQQT	C[Si](X)(X)CCQQQQQQQT								YES
88	FC(F)C(F)(F)C(F)(F)C(F)(F)C(F)(F)C(F)(F)C(F)(F)C(F)(F)F	FC(F)C(F)(F)C(F)(F)C(F)(F)C(F)(F)C(F)(F)C(F)(F)C(F)(F)F	FC(F)QQQQQQT	F7T	YES		FC(F)QQQQQQT	FC(F)QQQQQQT	FC(F)QQQQQQT	FC(F)QQQQQQT	FC(F)QQQQQQT	FC(F)QQQQQQT								YES
89	OS(=O)(=O)CCC(F)(F)C(F)(F)C(F)(F)C(F)(F)C(F)(F)C(F)(F)C(F)(F)C(F)(F)F	OS(=O)(=O)CCC(F)(F)C(F)(F)C(F)(F)C(F)(F)C(F)(F)C(F)(F)C(F)(F)C(F)(F)F	OS(=O)(=O)CCQQQQQQQT	OS(=O)(=O)CC7T	YES		OS(=O)(=O)CCQQQQQQQT	OS(=O)(=O)CCQQQQQQQT	OS(=O)(=O)CCQQQQQQQT	OS(=O)(=O)CCQQQQQQQT	OS(=O)(=O)CCQQQQQQQT	OS(=O)(=O)CCQQQQQQQT								YES
90	CCN(CC)CC.NS(=O)(=O)C(F)(F)C(F)(F)C(F)(F)C(F)(F)C(F)(F)C(F)(F)C(F)(F)C(F)(F)F	CCN(CC)CC.NS(=O)(=O)C(F)(F)C(F)(F)C(F)(F)C(F)(F)C(F)(F)C(F)(F)C(F)(F)C(F)(F)F	CCN(CC)CC.NS(=O)(=O)QQQQQQQT	CCN(CC)CC.NS(=O)(=O)7T	YES		CCN(CC)CC.NS(=O)(=O)QQQQQQQT	CCN(CC)CC.NS(=O)(=O)QQQQQQQT	CCN(CC)CC.NS(=O)(=O)QQQQQQQT	CCN(CC)CC.NS(=O)(=O)QQQQQQQT	CCN(CC)CC.NS(=O)(=O)QQQQQQQT	CCN(CC)CC.NS(=O)(=O)QQQQQQQT								YES
91	[OH-].C[N+](C)(C)CCCNS(=O)(=O)C(F)(F)C(F)(F)C(F)(F)C(F)(F)C(F)(F)C(F)(F)C(F)(F)C(F)(F)F	[OH-].C[N+](C)(C)CCCNS(=O)(=O)C(F)(F)C(F)(F)C(F)(F)C(F)(F)C(F)(F)C(F)(F)C(F)(F)C(F)(F)F	[OH-].C[N+](C)(C)CCCNS(=O)(=O)QQQQQQQT	[OH-].C[N+](C)(C)CCCNS(=O)(=O)7T	YES		[OH-].C[N+](C)(C)CCCNS(=O)(=O)QQQQQQQT	[OH-].C[N+](C)(C)CCCNS(=O)(=O)QQQQQQQT	[OH-].C[N+](C)(C)CCCNS(=O)(=O)QQQQQQQT	[OH-].C[N+](C)(C)CCCNS(=O)(=O)QQQQQQQT	[OH-].C[N+](C)(C)CCCNS(=O)(=O)QQQQQQQT	[OH-].C[N+](C)(C)CCCNS(=O)(=O)QQQQQQQT								YES
92	[NH4+].[O-]P(=O)(OCCC(F)(F)C(F)(F)C(F)(F)C(F)(F)C(F)(F)C(F)(F)C(F)(F)C(F)(F)C(F)(F)C(F)(F)C(F)(F)C(F)(F)F)OCCC(F)(F)C(F)(F)C(F)(F)C(F)(F)C(F)(F)C(F)(F)C(F)(F)C(F)(F)C(F)(F)C(F)(F)C(F)(F)C(F)(F)F	[NH4+].OP(=O)(OCCC(F)(F)C(F)(F)C(F)(F)C(F)(F)C(F)(F)C(F)(F)C(F)(F)C(F)(F)C(F)(F)C(F)(F)C(F)(F)C(F)(F)F)OCCC(F)(F)C(F)(F)C(F)(F)C(F)(F)C(F)(F)C(F)(F)C(F)(F)C(F)(F)C(F)(F)C(F)(F)C(F)(F)C(F)(F)F	[NH4+].OP(=O)(OCCQQQQQQQQQQQTOCCQQQQQQQQQQQT	[NH4+].OP(=O)(OCCQQQQ7TOCCQQQQ7T	YES		[NH4+].OP(=O)(OCCQQQQQQQQQQQTOCCQQQQQQQQQQQT	[NH4+].OP(=O)(OCCQQQQQQQQQQQTOCCQQQQQQQQQQQT	[NH4+].OP(=O)(OCCQQQQQQQQQQQTOCCQQQQQQQQQQQT	[NH4+].OP(=O)(OCCQQQQQQQQQQQTOCCQQQQQQQQQQQT	[NH4+].OP(=O)(OCCQQQQQQQQQQQTOCCQQQQQQQQQQQT	[NH4+].OP(=O)(OCCQQQQQQQQQQQTOCCQQQQQQQQQQQT								YES
93	FC(F)(F)C(F)(F)C(F)(F)C(F)(F)C(F)(F)C(F)(F)C(F)(F)C(F)(F)C(=O)OCC=C	FC(F)(F)C(F)(F)C(F)(F)C(F)(F)C(F)(F)C(F)(F)C(F)(F)C(F)(F)C(=O)OCC=C	TQQQQQQQC(=O)OCC=C	7TC(=O)OCC=C	YES		TQQQQQQQC(=O)OCC=C	8#CC=C	TQQQQQQQC(=O)OCC=C	TQQQQQQQC(=O)OCC=C	TQQQQQQQC(=O)OCC=C	TQQQQQQQC(=O)OCC=C		NO					NO	NO
94	OCC(F)(F)C(F)(F)C(F)(F)C(F)(F)C(F)(F)C(F)(F)C(F)(F)C(F)(F)C(F)(F)F	OCC(F)(F)C(F)(F)C(F)(F)C(F)(F)C(F)(F)C(F)(F)C(F)(F)C(F)(F)C(F)(F)F	OCQQQQQQQQT	OCQ7T	YES		OCQQQQQQQQT	OCQQQQQQQQT	OCQQQQQQQQT	OCQQQQQQQQT	OCQQQQQQQQT	OCQQQQQQQQT								YES
95	FC(F)(F)C(F)(F)C(F)(F)C(F)(F)C(F)(F)C(F)(F)C(F)(F)COCC=C	FC(F)(F)C(F)(F)C(F)(F)C(F)(F)C(F)(F)C(F)(F)C(F)(F)COCC=C	TQQQQQQCOCC=C	7TOCC=C	YES		TQQQQQQCOCC=C	TQQQQQQCOCC=C	TQQQQQQCOCC=C	TQQQQQQCOCC=C	TQQQQQQCOCC=C	TQQQQQQCOCC=C								YES
96	FC(F)(F)C(F)(F)C(F)(F)C(F)(F)C(F)(F)C(F)(F)C(F)(F)C(F)(F)C(F)(F)COC(=O)C=C	FC(F)(F)C(F)(F)C(F)(F)C(F)(F)C(F)(F)C(F)(F)C(F)(F)C(F)(F)C(F)(F)COC(=O)C=C	TQQQQQQQQCOC(=O)C=C	7TQCOC(=O)C=C	YES		TQQQQQQQQCOC(=O)C=C	TQQQQQQQQCOC(=O)C=C	TQQQQQQQQCOC(=O)C=C	TQQQQQQQQCOC(=O)C=C	TQQQQQQQQCOC(=O)C=C	TQQQQQQQQCOC(=O)C=C								YES
97	[O-]S(=O)(=O)C(F)(F)F.FC(F)(F)C(F)(F)C(F)(F)C(F)(F)C(F)(F)C(F)(F)C(F)(F)C(F)(F)[I+]C1=CC=CC=C1	OS(=O)(=O)C(F)(F)F.FC(F)(F)C(F)(F)C(F)(F)C(F)(F)C(F)(F)C(F)(F)C(F)(F)C(F)(F)[I+]C1=CC=CC=C1	OS(=O)(=O)T.TQQQQQQQ[I+]C1=CC=CC=C1	OS(=O)(=O)T.7T[I+]C1=CC=CC=C1	YES		OS(=O)(=O)T.TQQQQQQQ[I+]C1=CC=CC=C1	OS(=O)(=O)T.TQQQQQQQ[I+]C1=CC=CC=C1	OS(=O)(=O)T.TQQQQQQQ[I+]C1=CC=CC=C1	OS(=O)(=O)T.TQQQQQQQ[I+]C1=CC=CC=C1	OS(=O)(=O)T.TQQQQQQQ[I+]C1=CC=CC=C1	OS(=O)(=O)T.TQQQQQQQ[I+]C1=CC=CC=C1								YES
98	COC(=O)C(F)(F)C(F)(F)C(F)(F)C(F)(F)C(F)(F)C(F)(F)C(F)(F)C(F)(F)C(F)(F)C(F)(F)C(F)(F)C(F)(F)C(F)(F)C(F)(F)C(F)(F)C(F)(F)C(F)(F)F	COC(=O)C(F)(F)C(F)(F)C(F)(F)C(F)(F)C(F)(F)C(F)(F)C(F)(F)C(F)(F)C(F)(F)C(F)(F)C(F)(F)C(F)(F)C(F)(F)C(F)(F)C(F)(F)C(F)(F)C(F)(F)F	COC(=O)QQQQQQQQQQQQQQQQT	COC(=O)QQQQQQQQQ7T	YES		COC(=O)QQQQQQQQQQQQQQQQT	C8#QQQQQQQQT	COC(=O)QQQQQQQQQQQQQQQQT	COC(=O)QQQQQQQQQQQQQQQQT	COC(=O)QQQQQQQQQQQQQQQQT	COC(=O)QQQQQQQQQQQQQQQQT		NO					NO	NO
99	COC(=O)C(F)(F)C(F)(F)C(F)(F)C(F)(F)C(F)(F)C(F)(F)C(F)(F)C(F)(F)C(F)(F)C(F)(F)F	COC(=O)C(F)(F)C(F)(F)C(F)(F)C(F)(F)C(F)(F)C(F)(F)C(F)(F)C(F)(F)C(F)(F)C(F)(F)F	COC(=O)QQQQQQQQQT	COC(=O)QQ7T	YES		COC(=O)QQQQQQQQQT	C8#QT	COC(=O)QQQQQQQQQT	COC(=O)QQQQQQQQQT	COC(=O)QQQQQQQQQT	COC(=O)QQQQQQQQQT		NO					NO	NO
100	FC(F)(F)C(F)(F)C(F)(F)C(F)(F)C(F)(F)C(F)(F)C(F)(F)C(F)(F)C(Cl)=O	FC(F)(F)C(F)(F)C(F)(F)C(F)(F)C(F)(F)C(F)(F)C(F)(F)C(F)(F)C(X)=O	TQQQQQQQC(X)=O	7TC(X)=O	YES		TQQQQQQQC(X)=O	TQQQQQQQC(X)=O	TQQQQQQQC(X)=O	TQQQQQQQC(X)=O	TQQQQQQQC(X)=O	TQQQQQQQC(X)=O								YES
101	FC(F)(F)C(F)(F)C(F)(F)C(F)(F)C(F)(F)C(F)(F)C(F)(F)C(F)(F)C(F)(F)C(F)(F)C(F)(F)C(F)(F)C(F)(F)F	FC(F)(F)C(F)(F)C(F)(F)C(F)(F)C(F)(F)C(F)(F)C(F)(F)C(F)(F)C(F)(F)C(F)(F)C(F)(F)C(F)(F)C(F)(F)F	TQQQQQQQQQQQT	TQQQQ7T	YES		TQQQQQQQQQQQT	TQQQQQQQQQQQT	TQQQQQQQQQQQT	TQQQQQQQQQQQT	TQQQQQQQQQQQT	TQQQQQQQQQQQT								YES
102	OCC(F)(F)C(F)(F)C(F)(F)C(F)(F)C(F)(F)C(F)(F)C(F)(F)C(F)(F)C(F)(F)C(F)(F)F	OCC(F)(F)C(F)(F)C(F)(F)C(F)(F)C(F)(F)C(F)(F)C(F)(F)C(F)(F)C(F)(F)C(F)(F)F	OCQQQQQQQQQT	OCQQ7T	YES		OCQQQQQQQQQT	OCQQQQQQQQQT	OCQQQQQQQQQT	OCQQQQQQQQQT	OCQQQQQQQQQT	OCQQQQQQQQQT								YES
103	FC(F)(F)C(F)(F)C(F)(F)C(F)(F)C(F)(F)C(F)(F)C(F)(F)C(F)(F)C(F)(F)C(F)(F)C(F)(F)C(F)(F)CC[Si](Cl)(Cl)Cl	FC(F)(F)C(F)(F)C(F)(F)C(F)(F)C(F)(F)C(F)(F)C(F)(F)C(F)(F)C(F)(F)C(F)(F)C(F)(F)C(F)(F)CC[Si](X)(X)X	TQQQQQQQQQQQCC[Si](X)(X)X	7TQQQQCC[Si](X)(X)X	YES		TQQQQQQQQQQQCC[Si](X)(X)X	TQQQQQQQQQQQCC[Si](X)(X)X	TQQQQQQQQQQQCC[Si](X)(X)X	TQQQQQQQQQQQCC[Si](X)(X)X	TQQQQQQQQQQQCC[Si](X)(X)X	TQQQQQQQQQQQCC[Si](X)(X)X								YES
104	FC(F)(F)C(F)(F)C(F)(F)C(F)(F)C(F)(F)C(F)(F)C(F)(F)C(F)(F)C1=CC=C(C=C1)P(C1=CC=C(C=C1)C(F)(F)C(F)(F)C(F)(F)C(F)(F)C(F)(F)C(F)(F)C(F)(F)C(F)(F)F)C1=CC=C(C=C1)C(F)(F)C(F)(F)C(F)(F)C(F)(F)C(F)(F)C(F)(F)C(F)(F)C(F)(F)F	FC(F)(F)C(F)(F)C(F)(F)C(F)(F)C(F)(F)C(F)(F)C(F)(F)C(F)(F)C1=CC=C(C=C1)P(C1=CC=C(C=C1)C(F)(F)C(F)(F)C(F)(F)C(F)(F)C(F)(F)C(F)(F)C(F)(F)C(F)(F)F)C1=CC=C(C=C1)C(F)(F)C(F)(F)C(F)(F)C(F)(F)C(F)(F)C(F)(F)C(F)(F)C(F)(F)F	TQQQQQQQC1=CC=C(C=C1)P(C1=CC=C(C=C1)QQQQQQQTC1=CC=C(C=C1)QQQQQQQT	7TC1=CC=C(C=C1)P(C1=CC=C(C=C1)7TC1=CC=C(C=C1)7T	YES		TQQQQQQQC1=CC=C(C=C1)P(C1=CC=C(C=C1)QQQQQQQTC1=CC=C(C=C1)QQQQQQQT	TQQQQQQQC1=CC=C(C=C1)P(C1=CC=C(C=C1)QQQQQQQTC1=CC=C(C=C1)QQQQQQQT	TQQQQQQQC1=CC=C(C=C1)P(C1=CC=C(C=C1)QQQQQQQTC1=CC=C(C=C1)QQQQQQQT	TQQQQQQQC1=CC=C(C=C1)P(C1=CC=C(C=C1)QQQQQQQTC1=CC=C(C=C1)QQQQQQQT	TQQQQQQQC1=CC=C(C=C1)P(C1=CC=C(C=C1)QQQQQQQTC1=CC=C(C=C1)QQQQQQQT	TQQQQQQQC1=CC=C(C=C1)P(C1=CC=C(C=C1)QQQQQQQTC1=CC=C(C=C1)QQQQQQQT								YES
105	FC(F)(F)C(F)(F)C(F)(F)C(F)(F)C(F)(F)C(F)(F)C(F)(F)COS(=O)(=O)C(F)(F)F	FC(F)(F)C(F)(F)C(F)(F)C(F)(F)C(F)(F)C(F)(F)C(F)(F)COS(=O)(=O)C(F)(F)F	TQQQQQQCOS(=O)(=O)T	7TOS(=O)(=O)T	YES		TQQQQQQCOS(=O)(=O)T	TQQQQQQCOS(=O)(=O)T	TQQQQQQCOS(=O)(=O)T	TQQQQQQCOS(=O)(=O)T	TQQQQQQCOS(=O)(=O)T	TQQQQQQCOS(=O)(=O)T								YES
106	COC1=CC=C(C=C1)C(Cl)(C1=CC=C(CCC(F)(F)C(F)(F)C(F)(F)C(F)(F)C(F)(F)C(F)(F)C(F)(F)C(F)(F)F)C=C1)C1=CC=C(OC)C=C1	COC1=CC=C(C=C1)C(X)(C1=CC=C(CCC(F)(F)C(F)(F)C(F)(F)C(F)(F)C(F)(F)C(F)(F)C(F)(F)C(F)(F)F)C=C1)C1=CC=C(OC)C=C1	COC1=CC=C(C=C1)C(X)(C1=CC=C(CCQQQQQQQTC=C1)C1=CC=C(OC)C=C1	COC1=CC=C(C=C1)C(X)(C1=CC=C(CC7TC=C1)C1=CC=C(OC)C=C1	YES		COC1=CC=C(C=C1)C(X)(C1=CC=C(CCQQQQQQQTC=C1)C1=CC=C(OC)C=C1	COC1=CC=C(C=C1)C(X)(C1=CC=C(CCQQQQQQQTC=C1)C1=CC=C(OC)C=C1	COC1=CC=C(C=C1)C(X)(C1=CC=C(CCQQQQQQQTC=C1)C1=CC=C(OC)C=C1	COC1=CC=C(C=C1)C(X)(C1=CC=C(CCQQQQQQQTC=C1)C1=CC=C(OC)C=C1	COC1=CC=C(C=C1)C(X)(C1=CC=C(CCQQQQQQQTC=C1)C1=CC=C(OC)C=C1	COC1=CC=C(C=C1)C(X)(C1=CC=C(CCQQQQQQQTC=C1)C1=CC=C(OC)C=C1								YES
107	FC(F)(F)C(F)(F)C(F)(F)C(F)(F)C(F)(F)C(F)(F)C(F)(F)C(F)(F)C1CO1	FC(F)(F)C(F)(F)C(F)(F)C(F)(F)C(F)(F)C(F)(F)C(F)(F)C(F)(F)C1CO1	TQQQQQQQC1CO1	7TC1CO1	YES		TQQQQQQQC1CO1	TQQQQQQQC1CO1	TQQQQQQQC1CO1	TQQQQQQQC1CO1	TQQQQQQQC1CO1	TQQQQQQQC1CO1								YES
108	CCOP(=O)(CCC(F)(F)C(F)(F)C(F)(F)C(F)(F)C(F)(F)C(F)(F)C(F)(F)C(F)(F)F)OCC	CCOP(=O)(CCC(F)(F)C(F)(F)C(F)(F)C(F)(F)C(F)(F)C(F)(F)C(F)(F)C(F)(F)F)OCC	CCOP(=O)(CCQQQQQQQTOCC	CCOP(=O)(CC7TOCC	YES		CCOP(=O)(CCQQQQQQQTOCC	CCOP(=O)(CCQQQQQQQTOCC	CCOP(=O)(CCQQQQQQQTOCC	CCOP(=O)(CCQQQQQQQTOCC	CCOP(=O)(CCQQQQQQQTOCC	CCOP(=O)(CCQQQQQQQTOCC								YES
109	COC(=O)C1=CC(=CC=C1)C(F)(F)C(F)(F)C(F)(F)C(F)(F)C(F)(F)C(F)(F)C(F)(F)C(F)(F)F	COC(=O)C1=CC(=CC=C1)C(F)(F)C(F)(F)C(F)(F)C(F)(F)C(F)(F)C(F)(F)C(F)(F)C(F)(F)F	COC(=O)C1=CC(=CC=C1)QQQQQQQT	COC(=O)C1=CC(=CC=C1)7T	YES		COC(=O)C1=CC(=CC=C1)QQQQQQQT	COC(=O)C1=CC(=CC=C1)QQQQQQQT	COC(=O)C1=CC(=CC=C1)QQQQQQQT	COC(=O)C1=CC(=CC=C1)QQQQQQQT	COC(=O)C1=CC(=CC=C1)QQQQQQQT	COC(=O)C1=CC(=CC=C1)QQQQQQQT								YES
110	ONC(=O)C(F)(F)C(F)(F)C(F)(F)C(F)(F)C(F)(F)C(F)(F)C(F)(F)F	ONC(=O)C(F)(F)C(F)(F)C(F)(F)C(F)(F)C(F)(F)C(F)(F)C(F)(F)F	ONC(=O)QQQQQQT	ON7T	YES		ONC(=O)QQQQQQT	ONC(=O)QQQQQQT	ONC(=O)QQQQQQT	ONC(=O)QQQQQQT	ONC(=O)QQQQQQT	ONC(=O)QQQQQQT								YES
111	FC(F)(F)C(F)(F)C(F)(F)C(F)(F)C(F)(F)C(F)(F)C(F)(F)C(F)(F)C1=CNN=C1	FC(F)(F)C(F)(F)C(F)(F)C(F)(F)C(F)(F)C(F)(F)C(F)(F)C(F)(F)C1=CNN=C1	TQQQQQQQC1=CNN=C1	7TC1=CNN=C1	YES		TQQQQQQQC1=CNN=C1	TQQQQQQQC1=CNN=C1	TQQQQQQQC1=CNN=C1	TQQQQQQQC1=CNN=C1	TQQQQQQQC1=CNN=C1	TQQQQQQQC1=CNN=C1								YES
112	OCCC(F)(F)C(F)(F)C(F)(F)C(F)(F)C(F)(F)C(F)(F)C(F)(F)C(F)(F)C(F)(F)F	OCCC(F)(F)C(F)(F)C(F)(F)C(F)(F)C(F)(F)C(F)(F)C(F)(F)C(F)(F)C(F)(F)F	OCCQQQQQQQQT	OCCQ7T	YES		OCCQQQQQQQQT	OCCQQQQQQQQT	OCCQQQQQQQQT	OCCQQQQQQQQT	OCCQQQQQQQQT	OCCQQQQQQQQT								YES
113	FC(F)(F)C(F)(F)C(F)(F)C(F)(F)C(F)(F)C(F)(F)C(F)(F)C(F)(F)C1=CC(=CC=C1)S(Cl)(=O)=O	FC(F)(F)C(F)(F)C(F)(F)C(F)(F)C(F)(F)C(F)(F)C(F)(F)C(F)(F)C1=CC(=CC=C1)S(X)(=O)=O	TQQQQQQQC1=CC(=CC=C1)S(X)(=O)=O	7TC1=CC(=CC=C1)S(X)(=O)=O	YES		TQQQQQQQC1=CC(=CC=C1)S(X)(=O)=O	TQQQQQQQC1=CC(=CC=C1)S(X)(=O)=O	TQQQQQQQC1=CC(=CC=C1)S(X)(=O)=O	TQQQQQQQC1=CC(=CC=C1)S(X)(=O)=O	TQQQQQQQC1=CC(=CC=C1)S(X)(=O)=O	TQQQQQQQC1=CC(=CC=C1)S(X)(=O)=O								YES
114	FC(F)(F)C(F)(F)C(F)(F)C(F)(F)C(F)(F)C(F)(F)C(F)(F)C(F)(F)CCCCI	FC(F)(F)C(F)(F)C(F)(F)C(F)(F)C(F)(F)C(F)(F)C(F)(F)C(F)(F)CCCCI	TQQQQQQQCCCCI	7TCCCCI	YES		TQQQQQQQCCCCI	TQQQQQQQCCCCI	TQQQQQQQCCCCI	TQQQQQQQCCCCI	TQQQQQQQCCCCI	TQQQQQQQCCCCI								YES
115	NCC1=CC=C(CCC(F)(F)C(F)(F)C(F)(F)C(F)(F)C(F)(F)C(F)(F)C(F)(F)C(F)(F)F)C=C1	NCC1=CC=C(CCC(F)(F)C(F)(F)C(F)(F)C(F)(F)C(F)(F)C(F)(F)C(F)(F)C(F)(F)F)C=C1	NCC1=CC=C(CCQQQQQQQTC=C1	NCC1=CC=C(CC7TC=C1	YES		NCC1=CC=C(CCQQQQQQQTC=C1	NCC1=CC=C(CCQQQQQQQTC=C1	NCC1=CC=C(CCQQQQQQQTC=C1	NCC1=CC=C(CCQQQQQQQTC=C1	NCC1=CC=C(CCQQQQQQQTC=C1	NCC1=CC=C(CCQQQQQQQTC=C1								YES
116	COC1=CC=C(C=C1)C(Cl)(C1=CC=CC=C1)C1=CC=C(CCC(F)(F)C(F)(F)C(F)(F)C(F)(F)C(F)(F)C(F)(F)C(F)(F)C(F)(F)F)C=C1	COC1=CC=C(C=C1)C(X)(C1=CC=CC=C1)C1=CC=C(CCC(F)(F)C(F)(F)C(F)(F)C(F)(F)C(F)(F)C(F)(F)C(F)(F)C(F)(F)F)C=C1	COC1=CC=C(C=C1)C(X)(C1=CC=CC=C1)C1=CC=C(CCQQQQQQQTC=C1	COC1=CC=C(C=C1)C(X)(C1=CC=CC=C1)C1=CC=C(CC7TC=C1	YES		COC1=CC=C(C=C1)C(X)(C1=CC=CC=C1)C1=CC=C(CCQQQQQQQTC=C1	COC1=CC=C(C=C1)C(X)(C1=CC=CC=C1)C1=CC=C(CCQQQQQQQTC=C1	COC1=CC=C(C=C1)C(X)(C1=CC=CC=C1)C1=CC=C(CCQQQQQQQTC=C1	COC1=CC=C(C=C1)C(X)(C1=CC=CC=C1)C1=CC=C(CCQQQQQQQTC=C1	COC1=CC=C(C=C1)C(X)(C1=CC=CC=C1)C1=CC=C(CCQQQQQQQTC=C1	COC1=CC=C(C=C1)C(X)(C1=CC=CC=C1)C1=CC=C(CCQQQQQQQTC=C1								YES
117	FC(F)(F)C(F)(F)C(F)(F)C(F)(F)C(F)(F)C(F)(F)C(F)(F)C(F)(F)F	FC(F)(F)C(F)(F)C(F)(F)C(F)(F)C(F)(F)C(F)(F)C(F)(F)C(F)(F)F	TQQQQQQT	7T	YES		8X	TQQQQQQT	TQQQQQQT	TQQQQQQT	TQQQQQQT	TQQQQQQT	NO						NO	NO
118	FC(F)(F)C(F)(F)C(F)(F)C(F)(F)C(F)(F)C(F)(F)C(F)(F)C(F)(F)C(F)(F)C(F)(F)C(F)(F)C(F)(F)I	FC(F)(F)C(F)(F)C(F)(F)C(F)(F)C(F)(F)C(F)(F)C(F)(F)C(F)(F)C(F)(F)C(F)(F)C(F)(F)C(F)(F)I	TQQQQQQQQQQQI	7TQQQQI	YES		TQQQQQQQQQQQI	TQQQQQQQQQQQI	TQQQQQQQQQQQI	TQQQQQQQQQQQI	TQQQQQQQQQQQI	TQQQQQQQQQQQI								YES
119	FC(=O)C(F)(F)C(F)(F)C(F)(F)C(F)(F)C(F)(F)C(F)(F)C(F)(F)F	FC(=O)C(F)(F)C(F)(F)C(F)(F)C(F)(F)C(F)(F)C(F)(F)C(F)(F)F	FC(=O)QQQQQQT	F7T	YES		FC(=O)QQQQQQT	FC(=O)QQQQQQT	FC(=O)QQQQQQT	FC(=O)QQQQQQT	FC(=O)QQQQQQT	FC(=O)QQQQQQT								YES
120	FC(F)(F)C(F)(F)C(F)(F)C(F)(F)C(F)(F)C(F)(F)C(F)(F)C(F)(F)I	FC(F)(F)C(F)(F)C(F)(F)C(F)(F)C(F)(F)C(F)(F)C(F)(F)C(F)(F)I	TQQQQQQQI	7TI	YES		TQQQQQQQI	TQQQQQQQI	TQQQQQQQI	TQQQQQQQI	TQQQQQQQI	TQQQQQQQI								YES
121	CCCCNS(=O)(=O)C(F)(F)C(F)(F)C(F)(F)C(F)(F)C(F)(F)C(F)(F)C(F)(F)C(F)(F)F	CCCCNS(=O)(=O)C(F)(F)C(F)(F)C(F)(F)C(F)(F)C(F)(F)C(F)(F)C(F)(F)C(F)(F)F	CCCCNS(=O)(=O)QQQQQQQT	CCCCNS(=O)(=O)7T	YES		CCCCNS(=O)(=O)QQQQQQQT	CCCCNS(=O)(=O)QQQQQQQT	CCCCNS(=O)(=O)QQQQQQQT	CCCCNS(=O)(=O)QQQQQQQT	CCCCNS(=O)(=O)QQQQQQQT	CCCCNS(=O)(=O)QQQQQQQT								YES
122	OC(F)(F)C(F)(F)C(F)(F)C(F)(F)C(F)(F)C(F)(F)C(F)(F)C(F)(F)C(F)(F)F	OC(F)(F)C(F)(F)C(F)(F)C(F)(F)C(F)(F)C(F)(F)C(F)(F)C(F)(F)C(F)(F)F	OQQQQQQQQT	OQ7T	YES		OQQQQQQQQT	OQQQQQQQQT	OQQQQQQQQT	OQQQQQQQQT	OQQQQQQQQT	OQQQQQQQQT								YES
123	FC(=C)C(=O)OCCC(F)(F)C(F)(F)C(F)(F)C(F)(F)C(F)(F)C(F)(F)C(F)(F)C(F)(F)F	FC(=C)C(=O)OCCC(F)(F)C(F)(F)C(F)(F)C(F)(F)C(F)(F)C(F)(F)C(F)(F)C(F)(F)F	FC(=C)C(=O)OCCQQQQQQQT	FC(=C)C(=O)OCC7T	YES		FC(=C)C(=O)OCCQQQQQQQT	FC(=C)C(=O)OCCQQQQQQQT	FC(=C)C(=O)OCCQQQQQQQT	FC(=C)C(=O)OCCQQQQQQQT	FC(=C)C(=O)OCCQQQQQQQT	FC(=C)C(=O)OCCQQQQQQQT								YES
124	CCCO[Si](CCC(F)(F)C(F)(F)C(F)(F)C(F)(F)C(F)(F)C(F)(F)C(F)(F)C(F)(F)F)(OCCC)OCCC	CCCO[Si](CCC(F)(F)C(F)(F)C(F)(F)C(F)(F)C(F)(F)C(F)(F)C(F)(F)C(F)(F)F)(OCCC)OCCC	CCCO[Si](CCQQQQQQQT(OCCC)OCCC	CCCO[Si](CC7T(OCCC)OCCC	YES		CCCO[Si](CCQQQQQQQT(OCCC)OCCC	CCCO[Si](CCQQQQQQQT(OCCC)OCCC	CCCO[Si](CCQQQQQQQT(OCCC)OCCC	CCCO[Si](CCQQQQQQQT(OCCC)OCCC	CCCO[Si](CCQQQQQQQT(OCCC)OCCC	CCCO[Si](CCQQQQQQQT(OCCC)OCCC								YES
125	FC(F)(F)C(F)(F)C(F)(F)C(F)(F)C(F)(F)C(F)(F)C(F)(F)C(F)(F)C(F)(F)C(=O)OC(=O)C(F)(F)C(F)(F)C(F)(F)C(F)(F)C(F)(F)C(F)(F)C(F)(F)C(F)(F)C(F)(F)F	FC(F)(F)C(F)(F)C(F)(F)C(F)(F)C(F)(F)C(F)(F)C(F)(F)C(F)(F)C(F)(F)C(=O)OC(=O)C(F)(F)C(F)(F)C(F)(F)C(F)(F)C(F)(F)C(F)(F)C(F)(F)C(F)(F)C(F)(F)F	TQQQQQQQQC(=O)OC(=O)QQQQQQQQT	7TQC(=O)OC(=O)Q7T	YES		TQQQQQQQQC(=O)OC(=O)QQQQQQQQT	TQQQQQQQQC(=O)8#T	TQQQQQQQQC(=O)OC(=O)QQQQQQQQT	TQQQQQQQQC(=O)OC(=O)QQQQQQQQT	TQQQQQQQQC(=O)OC(=O)QQQQQQQQT	TQQQQQQQQC(=O)OC(=O)QQQQQQQQT		NO					NO	NO
126	CC(C)(CCC(F)(F)C(F)(F)C(F)(F)C(F)(F)C(F)(F)C(F)(F)C(F)(F)C(F)(F)F)OC(=O)ON=C(C#N)C1=CC=CC=C1	CC(C)(CCC(F)(F)C(F)(F)C(F)(F)C(F)(F)C(F)(F)C(F)(F)C(F)(F)C(F)(F)F)OC(=O)ON=C(C#N)C1=CC=CC=C1	CC(C)(CCQQQQQQQTOC(=O)ON=C(C#N)C1=CC=CC=C1	CC(C)(CC7TOC(=O)ON=C(C#N)C1=CC=CC=C1	YES		CC(C)(CCQQQQQQQTOC(=O)ON=C(C#N)C1=CC=CC=C1	CC(C)(CCQQQQQQQTOC(=O)ON=C(C#N)C1=CC=CC=C1	CC(C)(CCQQQQQQQTOC(=O)ON=C(C#N)C1=CC=CC=C1	CC(C)(CCQQQQQQQTOC(=O)ON=C(C#N)C1=CC=CC=C1	CC(C)(CCQQQQQQQTOC(=O)ON=C(C#N)C1=CC=CC=C1	CC(C)(CCQQQQQQQTOC(=O)ON=C(C#N)C1=CC=CC=C1								YES
127	CN(CCCCO)S(=O)(=O)C(F)(F)C(F)(F)C(F)(F)C(F)(F)C(F)(F)C(F)(F)C(F)(F)C(F)(F)F	CN(CCCCO)S(=O)(=O)C(F)(F)C(F)(F)C(F)(F)C(F)(F)C(F)(F)C(F)(F)C(F)(F)C(F)(F)F	CN(CCCCO)S(=O)(=O)QQQQQQQT	CN(CCCCO)S(=O)(=O)7T	YES		CN(CCCCO)S(=O)(=O)QQQQQQQT	CN(CCCCO)S(=O)(=O)QQQQQQQT	CN(CCCCO)S(=O)(=O)QQQQQQQT	CN(CCCCO)S(=O)(=O)QQQQQQQT	CN(CCCCO)S(=O)(=O)QQQQQQQT	CN(CCCCO)S(=O)(=O)QQQQQQQT								YES
128	C1CC[NH2+]CC1.[O-]S(=O)(=O)C(F)(F)C(F)(F)C(F)(F)C(F)(F)C(F)(F)C(F)(F)C(F)(F)C(F)(F)F	C1CC[NH2+]CC1.OS(=O)(=O)C(F)(F)C(F)(F)C(F)(F)C(F)(F)C(F)(F)C(F)(F)C(F)(F)C(F)(F)F	C1CC[NH2+]CC1.OS(=O)(=O)QQQQQQQT	C1CC[NH2+]CC1.OS(=O)(=O)7T	YES		C1CC[NH2+]CC1.OS(=O)(=O)QQQQQQQT	C1CC[NH2+]CC1.OS(=O)(=O)QQQQQQQT	C1CC[NH2+]CC1.OS(=O)(=O)QQQQQQQT	C1CC[NH2+]CC1.OS(=O)(=O)QQQQQQQT	C1CC[NH2+]CC1.OS(=O)(=O)QQQQQQQT	C1CC[NH2+]CC1.OS(=O)(=O)QQQQQQQT								YES
129	FC(F)(F)C(F)(F)C(F)(F)C(F)(F)C(F)(F)C(F)(F)C(F)(F)C1=CC=C(C=C1)C(=O)OC1=CC=C(C=C1)C#N	FC(F)(F)C(F)(F)C(F)(F)C(F)(F)C(F)(F)C(F)(F)C(F)(F)C1=CC=C(C=C1)C(=O)OC1=CC=C(C=C1)C#N	TQQQQQQC1=CC=C(C=C1)C(=O)OC1=CC=C(C=C1)C#N	7T1=CC=C(C=C1)C(=O)OC1=CC=C(C=C1)C#N	YES		TQQQQQQC1=CC=C(C=C1)C(=O)OC1=CC=C(C=C1)C#N	TQQQQQQC1=CC=C(C=C1)C(=O)OC1=CC=C(C=C1)C#N	TQQQQQQC1=CC=C(C=C1)C(=O)OC1=CC=C(C=C1)C#N	TQQQQQQC1=CC=C(C=C1)C(=O)OC1=CC=C(C=C1)C#N	TQQQQQQC1=CC=C(C=C1)C(=O)OC1=CC=C(C=C1)C#N	TQQQQQQC1=CC=C(C=C1)C(=O)OC1=CC=C(C=C1)C#N								YES
130	OC(=O)CCCCCOC(F)(F)C(F)(F)C(F)(F)C(F)(F)C(F)(F)C(F)(F)C(F)(F)C(F)(F)C(F)(F)F	OC(=O)CCCCCOC(F)(F)C(F)(F)C(F)(F)C(F)(F)C(F)(F)C(F)(F)C(F)(F)C(F)(F)C(F)(F)F	OC(=O)CCCCCOQQQQQQQQT	OC(=O)CCCCCOQ7T	YES		OC(=O)CCCCCOQQQQQQQQT	OC(=O)CCCCCOQQQQQQQQT	OC(=O)CCCCCOQQQQQQQQT	OC(=O)CCCCCOQQQQQQQQT	OC(=O)CCCCCOQQQQQQQQT	OC(=O)CCCCCOQQQQQQQQT								YES
131	OC(=O)C1=CC=CC=C1.OCC(F)(F)C(F)(F)C(F)(F)C(F)(F)C(F)(F)C(F)(F)C(F)(F)F	OC(=O)C1=CC=CC=C1.OCC(F)(F)C(F)(F)C(F)(F)C(F)(F)C(F)(F)C(F)(F)C(F)(F)F	OC(=O)C1=CC=CC=C1.OCQQQQQQT	OC(=O)C1=CC=CC=C1.O7T	YES		OC(=O)C1=CC=CC=C1.OCQQQQQQT	OC(=O)C1=CC=CC=C1.OCQQQQQQT	OC(=O)C1=CC=CC=C1.OCQQQQQQT	OC(=O)C1=CC=CC=C1.OCQQQQQQT	OC(=O)C1=CC=CC=C1.OCQQQQQQT	OC(=O)C1=CC=CC=C1.OCQQQQQQT								YES
132	FC(F)(F)C(F)(F)C(F)(F)C(F)(F)C(F)(F)C(F)(F)C(F)(F)C(F)(F)C1=CC=C(C=C1)C(F)(F)C(F)(F)C(F)(F)C(F)(F)C(F)(F)C(F)(F)C(F)(F)C(F)(F)F	FC(F)(F)C(F)(F)C(F)(F)C(F)(F)C(F)(F)C(F)(F)C(F)(F)C(F)(F)C1=CC=C(C=C1)C(F)(F)C(F)(F)C(F)(F)C(F)(F)C(F)(F)C(F)(F)C(F)(F)C(F)(F)F	TQQQQQQQC1=CC=C(C=C1)QQQQQQQT	7TC1=CC=C(C=C1)7T	YES		TQQQQQQQC1=CC=C(C=C1)QQQQQQQT	TQQQQQQQC1=CC=C(C=C1)QQQQQQQT	TQQQQQQQC1=CC=C(C=C1)QQQQQQQT	TQQQQQQQC1=CC=C(C=C1)QQQQQQQT	TQQQQQQQC1=CC=C(C=C1)QQQQQQQT	TQQQQQQQC1=CC=C(C=C1)QQQQQQQT								YES
133	[O-]C(=O)OC(COCC=C)C(OCCC(F)(F)C(F)(F)C(F)(F)C(F)(F)C(F)(F)C(F)(F)F)C(F)(F)C(F)(F)C(F)(F)C(F)(F)C(F)(F)C(F)(F)C(F)(F)F	OC(=O)OC(COCC=C)C(OCCC(F)(F)C(F)(F)C(F)(F)C(F)(F)C(F)(F)C(F)(F)F)C(F)(F)C(F)(F)C(F)(F)C(F)(F)C(F)(F)C(F)(F)C(F)(F)F	OC(=O)OC(COCC=C)C(OCCQQQQQQQQQQQQT	OC(=O)OC(COCC=C)C(OCCQQQQQ7T	YES		OC(=O)OC(COCC=C)C(OCCQQQQQQQQQQQQT	OC(=O)OC(COCC=C)C(OCCQQQQQQQQQQQQT	OC(=O)OC(COCC=C)C(OCCQQQQQQQQQQQQT	OC(=O)OC(COCC=C)C(OCCQQQQQQQQQQQQT	OC(=O)OC(COCC=C)C(OCCQQQQQQQQQQQQT	OC(=O)OC(COCC=C)C(OCCQQQQQQQQQQQQT								YES
134	COC(=O)[C@@H]1O[C@@H]1C(F)(F)C(F)(F)C(F)(F)C(F)(F)C(F)(F)C(F)(F)C(F)(F)F	COC(=O)C1OC1C(F)(F)C(F)(F)C(F)(F)C(F)(F)C(F)(F)C(F)(F)C(F)(F)F	COC(=O)C1OC1QQQQQQT	COC(=O)C1O7T	YES		COC(=O)C1OC1QQQQQQT	COC(=O)C1OC1QQQQQQT	COC(=O)C1OC1QQQQQQT	COC(=O)C1OC1QQQQQQT	COC(=O)C1OC1QQQQQQT	COC(=O)C1OC1QQQQQQT								YES
135	FC(F)(F)C(F)(F)C(F)(F)C(F)(F)C(F)(F)C(F)(F)C(F)(F)C(F)(F)C1CCCCCC1	FC(F)(F)C(F)(F)C(F)(F)C(F)(F)C(F)(F)C(F)(F)C(F)(F)C(F)(F)C1CCCCCC1	TQQQQQQQC1CCCCCC1	7TC1CCCCCC1	YES		TQQQQQQQC1CCCCCC1	TQQQQQQQC1CCCCCC1	TQQQQQQQC1CCCCCC1	TQQQQQQQC1CCCCCC1	TQQQQQQQC1CCCCCC1	TQQQQQQQC1CCCCCC1								YES
136	C[Si](C)(Cl)CCCOC(=O)C(F)(F)C(F)(F)C(F)(F)C(F)(F)C(F)(F)C(F)(F)C(F)(F)F	C[Si](C)(X)CCCOC(=O)C(F)(F)C(F)(F)C(F)(F)C(F)(F)C(F)(F)C(F)(F)C(F)(F)F	C[Si](C)(X)CCCOC(=O)QQQQQQT	C[Si](C)(X)CCCO7T	YES		C[Si](C)(X)CCCOC(=O)QQQQQQT	C[Si](C)(X)CCCOC(=O)QQQQQQT	C[Si](C)(X)CCCOC(=O)QQQQQQT	C[Si](C)(X)CCCOC(=O)QQQQQQT	C[Si](C)(X)CCCOC(=O)QQQQQQT	C[Si](C)(X)CCCOC(=O)QQQQQQT								YES
137	FC(F)(F)C(F)(F)C(F)(F)C(F)(F)C(F)(F)C(F)(F)C(F)(F)C(F)(F)N=NC(F)(F)C(F)(F)C(F)(F)C(F)(F)C(F)(F)C(F)(F)C(F)(F)C(F)(F)F	FC(F)(F)C(F)(F)C(F)(F)C(F)(F)C(F)(F)C(F)(F)C(F)(F)C(F)(F)N=NC(F)(F)C(F)(F)C(F)(F)C(F)(F)C(F)(F)C(F)(F)C(F)(F)C(F)(F)F	TQQQQQQQN=NQQQQQQQT	7TN=N7T	YES		TQQQQQQQN=NQQQQQQQT	TQQQQQQQN=NQQQQQQQT	TQQQQQQQN=NQQQQQQQT	TQQQQQQQN=NQQQQQQQT	TQQQQQQQN=NQQQQQQQT	TQQQQQQQN=NQQQQQQQT								YES
138	OCNC(=O)C1=CC=C(OC(F)=C(F)C(F)(F)C(F)(F)C(F)(F)C(F)(F)C(F)(F)C(F)(F)C(F)(F)F)C=C1	OCNC(=O)C1=CC=C(OC(F)=C(F)C(F)(F)C(F)(F)C(F)(F)C(F)(F)C(F)(F)C(F)(F)C(F)(F)F)C=C1	OCNC(=O)C1=CC=C(OC(F)=C(F)QQQQQQTC=C1	OCN7TC=C1	YES		OCNC(=O)C1=CC=C(OC(F)=C(F)QQQQQQTC=C1	OCNC(=O)C1=CC=C(OC(F)=C(F)QQQQQQTC=C1	OCNC(=O)C1=CC=C(OC(F)=C(F)QQQQQQTC=C1	OCNC(=O)C1=CC=C(OC(F)=C(F)QQQQQQTC=C1	OCNC(=O)C1=CC=C(OC(F)=C(F)QQQQQQTC=C1	OCNC(=O)C1=CC=C(OC(F)=C(F)QQQQQQTC=C1								YES
139	FC(SC1=CC=CC=C1)=C(F)C(F)(F)C(F)(F)C(F)(F)C(F)(F)C(F)(F)C(F)(F)C(F)(F)F	FC(SC1=CC=CC=C1)=C(F)C(F)(F)C(F)(F)C(F)(F)C(F)(F)C(F)(F)C(F)(F)C(F)(F)F	FC(SC1=CC=CC=C1)=C(F)QQQQQQT	F7T	YES		FC(SC1=CC=CC=C1)=C(F)QQQQQQT	FC(SC1=CC=CC=C1)=C(F)QQQQQQT	FC(SC1=CC=CC=C1)=C(F)QQQQQQT	FC(SC1=CC=CC=C1)=C(F)QQQQQQT	FC(SC1=CC=CC=C1)=C(F)QQQQQQT	FC(SC1=CC=CC=C1)=C(F)QQQQQQT								YES
140	FC(F)(F)C(F)(F)C(F)(F)C(F)(F)C(F)(F)C(F)(F)C(F)(F)C(F)(F)[SiH3]	FC(F)(F)C(F)(F)C(F)(F)C(F)(F)C(F)(F)C(F)(F)C(F)(F)C(F)(F)[SiH3]	TQQQQQQQ[SiH3]	7T[SiH3]	YES		TQQQQQQQ[SiH3]	TQQQQQQQ[SiH3]	TQQQQQQQ[SiH3]	TQQQQQQQ[SiH3]	TQQQQQQQ[SiH3]	TQQQQQQQ[SiH3]								YES
141	FC(F)(F)C(F)(F)C(F)(F)C(F)(F)C(F)(F)C(F)(F)C(F)(F)C(F)(F)C1C=CCC2C1C(=O)OC2=O	FC(F)(F)C(F)(F)C(F)(F)C(F)(F)C(F)(F)C(F)(F)C(F)(F)C(F)(F)C1C=CCC2C1C(=O)OC2=O	TQQQQQQQC1C=CCC2C1C(=O)OC2=O	7TC1C=CCC2C1C(=O)OC2=O	YES		TQQQQQQQC1C=CCC2C1C(=O)OC2=O	TQQQQQQQC1C=CCC2C1C(=O)OC2=O	TQQQQQQQC1C=CCC2C1C(=O)OC2=O	TQQQQQQQC1C=CCC2C1C(=O)OC2=O	TQQQQQQQC1C=CCC2C1C(=O)OC2=O	TQQQQQQQC1C=CCC2C1C(=O)OC2=O								YES
142	CCC(CCC(F)(F)C(F)(F)C(F)(F)C(F)(F)C(F)(F)C(F)(F)C(F)(F)C(F)(F)F)OC(=O)NNC([O-])=O	CCC(CCC(F)(F)C(F)(F)C(F)(F)C(F)(F)C(F)(F)C(F)(F)C(F)(F)C(F)(F)F)OC(=O)NNC(O)=O	CCC(CCQQQQQQQTOC(=O)NNC(O)=O	CCC(CC7TOC(=O)NNC(O)=O	YES		CCC(CCQQQQQQQTOC(=O)NNC(O)=O	CCC(CCQQQQQQQTOC(=O)NNC(O)=O	CCC(CCQQQQQQQTOC(=O)NNC(O)=O	CCC(CCQQQQQQQTOC(=O)NNC(O)=O	CCC(CCQQQQQQQTOC(=O)NNC(O)=O	CCC(CCQQQQQQQTOC(=O)NNC(O)=O								YES
143	OC(=O)C1=CC=CC=C1OC(F)=C(F)C(F)(F)C(F)(F)C(F)(F)C(F)(F)C(F)(F)C(F)(F)C(F)(F)C(F)(F)F	OC(=O)C1=CC=CC=C1OC(F)=C(F)C(F)(F)C(F)(F)C(F)(F)C(F)(F)C(F)(F)C(F)(F)C(F)(F)C(F)(F)F	OC(=O)C1=CC=CC=C1OC(F)=C(F)QQQQQQQT	OC(=O)C1=CC=CC=C1OC(F)=C(F)7T	YES		OC(=O)C1=CC=CC=C1OC(F)=C(F)QQQQQQQT	OC(=O)C1=CC=CC=C1OC(F)=C(F)QQQQQQQT	OC(=O)C1=CC=CC=C1OC(F)=C(F)QQQQQQQT	OC(=O)C1=CC=CC=C1OC(F)=C(F)QQQQQQQT	OC(=O)C1=CC=CC=C1OC(F)=C(F)QQQQQQQT	OC(=O)C1=CC=CC=C1OC(F)=C(F)QQQQQQQT								YES
144	[O-]S(=O)(=O)C(F)(F)C(F)(F)C(F)(F)C(F)(F)C(F)(F)C(F)(F)C(F)(F)C(F)(F)C(F)(F)C(F)(F)F	OS(=O)(=O)C(F)(F)C(F)(F)C(F)(F)C(F)(F)C(F)(F)C(F)(F)C(F)(F)C(F)(F)C(F)(F)C(F)(F)F	OS(=O)(=O)QQQQQQQQQT	OS(=O)(=O)QQ7T	YES		OS(=O)(=O)QQQQQQQQQT	OS(=O)(=O)QQQQQQQQQT	OS(=O)(=O)QQQQQQQQQT	OS(=O)(=O)QQQQQQQQQT	9ST	OS(=O)(=O)QQQQQQQQQT					NO		NO	NO
145	[K+].[O-]C(=O)C(F)(F)C(F)(F)C(F)(F)C(F)(F)C(F)(F)C(F)(F)C(F)(F)F	[K+].OC(=O)C(F)(F)C(F)(F)C(F)(F)C(F)(F)C(F)(F)C(F)(F)C(F)(F)F	[K+].OC(=O)QQQQQQT	[K+].O7T	YES		[K+].OC(=O)QQQQQQT	[K+].OC(=O)QQQQQQT	[K+].OC(=O)QQQQQQT	[K+].OC(=O)QQQQQQT	[K+].OC(=O)QQQQQQT	[K+].OC(=O)QQQQQQT								YES
146	FC(F)(F)C(F)(F)C(F)(F)C(F)(F)C(F)(F)C(F)(F)C(F)(F)C(F)(F)C(F)(F)C(F)(F)C(F)(F)I	FC(F)(F)C(F)(F)C(F)(F)C(F)(F)C(F)(F)C(F)(F)C(F)(F)C(F)(F)C(F)(F)C(F)(F)C(F)(F)I	TQQQQQQQQQQI	7TQQQI	YES		TQQQQQQQQQQI	TQQQQQQQQQQI	TQQQQQQQQQQI	TQQQQQQQQQQI	TQQQQQQQQQQI	TQQQQQQQQQQI								YES
147	[Ag+].[O-]C(=O)C(F)(F)C(F)(F)C(F)(F)C(F)(F)C(F)(F)C(F)(F)C(F)(F)F	[Ag+].OC(=O)C(F)(F)C(F)(F)C(F)(F)C(F)(F)C(F)(F)C(F)(F)C(F)(F)F	[Ag+].OC(=O)QQQQQQT	[Ag+].O7T	YES		[Ag+].OC(=O)QQQQQQT	[Ag+].OC(=O)QQQQQQT	[Ag+].OC(=O)QQQQQQT	[Ag+].OC(=O)QQQQQQT	[Ag+].OC(=O)QQQQQQT	[Ag+].OC(=O)QQQQQQT								YES
148	C[N+](C)(CCCNC(=O)C(F)(F)C(F)(F)C(F)(F)C(F)(F)C(F)(F)C(F)(F)C(F)(F)F)CCC([O-])=O	C[N+](C)(CCCNC(=O)C(F)(F)C(F)(F)C(F)(F)C(F)(F)C(F)(F)C(F)(F)C(F)(F)F)CCC(O)=O	C[N+](C)(CCCNC(=O)QQQQQQTCCC(O)=O	C[N+](C)(CCCN7TCCC(O)=O	YES		C[N+](C)(CCCNC(=O)QQQQQQTCCC(O)=O	C[N+](C)(CCCNC(=O)QQQQQQTCCC(O)=O	C[N+](C)(CCCNC(=O)QQQQQQTCCC(O)=O	C[N+](C)(CCCNC(=O)QQQQQQTCCC(O)=O	C[N+](C)(CCCNC(=O)QQQQQQTCCC(O)=O	C[N+](C)(CCCNC(=O)QQQQQQTCCC(O)=O								YES
149	FC(F)(F)C(F)(F)C(F)(F)C(F)(F)C(F)(F)C(F)(F)C(F)(F)C(F)(F)C(F)(F)C(F)(F)CCS	FC(F)(F)C(F)(F)C(F)(F)C(F)(F)C(F)(F)C(F)(F)C(F)(F)C(F)(F)C(F)(F)C(F)(F)CCS	TQQQQQQQQQCCS	7TQQCCS	YES		TQQQQQQQQQCCS	TQQQQQQQQQCCS	TQQQQQQQQQCCS	TQQQQQQQQQCCS	TQQQQQQQQQCCS	TQQQQQQQQQCCS								YES
150	NCCNCCNCCNOS(=O)(=O)C(F)(F)C(F)(F)C(F)(F)C(F)(F)C(F)(F)C(F)(F)C(F)(F)C(F)(F)F	NCCNCCNCCNOS(=O)(=O)C(F)(F)C(F)(F)C(F)(F)C(F)(F)C(F)(F)C(F)(F)C(F)(F)C(F)(F)F	NCCNCCNCCNOS(=O)(=O)QQQQQQQT	NCCNCCNCCNOS(=O)(=O)7T	YES		NCCNCCNCCNOS(=O)(=O)QQQQQQQT	NCCNCCNCCNOS(=O)(=O)QQQQQQQT	NCCNCCNCCNOS(=O)(=O)QQQQQQQT	NCCNCCNCCNOS(=O)(=O)QQQQQQQT	NCCNCCNCCNOS(=O)(=O)QQQQQQQT	NCCNCCNCCNOS(=O)(=O)QQQQQQQT								YES
151	[Cr+3].[O-]C(=O)C(F)(F)C(F)(F)C(F)(F)C(F)(F)C(F)(F)C(F)(F)C(F)(F)F.[O-]C(=O)C(F)(F)C(F)(F)C(F)(F)C(F)(F)C(F)(F)C(F)(F)C(F)(F)F.[O-]C(=O)C(F)(F)C(F)(F)C(F)(F)C(F)(F)C(F)(F)C(F)(F)C(F)(F)F	[Cr+3].OC(=O)C(F)(F)C(F)(F)C(F)(F)C(F)(F)C(F)(F)C(F)(F)C(F)(F)F.OC(=O)C(F)(F)C(F)(F)C(F)(F)C(F)(F)C(F)(F)C(F)(F)C(F)(F)F.OC(=O)C(F)(F)C(F)(F)C(F)(F)C(F)(F)C(F)(F)C(F)(F)C(F)(F)F	[Cr+3].OC(=O)QQQQQQT.OC(=O)QQQQQQT.OC(=O)QQQQQQT	[Cr+3].O7T.O7T.O7T	YES		[Cr+3].OC(=O)QQQQQQT.OC(=O)QQQQQQT.OC(=O)QQQQQQT	[Cr+3].OC(=O)QQQQQQT.OC(=O)QQQQQQT.OC(=O)QQQQQQT	[Cr+3].OC(=O)QQQQQQT.OC(=O)QQQQQQT.OC(=O)QQQQQQT	[Cr+3].OC(=O)QQQQQQT.OC(=O)QQQQQQT.OC(=O)QQQQQQT	[Cr+3].OC(=O)QQQQQQT.OC(=O)QQQQQQT.OC(=O)QQQQQQT	[Cr+3].OC(=O)QQQQQQT.OC(=O)QQQQQQT.OC(=O)QQQQQQT								YES
152	CCCCCCCCCCCCCCCCCCNC(=O)C1=CC=C(CC2=CC=C(C=C2)C(=O)NCCN(CCC)S(=O)(=O)C(F)(F)C(F)(F)C(F)(F)C(F)(F)C(F)(F)C(F)(F)C(F)(F)C(F)(F)F)C=C1	CCCCCCCCCCCCCCCCCCNC(=O)C1=CC=C(CC2=CC=C(C=C2)C(=O)NCCN(CCC)S(=O)(=O)C(F)(F)C(F)(F)C(F)(F)C(F)(F)C(F)(F)C(F)(F)C(F)(F)C(F)(F)F)C=C1	CCCCCCCCCCCCCCCCCCNC(=O)C1=CC=C(CC2=CC=C(C=C2)C(=O)NCCN(CCC)S(=O)(=O)QQQQQQQTC=C1	CCCCCCCCCCCCCCCCCCNC(=O)C1=CC=C(CC2=CC=C(C=C2)C(=O)NCCN(CCC)S(=O)(=O)7TC=C1	YES		CCCCCCCCCCCCCCCCCCNC(=O)C1=CC=C(CC2=CC=C(C=C2)C(=O)NCCN(CCC)S(=O)(=O)QQQQQQQTC=C1	CCCCCCCCCCCCCCCCCCNC(=O)C1=CC=C(CC2=CC=C(C=C2)C(=O)NCCN(CCC)S(=O)(=O)QQQQQQQTC=C1	CCCCCCCCCCCCCCCCCCNC(=O)C1=CC=C(CC2=CC=C(C=C2)C(=O)NCCN(CCC)S(=O)(=O)QQQQQQQTC=C1	CCCCCCCCCCCCCCCCCCNC(=O)C1=CC=C(CC2=CC=C(C=C2)C(=O)NCCN(CCC)S(=O)(=O)QQQQQQQTC=C1	CCCCCCCCCCCCCCCCCCNC(=O)C1=CC=C(CC2=CC=C(C=C2)C(=O)NCCN(CCC)S(=O)(=O)QQQQQQQTC=C1	CCCCCCCCCCCCCCCCCCNC(=O)C1=CC=C(CC2=CC=C(C=C2)C(=O)NCCN(CCC)S(=O)(=O)QQQQQQQTC=C1								YES
153	OC(=O)\C=C\C(=O)OCCC(F)(F)C(F)(F)C(F)(F)C(F)(F)C(F)(F)C(F)(F)C(F)(F)C(F)(F)F	OC(=O)C=CC(=O)OCCC(F)(F)C(F)(F)C(F)(F)C(F)(F)C(F)(F)C(F)(F)C(F)(F)C(F)(F)F	OC(=O)C=CC(=O)OCCQQQQQQQT	OC(=O)C=CC(=O)OCC7T	YES		OC(=O)C=CC(=O)OCCQQQQQQQT	OC(=O)C=CC(=O)OCCQQQQQQQT	OC(=O)C=CC(=O)OCCQQQQQQQT	OC(=O)C=CC(=O)OCCQQQQQQQT	OC(=O)C=CC(=O)OCCQQQQQQQT	OC(=O)C=CC(=O)OCCQQQQQQQT								YES
154	CC(COCC(C)OCC(O)CC(F)(F)C(F)(F)C(F)(F)C(F)(F)C(F)(F)C(F)(F)C(F)(F)C(F)(F)C(F)(F)C(F)(F)F)OCC(O)CC(F)(F)C(F)(F)C(F)(F)C(F)(F)C(F)(F)C(F)(F)C(F)(F)C(F)(F)C(F)(F)C(F)(F)F	CC(COCC(C)OCC(O)CC(F)(F)C(F)(F)C(F)(F)C(F)(F)C(F)(F)C(F)(F)C(F)(F)C(F)(F)C(F)(F)C(F)(F)F)OCC(O)CC(F)(F)C(F)(F)C(F)(F)C(F)(F)C(F)(F)C(F)(F)C(F)(F)C(F)(F)C(F)(F)C(F)(F)F	CC(COCC(C)OCC(O)CQQQQQQQQQTOCC(O)CQQQQQQQQQT	CC(COCC(C)OCC(O)CQQ7TOCC(O)CQQ7T	YES		CC(COCC(C)OCC(O)CQQQQQQQQQTOCC(O)CQQQQQQQQQT	CC(COCC(C)OCC(O)CQQQQQQQQQTOCC(O)CQQQQQQQQQT	CC(COCC(C)OCC(O)CQQQQQQQQQTOCC(O)CQQQQQQQQQT	CC(COCC(C)OCC(O)CQQQQQQQQQTOCC(O)CQQQQQQQQQT	CC(COCC(C)OCC(O)CQQQQQQQQQTOCC(O)CQQQQQQQQQT	CC(COCC(C)OCC(O)CQQQQQQQQQTOCC(O)CQQQQQQQQQT								YES
155	[I-].C[N+](CCO)(CCO)CC(O)CC(F)(F)C(F)(F)C(F)(F)C(F)(F)C(F)(F)C(F)(F)C(F)(F)C(F)(F)F	[I-].C[N+](CCO)(CCO)CC(O)CC(F)(F)C(F)(F)C(F)(F)C(F)(F)C(F)(F)C(F)(F)C(F)(F)C(F)(F)F	[I-].C[N+](CCO)(CCO)CC(O)CQQQQQQQT	[I-].C[N+](CCO)(CCO)CC(O)C7T	YES		[I-].C[N+](CCO)(CCO)CC(O)CQQQQQQQT	[I-].C[N+](CCO)(CCO)CC(O)CQQQQQQQT	[I-].C[N+](CCO)(CCO)CC(O)CQQQQQQQT	[I-].C[N+](CCO)(CCO)CC(O)CQQQQQQQT	[I-].C[N+](CCO)(CCO)CC(O)CQQQQQQQT	[I-].C[N+](CCO)(CCO)CC(O)CQQQQQQQT								YES
156	[NH4+].[NH4+].[O-]P([O-])(=O)OCCC(F)(F)C(F)(F)C(F)(F)C(F)(F)C(F)(F)C(F)(F)C(F)(F)C(F)(F)C(F)(F)C(F)(F)C(F)(F)C(F)(F)C(F)(F)C(F)(F)C(F)(F)C(F)(F)F	[NH4+].[NH4+].OP(O)(=O)OCCC(F)(F)C(F)(F)C(F)(F)C(F)(F)C(F)(F)C(F)(F)C(F)(F)C(F)(F)C(F)(F)C(F)(F)C(F)(F)C(F)(F)C(F)(F)C(F)(F)C(F)(F)C(F)(F)F	[NH4+].[NH4+].OP(O)(=O)OCCQQQQQQQQQQQQQQQT	[NH4+].[NH4+].OP(O)(=O)OCCQQQQQQQQ7T	YES		[NH4+].[NH4+].OP(O)(=O)OCCQQQQQQQQQQQQQQQT	[NH4+].[NH4+].OP(O)(=O)OCCQQQQQQQQQQQQQQQT	[NH4+].[NH4+].OP(O)(=O)OCCQQQQQQQQQQQQQQQT	[NH4+].[NH4+].OP(O)(=O)OCCQQQQQQQQQQQQQQQT	[NH4+].[NH4+].OP(O)(=O)OCCQQQQQQQQQQQQQQQT	[NH4+].[NH4+].OP(O)(=O)OCCQQQQQQQQQQQQQQQT								YES
157	FC(F)(F)C(F)(F)C(F)(F)C(F)(F)C(F)(F)C(F)(F)C(F)(F)C(F)(F)C(F)(F)C(F)(F)C(F)(F)C(F)(F)C(F)(F)C(F)(F)CC1CO1	FC(F)(F)C(F)(F)C(F)(F)C(F)(F)C(F)(F)C(F)(F)C(F)(F)C(F)(F)C(F)(F)C(F)(F)C(F)(F)C(F)(F)C(F)(F)C(F)(F)CC1CO1	TQQQQQQQQQQQQQCC1CO1	77TC1CO1	YES		TQQQQQQQQQQQQQCC1CO1	TQQQQQQQQQQQQQCC1CO1	TQQQQQQQQQQQQQCC1CO1	TQQQQQQQQQQQQQCC1CO1	TQQQQQQQQQQQQQCC1CO1	TQQQQQQQQQQQQQCC1CO1								YES
158	OC(COC=C)CC(F)(F)C(F)(F)C(F)(F)C(F)(F)C(F)(F)C(F)(F)C(F)(F)C(F)(F)F	OC(COC=C)CC(F)(F)C(F)(F)C(F)(F)C(F)(F)C(F)(F)C(F)(F)C(F)(F)C(F)(F)F	OC(COC=C)CQQQQQQQT	OC(COC=C)C7T	YES		OC(COC=C)CQQQQQQQT	OC(COC=C)CQQQQQQQT	OC(COC=C)CQQQQQQQT	OC(COC=C)CQQQQQQQT	OC(COC=C)CQQQQQQQT	OC(COC=C)CQQQQQQQT								YES
159	[NH4+].[NH4+].OC(COP([O-])([O-])=O)CC(F)(F)C(F)(F)C(F)(F)C(F)(F)C(F)(F)C(F)(F)C(F)(F)C(F)(F)C(F)(F)C(F)(F)C(F)(F)C(F)(F)F	[NH4+].[NH4+].OC(COP(O)(O)=O)CC(F)(F)C(F)(F)C(F)(F)C(F)(F)C(F)(F)C(F)(F)C(F)(F)C(F)(F)C(F)(F)C(F)(F)C(F)(F)C(F)(F)F	[NH4+].[NH4+].OC(COP(O)(O)=O)CQQQQQQQQQQQT	[NH4+].[NH4+].OC(COP(O)(O)=O)CQQQQ7T	YES		[NH4+].[NH4+].OC(COP(O)(O)=O)CQQQQQQQQQQQT	[NH4+].[NH4+].OC(COP(O)(O)=O)CQQQQQQQQQQQT	[NH4+].[NH4+].OC(COP(O)(O)=O)CQQQQQQQQQQQT	[NH4+].[NH4+].OC(COP(O)(O)=O)CQQQQQQQQQQQT	[NH4+].[NH4+].OC(COP(O)(O)=O)CQQQQQQQQQQQT	[NH4+].[NH4+].OC(COP(O)(O)=O)CQQQQQQQQQQQT								YES
160	[OH-].[Na+].C[N+](C)(CCO)CCCN(CC(O)CS([O-])(=O)=O)S(=O)(=O)C(F)(F)C(F)(F)C(F)(F)C(F)(F)C(F)(F)C(F)(F)C(F)(F)C(F)(F)F	[OH-].[Na+].C[N+](C)(CCO)CCCN(CC(O)CS(O)(=O)=O)S(=O)(=O)C(F)(F)C(F)(F)C(F)(F)C(F)(F)C(F)(F)C(F)(F)C(F)(F)C(F)(F)F	[OH-].[Na+].C[N+](C)(CCO)CCCN(CC(O)CS(O)(=O)=O)S(=O)(=O)QQQQQQQT	[OH-].[Na+].C[N+](C)(CCO)CCCN(CC(O)CS(O)(=O)=O)S(=O)(=O)7T	YES		[OH-].[Na+].C[N+](C)(CCO)CCCN(CC(O)CS(O)(=O)=O)S(=O)(=O)QQQQQQQT	[OH-].[Na+].C[N+](C)(CCO)CCCN(CC(O)CS(O)(=O)=O)S(=O)(=O)QQQQQQQT	[OH-].[Na+].C[N+](C)(CCO)CCCN(CC(O)CS(O)(=O)=O)S(=O)(=O)QQQQQQQT	[OH-].[Na+].C[N+](C)(CCO)CCCN(CC(O)CS(O)(=O)=O)S(=O)(=O)QQQQQQQT	[OH-].[Na+].C[N+](C)(CCO)CCCN(CC(O)CS(O)(=O)=O)S(=O)(=O)QQQQQQQT	[OH-].[Na+].C[N+](C)(CCO)CCCN(CC(O)CS(O)(=O)=O)S(=O)(=O)QQQQQQQT								YES
161	CCCCCCCCCCCCCCCCCCCCC(F)(F)C(F)(F)C(F)(F)C(F)(F)C(F)(F)C(F)(F)C(F)(F)C(F)(F)F	CCCCCCCCCCCCCCCCCCCCC(F)(F)C(F)(F)C(F)(F)C(F)(F)C(F)(F)C(F)(F)C(F)(F)C(F)(F)F	CCCCCCCCCCCCCCCCCCCCQQQQQQQT	CCCCCCCCCCCCCCCCCCCC7T	YES		CCCCCCCCCCCCCCCCCCCCQQQQQQQT	CCCCCCCCCCCCCCCCCCCCQQQQQQQT	CCCCCCCCCCCCCCCCCCCCQQQQQQQT	CCCCCCCCCCCCCCCCCCCCQQQQQQQT	CCCCCCCCCCCCCCCCCCCCQQQQQQQT	CCCCCCCCCCCCCCCCCCCCQQQQQQQT								YES
162	CCCCCCCCCCCCCCCCCCCCCC(F)(F)C(F)(F)C(F)(F)C(F)(F)C(F)(F)C(F)(F)C(F)(F)F	CCCCCCCCCCCCCCCCCCCCCC(F)(F)C(F)(F)C(F)(F)C(F)(F)C(F)(F)C(F)(F)C(F)(F)F	CCCCCCCCCCCCCCCCCCCCCQQQQQQT	CCCCCCCCCCCCCCCCCCCC7T	YES		CCCCCCCCCCCCCCCCCCCCCQQQQQQT	CCCCCCCCCCCCCCCCCCCCCQQQQQQT	CCCCCCCCCCCCCCCCCCCCCQQQQQQT	CCCCCCCCCCCCCCCCCCCCCQQQQQQT	CCCCCCCCCCCCCCCCCCCCCQQQQQQT	CCCCCCCCCCCCCCCCCCCCCQQQQQQT								YES
163	FC(F)(F)C(F)(F)C(F)(F)C(F)(F)C(F)(F)C(F)(F)C(F)(F)C(F)(F)C(F)(F)C(F)(F)C(F)(F)C(F)(F)C(F)(F)C(F)(F)C(F)(F)C(F)(F)C(F)(F)C(F)(F)C(F)(F)C(F)(F)CCI	FC(F)(F)C(F)(F)C(F)(F)C(F)(F)C(F)(F)C(F)(F)C(F)(F)C(F)(F)C(F)(F)C(F)(F)C(F)(F)C(F)(F)C(F)(F)C(F)(F)C(F)(F)C(F)(F)C(F)(F)C(F)(F)C(F)(F)C(F)(F)CCI	TQQQQQQQQQQQQQQQQQQQCCI	7TQQQQQQQQQQQQCCI	YES		TQQQQQQQQQQQQQQQQQQQCCI	TQQQQQQQQQQQQQQQQQQQCCI	TQQQQQQQQQQQQQQQQQQQCCI	TQQQQQQQQQQQQQQQQQQQCCI	TQQQQQQQQQQQQQQQQQQQCCI	TQQQQQQQQQQQQQQQQQQQCCI								YES
164	CCCCCCCCCC[N+](C)(C)CCCCCCCCCC.[O-]S(=O)(=O)C(F)(F)C(F)(F)C(F)(F)C(F)(F)C(F)(F)C(F)(F)C(F)(F)C(F)(F)F	CCCCCCCCCC[N+](C)(C)CCCCCCCCCC.OS(=O)(=O)C(F)(F)C(F)(F)C(F)(F)C(F)(F)C(F)(F)C(F)(F)C(F)(F)C(F)(F)F	CCCCCCCCCC[N+](C)(C)CCCCCCCCCC.OS(=O)(=O)QQQQQQQT	CCCCCCCCCC[N+](C)(C)CCCCCCCCCC.OS(=O)(=O)7T	YES		CCCCCCCCCC[N+](C)(C)CCCCCCCCCC.OS(=O)(=O)QQQQQQQT	CCCCCCCCCC[N+](C)(C)CCCCCCCCCC.OS(=O)(=O)QQQQQQQT	CCCCCCCCCC[N+](C)(C)CCCCCCCCCC.OS(=O)(=O)QQQQQQQT	CCCCCCCCCC[N+](C)(C)CCCCCCCCCC.OS(=O)(=O)QQQQQQQT	CCCCCCCCCC[N+](C)(C)CCCCCCCCCC.OS(=O)(=O)QQQQQQQT	CCCCCCCCCC[N+](C)(C)CCCCCCCCCC.OS(=O)(=O)QQQQQQQT								YES
165	[O-]C(=O)C(F)(F)C(F)(F)C(F)(F)C(F)(F)C(F)(F)C(F)(F)C(F)(F)C(F)(F)C(F)(F)C(F)(F)C(F)(F)F	OC(=O)C(F)(F)C(F)(F)C(F)(F)C(F)(F)C(F)(F)C(F)(F)C(F)(F)C(F)(F)C(F)(F)C(F)(F)C(F)(F)F	OC(=O)QQQQQQQQQQT	OC(=O)QQQ7T	YES		OC(=O)QQQQQQQQQQT	8#QQT	OC(=O)QQQQQQQQQQT	OC(=O)QQQQQQQQQQT	OC(=O)QQQQQQQQQQT	OC(=O)QQQQQQQQQQT		NO					NO	NO
166	CN(CC([O-])=O)S(=O)(=O)C(F)(F)C(F)(F)C(F)(F)C(F)(F)C(F)(F)C(F)(F)C(F)(F)C(F)(F)F	CN(CC(O)=O)S(=O)(=O)C(F)(F)C(F)(F)C(F)(F)C(F)(F)C(F)(F)C(F)(F)C(F)(F)C(F)(F)F	CN(CC(O)=O)S(=O)(=O)QQQQQQQT	CN(CC(O)=O)S(=O)(=O)7T	YES		CN(CC(O)=O)S(=O)(=O)QQQQQQQT	CN(CC(O)=O)S(=O)(=O)QQQQQQQT	CN(CC(O)=O)S(=O)(=O)QQQQQQQT	CN(CC(O)=O)S(=O)(=O)QQQQQQQT	CN(CC(O)=O)S(=O)(=O)QQQQQQQT	CN(CC(O)=O)S(=O)(=O)QQQQQQQT								YES
167	[H]N(CCC[N+]([H])(C)C)S(=O)(=O)CCC(F)(F)C(F)(F)C(F)(F)C(F)(F)C(F)(F)C(F)(F)C(F)(F)C(F)(F)F	[H]N(CCC[N+]([H])(C)C)S(=O)(=O)CCC(F)(F)C(F)(F)C(F)(F)C(F)(F)C(F)(F)C(F)(F)C(F)(F)C(F)(F)F	[H]N(CCC[N+]([H])(C)C)S(=O)(=O)CCQQQQQQQT	[H]N(CCC[N+]([H])(C)C)S(=O)(=O)CC7T	YES		[H]N(CCC[N+]([H])(C)C)S(=O)(=O)CCQQQQQQQT	[H]N(CCC[N+]([H])(C)C)S(=O)(=O)CCQQQQQQQT	[H]N(CCC[N+]([H])(C)C)S(=O)(=O)CCQQQQQQQT	[H]N(CCC[N+]([H])(C)C)S(=O)(=O)CCQQQQQQQT	[H]N(CCC[N+]([H])(C)C)S(=O)(=O)CCQQQQQQQT	[H]N(CCC[N+]([H])(C)C)S(=O)(=O)CCQQQQQQQT								YES
168	C[N+](C)(CCCNC(=O)CSCCC(F)(F)C(F)(F)C(F)(F)C(F)(F)C(F)(F)C(F)(F)C(F)(F)C(F)(F)F)CC([O-])=O	C[N+](C)(CCCNC(=O)CSCCC(F)(F)C(F)(F)C(F)(F)C(F)(F)C(F)(F)C(F)(F)C(F)(F)C(F)(F)F)CC(O)=O	C[N+](C)(CCCNC(=O)CSCCQQQQQQQTCC(O)=O	C[N+](C)(CCCNC(=O)CSCC7TCC(O)=O	YES		C[N+](C)(CCCNC(=O)CSCCQQQQQQQTCC(O)=O	C[N+](C)(CCCNC(=O)CSCCQQQQQQQTCC(O)=O	C[N+](C)(CCCNC(=O)CSCCQQQQQQQTCC(O)=O	C[N+](C)(CCCNC(=O)CSCCQQQQQQQTCC(O)=O	C[N+](C)(CCCNC(=O)CSCCQQQQQQQTCC(O)=O	C[N+](C)(CCCNC(=O)CSCCQQQQQQQTCC(O)=O								YES
169	[2H]OS(=O)(=O)C(F)(F)C(F)(F)C(F)(F)C(F)(F)C(F)(F)C(F)(F)C(F)(F)C(F)(F)F	[2H]OS(=O)(=O)C(F)(F)C(F)(F)C(F)(F)C(F)(F)C(F)(F)C(F)(F)C(F)(F)C(F)(F)F	[2H]OS(=O)(=O)QQQQQQQT	[2H]OS(=O)(=O)7T	YES		[2H]OS(=O)(=O)QQQQQQQT	[2H]OS(=O)(=O)QQQQQQQT	[2H]OS(=O)(=O)QQQQQQQT	[2H]OS(=O)(=O)QQQQQQQT	[2H]OS(=O)(=O)QQQQQQQT	[2H]OS(=O)(=O)QQQQQQQT								YES
170	CN(C)(=O)CCCNC(=O)C(F)(F)C(F)(F)C(F)(F)C(F)(F)C(F)(F)C(F)(F)C(F)(F)C(F)(F)C(F)(F)F	CN(C)(=O)CCCNC(=O)C(F)(F)C(F)(F)C(F)(F)C(F)(F)C(F)(F)C(F)(F)C(F)(F)C(F)(F)C(F)(F)F	CN(C)(=O)CCCNC(=O)QQQQQQQQT	CN(C)(=O)CCCNC(=O)Q7T	YES		CN(C)(=O)CCCNC(=O)QQQQQQQQT	CN(C)(=O)CCCNC(=O)QQQQQQQQT	CN(C)(=O)CCCNC(=O)QQQQQQQQT	CN(C)(=O)CCCNC(=O)QQQQQQQQT	CN(C)(=O)CCCNC(=O)QQQQQQQQT	CN(C)(=O)CCCNC(=O)QQQQQQQQT								YES
171	CN(C)CCCNC(=O)C(F)(F)C(F)(F)C(F)(F)C(F)(F)C(F)(F)C(F)(F)C(F)(F)C(F)(F)C(F)(F)C(F)(F)F	CN(C)CCCNC(=O)C(F)(F)C(F)(F)C(F)(F)C(F)(F)C(F)(F)C(F)(F)C(F)(F)C(F)(F)C(F)(F)C(F)(F)F	CN(C)CCCNC(=O)QQQQQQQQQT	CN(C)CCCNC(=O)QQ7T	YES		CN(C)CCCNC(=O)QQQQQQQQQT	CN(C)CCCNC(=O)QQQQQQQQQT	CN(C)CCCNC(=O)QQQQQQQQQT	CN(C)CCCNC(=O)QQQQQQQQQT	CN(C)CCCNC(=O)QQQQQQQQQT	CN(C)CCCNC(=O)QQQQQQQQQT								YES
172	[Na+].[Na+].[Na+].[Cl-].OC(C[N+](CCC[N-]S(=O)(=O)C(F)(F)C(F)(F)C(F)(F)C(F)(F)C(F)(F)C(F)(F)C(F)(F)C(F)(F)F)(CC(O)CS([O-])(=O)=O)CC(O)=O)CS([O-])(=O)=O	[Na+].[Na+].[Na+].[X-].OC(C[N+](CCC[N-]S(=O)(=O)C(F)(F)C(F)(F)C(F)(F)C(F)(F)C(F)(F)C(F)(F)C(F)(F)C(F)(F)F)(CC(O)CS(O)(=O)=O)CC(O)=O)CS(O)(=O)=O	[Na+].[Na+].[Na+].[X-].OC(C[N+](CCC[N-]S(=O)(=O)QQQQQQQT(CC(O)CS(O)(=O)=O)CC(O)=O)CS(O)(=O)=O	[Na+].[Na+].[Na+].[X-].OC(C[N+](CCC[N-]S(=O)(=O)7T(CC(O)CS(O)(=O)=O)CC(O)=O)CS(O)(=O)=O	YES		[Na+].[Na+].[Na+].[X-].OC(C[N+](CCC[N-]S(=O)(=O)QQQQQQQT(CC(O)CS(O)(=O)=O)CC(O)=O)CS(O)(=O)=O	[Na+].[Na+].[Na+].[X-].OC(C[N+](CCC[N-]S(=O)(=O)QQQQQQQT(CC(O)CS(O)(=O)=O)CC(O)=O)CS(O)(=O)=O	[Na+].[Na+].[Na+].[X-].OC(C[N+](CCC[N-]S(=O)(=O)QQQQQQQT(CC(O)CS(O)(=O)=O)CC(O)=O)CS(O)(=O)=O	[Na+].[Na+].[Na+].[X-].OC(C[N+](CCC[N-]S(=O)(=O)QQQQQQQT(CC(O)CS(O)(=O)=O)CC(O)=O)CS(O)(=O)=O	[Na+].[Na+].[Na+].[X-].OC(C[N+](CCC[N-]S(=O)(=O)QQQQQQQT(CC(O)CS(O)(=O)=O)CC(O)=O)CS(O)(=O)=O	[Na+].[Na+].[Na+].[X-].OC(C[N+](CCC[N-]S(=O)(=O)QQQQQQQT(CC(O)CS(O)(=O)=O)CC(O)=O)CS(O)(=O)=O								YES
173	CC(O)CCC(F)(F)C(F)(F)C(F)(F)C(F)(F)C(F)(F)C(F)(F)C(F)(F)C(F)(F)F	CC(O)CCC(F)(F)C(F)(F)C(F)(F)C(F)(F)C(F)(F)C(F)(F)C(F)(F)C(F)(F)F	CC(O)CCQQQQQQQT	CC(O)CC7T	YES		CC(O)CCQQQQQQQT	CC(O)CCQQQQQQQT	CC(O)CCQQQQQQQT	CC(O)CCQQQQQQQT	CC(O)CCQQQQQQQT	CC(O)CCQQQQQQQT								YES
174	CC1=CC(C)=C([S+](C2=CC=CC=C2)C2=CC=CC=C2)C(C)=C1.[O-]S(=O)(=O)C(F)(F)C(F)(F)C(F)(F)C(F)(F)C(F)(F)C(F)(F)C(F)(F)C(F)(F)F	CC1=CC(C)=C([S+](C2=CC=CC=C2)C2=CC=CC=C2)C(C)=C1.OS(=O)(=O)C(F)(F)C(F)(F)C(F)(F)C(F)(F)C(F)(F)C(F)(F)C(F)(F)C(F)(F)F	CC1=CC(C)=C([S+](C2=CC=CC=C2)C2=CC=CC=C2)C(C)=C1.OS(=O)(=O)QQQQQQQT	CC1=CC(C)=C([S+](C2=CC=CC=C2)C2=CC=CC=C2)C(C)=C1.OS(=O)(=O)7T	YES		CC1=CC(C)=C([S+](C2=CC=CC=C2)C2=CC=CC=C2)C(C)=C1.OS(=O)(=O)QQQQQQQT	CC1=CC(C)=C([S+](C2=CC=CC=C2)C2=CC=CC=C2)C(C)=C1.OS(=O)(=O)QQQQQQQT	CC1=CC(C)=C([S+](C2=CC=CC=C2)C2=CC=CC=C2)C(C)=C1.OS(=O)(=O)QQQQQQQT	CC1=CC(C)=C([S+](C2=CC=CC=C2)C2=CC=CC=C2)C(C)=C1.OS(=O)(=O)QQQQQQQT	CC1=CC(C)=C([S+](C2=CC=CC=C2)C2=CC=CC=C2)C(C)=C1.OS(=O)(=O)QQQQQQQT	CC1=CC(C)=C([S+](C2=CC=CC=C2)C2=CC=CC=C2)C(C)=C1.OS(=O)(=O)QQQQQQQT								YES
175	CCC[N+](CCC)(CCC)CCC.[O-]C(=O)C(F)(F)C(F)(F)C(F)(F)C(F)(F)C(F)(F)C(F)(F)C(F)(F)F	CCC[N+](CCC)(CCC)CCC.OC(=O)C(F)(F)C(F)(F)C(F)(F)C(F)(F)C(F)(F)C(F)(F)C(F)(F)F	CCC[N+](CCC)(CCC)CCC.OC(=O)QQQQQQT	CCC[N+](CCC)(CCC)CCC.O7T	YES		CCC[N+](CCC)(CCC)CCC.OC(=O)QQQQQQT	CCC[N+](CCC)(CCC)CCC.OC(=O)QQQQQQT	CCC[N+](CCC)(CCC)CCC.OC(=O)QQQQQQT	CCC[N+](CCC)(CCC)CCC.OC(=O)QQQQQQT	CCC[N+](CCC)(CCC)CCC.OC(=O)QQQQQQT	CCC[N+](CCC)(CCC)CCC.OC(=O)QQQQQQT								YES
176	CCCCC(F)(F)C(F)(F)C(F)(F)C(F)(F)C(F)(F)C(F)(F)C(F)(F)C(F)(F)C(F)(F)C(F)(F)F	CCCCC(F)(F)C(F)(F)C(F)(F)C(F)(F)C(F)(F)C(F)(F)C(F)(F)C(F)(F)C(F)(F)C(F)(F)F	CCCCQQQQQQQQQT	CCCCQQ7T	YES		CCCCQQQQQQQQQT	CCCCQQQQQQQQQT	CCCCQQQQQQQQQT	CCCCQQQQQQQQQT	CCCCQQQQQQQQQT	CCCCQQQQQQQQQT								YES
177	CCCCCCCC(F)(F)C(F)(F)C(F)(F)C(F)(F)C(F)(F)C(F)(F)C(F)(F)C(F)(F)C(F)(F)C(F)(F)F	CCCCCCCC(F)(F)C(F)(F)C(F)(F)C(F)(F)C(F)(F)C(F)(F)C(F)(F)C(F)(F)C(F)(F)C(F)(F)F	CCCCCCCQQQQQQQQQT	CCCCCCCQQ7T	YES		CCCCCCCQQQQQQQQQT	CCCCCCCQQQQQQQQQT	CCCCCCCQQQQQQQQQT	CCCCCCCQQQQQQQQQT	CCCCCCCQQQQQQQQQT	CCCCCCCQQQQQQQQQT								YES
178	CCCCCCC(I)CC(F)(F)C(F)(F)C(F)(F)C(F)(F)C(F)(F)C(F)(F)C(F)(F)C(F)(F)F	CCCCCCC(I)CC(F)(F)C(F)(F)C(F)(F)C(F)(F)C(F)(F)C(F)(F)C(F)(F)C(F)(F)F	CCCCCCC(I)CQQQQQQQT	CCCCCCC(I)C7T	YES		CCCCCCC(I)CQQQQQQQT	CCCCCCC(I)CQQQQQQQT	CCCCCCC(I)CQQQQQQQT	CCCCCCC(I)CQQQQQQQT	CCCCCCC(I)CQQQQQQQT	CCCCCCC(I)CQQQQQQQT								YES
179	CCCCCCCCCCCCCCC(F)(F)C(F)(F)C(F)(F)C(F)(F)C(F)(F)C(F)(F)C(F)(F)C(F)(F)C(F)(F)C(F)(F)F	CCCCCCCCCCCCCCC(F)(F)C(F)(F)C(F)(F)C(F)(F)C(F)(F)C(F)(F)C(F)(F)C(F)(F)C(F)(F)C(F)(F)F	CCCCCCCCCCCCCCQQQQQQQQQT	CCCCCCCCCCCCCCQQ7T	YES		CCCCCCCCCCCCCCQQQQQQQQQT	CCCCCCCCCCCCCCQQQQQQQQQT	CCCCCCCCCCCCCCQQQQQQQQQT	CCCCCCCCCCCCCCQQQQQQQQQT	CCCCCCCCCCCCCCQQQQQQQQQT	CCCCCCCCCCCCCCQQQQQQQQQT								YES
180	CCCCCCCCC(I)CC(F)(F)C(F)(F)C(F)(F)C(F)(F)C(F)(F)C(F)(F)C(F)(F)C(F)(F)F	CCCCCCCCC(I)CC(F)(F)C(F)(F)C(F)(F)C(F)(F)C(F)(F)C(F)(F)C(F)(F)C(F)(F)F	CCCCCCCCC(I)CQQQQQQQT	CCCCCCCCC(I)C7T	YES		CCCCCCCCC(I)CQQQQQQQT	CCCCCCCCC(I)CQQQQQQQT	CCCCCCCCC(I)CQQQQQQQT	CCCCCCCCC(I)CQQQQQQQT	CCCCCCCCC(I)CQQQQQQQT	CCCCCCCCC(I)CQQQQQQQT								YES
181	CCCCCCC(I)CC(F)(F)C(F)(F)C(F)(F)C(F)(F)C(F)(F)C(F)(F)C(F)(F)C(F)(F)C(F)(F)C(F)(F)F	CCCCCCC(I)CC(F)(F)C(F)(F)C(F)(F)C(F)(F)C(F)(F)C(F)(F)C(F)(F)C(F)(F)C(F)(F)C(F)(F)F	CCCCCCC(I)CQQQQQQQQQT	CCCCCCC(I)CQQ7T	YES		CCCCCCC(I)CQQQQQQQQQT	CCCCCCC(I)CQQQQQQQQQT	CCCCCCC(I)CQQQQQQQQQT	CCCCCCC(I)CQQQQQQQQQT	CCCCCCC(I)CQQQQQQQQQT	CCCCCCC(I)CQQQQQQQQQT								YES
182	CCCCCCCCCCCCCCCCC(F)(F)C(F)(F)C(F)(F)C(F)(F)C(F)(F)C(F)(F)C(F)(F)C(F)(F)C(F)(F)C(F)(F)C(F)(F)C(F)(F)F	CCCCCCCCCCCCCCCCC(F)(F)C(F)(F)C(F)(F)C(F)(F)C(F)(F)C(F)(F)C(F)(F)C(F)(F)C(F)(F)C(F)(F)C(F)(F)C(F)(F)F	CCCCCCCCCCCCCCCCQQQQQQQQQQQT	CCCCCCCCCCCCCCCCQQQQ7T	YES		CCCCCCCCCCCCCCCCQQQQQQQQQQQT	CCCCCCCCCCCCCCCCQQQQQQQQQQQT	CCCCCCCCCCCCCCCCQQQQQQQQQQQT	CCCCCCCCCCCCCCCCQQQQQQQQQQQT	CCCCCCCCCCCCCCCCQQQQQQQQQQQT	CCCCCCCCCCCCCCCCQQQQQQQQQQQT								YES
183	CCCCCCCCCCCCCCCCCCCCC(F)(F)C(F)(F)C(F)(F)C(F)(F)C(F)(F)C(F)(F)C(F)(F)C(F)(F)C(F)(F)C(F)(F)C(F)(F)C(F)(F)F	CCCCCCCCCCCCCCCCCCCCC(F)(F)C(F)(F)C(F)(F)C(F)(F)C(F)(F)C(F)(F)C(F)(F)C(F)(F)C(F)(F)C(F)(F)C(F)(F)C(F)(F)F	CCCCCCCCCCCCCCCCCCCCQQQQQQQQQQQT	CCCCCCCCCCCCCCCCCCCCQQQQ7T	YES		CCCCCCCCCCCCCCCCCCCCQQQQQQQQQQQT	CCCCCCCCCCCCCCCCCCCCQQQQQQQQQQQT	CCCCCCCCCCCCCCCCCCCCQQQQQQQQQQQT	CCCCCCCCCCCCCCCCCCCCQQQQQQQQQQQT	CCCCCCCCCCCCCCCCCCCCQQQQQQQQQQQT	CCCCCCCCCCCCCCCCCCCCQQQQQQQQQQQT								YES
184	FC(F)(F)C(F)(F)C(F)(F)C(F)(F)C(F)(F)C(F)(F)C(F)(F)C(F)(F)C#N	FC(F)(F)C(F)(F)C(F)(F)C(F)(F)C(F)(F)C(F)(F)C(F)(F)C(F)(F)C#N	TQQQQQQQC#N	7TC#N	YES		TQQQQQQQC#N	TQQQQQQQC#N	TQQQQQQQC#N	TQQQQQQQC#N	TQQQQQQQC#N	TQQQQQQQC#N								YES
185	FC(F)(F)C(F)(F)C(F)(F)C(F)(F)C(F)(F)C(F)(F)C(F)(F)C(F)(F)C(F)(F)C(F)(F)CCC#N	FC(F)(F)C(F)(F)C(F)(F)C(F)(F)C(F)(F)C(F)(F)C(F)(F)C(F)(F)C(F)(F)C(F)(F)CCC#N	TQQQQQQQQQCCC#N	7TQQCCC#N	YES		TQQQQQQQQQCCC#N	TQQQQQQQQQCCC#N	TQQQQQQQQQCCC#N	TQQQQQQQQQCCC#N	TQQQQQQQQQCCC#N	TQQQQQQQQQCCC#N								YES
186	FC(F)(F)C(F)(F)C(F)(F)C(F)(F)C(F)(F)C(F)(F)C(F)(F)C(F)(F)C(F)(F)C(F)(F)C(F)(F)C(F)(F)CCCCCCCCCCC(F)(F)C(F)(F)C(F)(F)C(F)(F)C(F)(F)C(F)(F)C(F)(F)C(F)(F)C(F)(F)C(F)(F)C(F)(F)C(F)(F)F	FC(F)(F)C(F)(F)C(F)(F)C(F)(F)C(F)(F)C(F)(F)C(F)(F)C(F)(F)C(F)(F)C(F)(F)C(F)(F)C(F)(F)CCCCCCCCCCC(F)(F)C(F)(F)C(F)(F)C(F)(F)C(F)(F)C(F)(F)C(F)(F)C(F)(F)C(F)(F)C(F)(F)C(F)(F)C(F)(F)F	TQQQQQQQQQQQCCCCCCCCCCQQQQQQQQQQQT	7TQQQQCCCCCCCCCCQQQQ7T	YES		TQQQQQQQQQQQCCCCCCCCCCQQQQQQQQQQQT	TQQQQQQQQQQQCCCCCCCCCCQQQQQQQQQQQT	TQQQQQQQQQQQCCCCCCCCCCQQQQQQQQQQQT	TQQQQQQQQQQQCCCCCCCCCCQQQQQQQQQQQT	TQQQQQQQQQQQCCCCCCCCCCQQQQQQQQQQQT	TQQQQQQQQQQQCCCCCCCCCCQQQQQQQQQQQT								YES
187	FC(=O)C(F)(F)C(F)(F)C(F)(F)C(F)(F)C(F)(F)C(F)(F)C(F)(F)C(F)(F)F	FC(=O)C(F)(F)C(F)(F)C(F)(F)C(F)(F)C(F)(F)C(F)(F)C(F)(F)C(F)(F)F	FC(=O)QQQQQQQT	FC(=O)7T	YES		FC(=O)QQQQQQQT	FC(=O)QQQQQQQT	8Y	FC(=O)QQQQQQQT	FC(=O)QQQQQQQT	FC(=O)QQQQQQQT			NO				NO	NO
188	OCC(I)CC(F)(F)C(F)(F)C(F)(F)C(F)(F)C(F)(F)C(F)(F)C(F)(F)C(F)(F)C(F)(F)C(F)(F)C(F)(F)C(F)(F)F	OCC(I)CC(F)(F)C(F)(F)C(F)(F)C(F)(F)C(F)(F)C(F)(F)C(F)(F)C(F)(F)C(F)(F)C(F)(F)C(F)(F)C(F)(F)F	OCC(I)CQQQQQQQQQQQT	OCC(I)CQQQQ7T	YES		OCC(I)CQQQQQQQQQQQT	OCC(I)CQQQQQQQQQQQT	OCC(I)CQQQQQQQQQQQT	OCC(I)CQQQQQQQQQQQT	OCC(I)CQQQQQQQQQQQT	OCC(I)CQQQQQQQQQQQT								YES
189	CCCCCCCCCCCCCCC=CC(F)(F)C(F)(F)C(F)(F)C(F)(F)C(F)(F)C(F)(F)C(F)(F)C(F)(F)C(F)(F)C(F)(F)F	CCCCCCCCCCCCCCC=CC(F)(F)C(F)(F)C(F)(F)C(F)(F)C(F)(F)C(F)(F)C(F)(F)C(F)(F)C(F)(F)C(F)(F)F	CCCCCCCCCCCCCCC=CQQQQQQQQQT	CCCCCCCCCCCCCCC=CQQ7T	YES		CCCCCCCCCCCCCCC=CQQQQQQQQQT	CCCCCCCCCCCCCCC=CQQQQQQQQQT	CCCCCCCCCCCCCCC=CQQQQQQQQQT	CCCCCCCCCCCCCCC=CQQQQQQQQQT	CCCCCCCCCCCCCCC=CQQQQQQQQQT	CCCCCCCCCCCCCCC=CQQQQQQQQQT								YES
190	OP(=O)CCC(F)(F)C(F)(F)C(F)(F)C(F)(F)C(F)(F)C(F)(F)C(F)(F)C(F)(F)C(F)(F)C(F)(F)F	OP(=O)CCC(F)(F)C(F)(F)C(F)(F)C(F)(F)C(F)(F)C(F)(F)C(F)(F)C(F)(F)C(F)(F)C(F)(F)F	OP(=O)CCQQQQQQQQQT	OP(=O)CCQQ7T	YES		OP(=O)CCQQQQQQQQQT	OP(=O)CCQQQQQQQQQT	OP(=O)CCQQQQQQQQQT	OP(=O)CCQQQQQQQQQT	OP(=O)CCQQQQQQQQQT	OP(=O)CCQQQQQQQQQT								YES
191	FC(F)(F)C(F)(F)C(F)(F)C(F)(F)C(F)(F)C(F)(F)C(F)(F)CC1CO1	FC(F)(F)C(F)(F)C(F)(F)C(F)(F)C(F)(F)C(F)(F)C(F)(F)CC1CO1	TQQQQQQCC1CO1	7TC1CO1	YES		TQQQQQQCC1CO1	TQQQQQQCC1CO1	TQQQQQQCC1CO1	TQQQQQQCC1CO1	TQQQQQQCC1CO1	TQQQQQQCC1CO1								YES
192	FC(F)(F)C(F)(F)C(F)(F)C(F)(F)C(F)(F)C(F)(F)C(F)(F)C(F)(F)CCC1=CC=CC(Br)=C1	FC(F)(F)C(F)(F)C(F)(F)C(F)(F)C(F)(F)C(F)(F)C(F)(F)C(F)(F)CCC1=CC=CC(X)=C1	TQQQQQQQCCC1=CC=CC(X)=C1	7TCCC1=CC=CC(X)=C1	YES		TQQQQQQQCCC1=CC=CC(X)=C1	TQQQQQQQCCC1=CC=CC(X)=C1	TQQQQQQQCCC1=CC=CC(X)=C1	TQQQQQQQCCC1=CC=CC(X)=C1	TQQQQQQQCCC1=CC=CC(X)=C1	TQQQQQQQCCC1=CC=CC(X)=C1								YES
193	CCOC(=O)C(O)(O)C(F)(F)C(F)(F)C(F)(F)C(F)(F)C(F)(F)C(F)(F)C(F)(F)C(F)(F)F	CCOC(=O)C(O)(O)C(F)(F)C(F)(F)C(F)(F)C(F)(F)C(F)(F)C(F)(F)C(F)(F)C(F)(F)F	CCOC(=O)C(O)(O)QQQQQQQT	CCOC(=O)C(O)(O)7T	YES		CCOC(=O)C(O)(O)QQQQQQQT	CCOC(=O)C(O)(O)QQQQQQQT	CCOC(=O)C(O)(O)QQQQQQQT	CCOC(=O)C(O)(O)QQQQQQQT	CCOC(=O)C(O)(O)QQQQQQQT	CCOC(=O)C(O)(O)QQQQQQQT								YES
194	FC(F)(F)C(F)(F)C(F)(F)C(F)(F)C(F)(F)C(F)(F)C(F)(F)C(F)(F)C(F)(F)C(F)(F)C1=CN=CN1	FC(F)(F)C(F)(F)C(F)(F)C(F)(F)C(F)(F)C(F)(F)C(F)(F)C(F)(F)C(F)(F)C(F)(F)C1=CN=CN1	TQQQQQQQQQC1=CN=CN1	7TQQC1=CN=CN1	YES		TQQQQQQQQQC1=CN=CN1	TQQQQQQQQQC1=CN=CN1	TQQQQQQQQQC1=CN=CN1	TQQQQQQQQQC1=CN=CN1	TQQQQQQQQQC1=CN=CN1	TQQQQQQQQQC1=CN=CN1								YES
195	OC(=O)C1=CC=C(OCCC(F)(F)C(F)(F)C(F)(F)C(F)(F)C(F)(F)C(F)(F)C(F)(F)C(F)(F)F)C=C1	OC(=O)C1=CC=C(OCCC(F)(F)C(F)(F)C(F)(F)C(F)(F)C(F)(F)C(F)(F)C(F)(F)C(F)(F)F)C=C1	OC(=O)C1=CC=C(OCCQQQQQQQTC=C1	OC(=O)C1=CC=C(OCC7TC=C1	YES		OC(=O)C1=CC=C(OCCQQQQQQQTC=C1	OC(=O)C1=CC=C(OCCQQQQQQQTC=C1	OC(=O)C1=CC=C(OCCQQQQQQQTC=C1	OC(=O)C1=CC=C(OCCQQQQQQQTC=C1	OC(=O)C1=CC=C(OCCQQQQQQQTC=C1	OC(=O)C1=CC=C(OCCQQQQQQQTC=C1								YES
196	OC1OCCCC1C(F)(F)C(F)(F)C(F)(F)C(F)(F)C(F)(F)C(F)(F)C(F)(F)C(F)(F)F	OC1OCCCC1C(F)(F)C(F)(F)C(F)(F)C(F)(F)C(F)(F)C(F)(F)C(F)(F)C(F)(F)F	OC1OCCCC1QQQQQQQT	OC1OCCCC17T	YES		OC1OCCCC1QQQQQQQT	OC1OCCCC1QQQQQQQT	OC1OCCCC1QQQQQQQT	OC1OCCCC1QQQQQQQT	OC1OCCCC1QQQQQQQT	OC1OCCCC1QQQQQQQT								YES
197	CCCCCCCCCCCCNC(=O)C(F)(F)C(F)(F)C(F)(F)C(F)(F)C(F)(F)C(F)(F)C(F)(F)F	CCCCCCCCCCCCNC(=O)C(F)(F)C(F)(F)C(F)(F)C(F)(F)C(F)(F)C(F)(F)C(F)(F)F	CCCCCCCCCCCCNC(=O)QQQQQQT	CCCCCCCCCCCCN7T	YES		CCCCCCCCCCCCNC(=O)QQQQQQT	CCCCCCCCCCCCNC(=O)QQQQQQT	CCCCCCCCCCCCNC(=O)QQQQQQT	CCCCCCCCCCCCNC(=O)QQQQQQT	CCCCCCCCCCCCNC(=O)QQQQQQT	CCCCCCCCCCCCNC(=O)QQQQQQT								YES
198	FC(F)(F)C(F)(F)C(F)(F)C(F)(F)C(F)(F)C(F)(F)C(F)(F)C(F)(F)CCCCCCCCCCCOC1=CC=C(C=C1)C1=CC=C(C=C1)C#N	FC(F)(F)C(F)(F)C(F)(F)C(F)(F)C(F)(F)C(F)(F)C(F)(F)C(F)(F)CCCCCCCCCCCOC1=CC=C(C=C1)C1=CC=C(C=C1)C#N	TQQQQQQQCCCCCCCCCCCOC1=CC=C(C=C1)C1=CC=C(C=C1)C#N	7TCCCCCCCCCCCOC1=CC=C(C=C1)C1=CC=C(C=C1)C#N	YES		TQQQQQQQCCCCCCCCCCCOC1=CC=C(C=C1)C1=CC=C(C=C1)C#N	TQQQQQQQCCCCCCCCCCCOC1=CC=C(C=C1)C1=CC=C(C=C1)C#N	TQQQQQQQCCCCCCCCCCCOC1=CC=C(C=C1)C1=CC=C(C=C1)C#N	TQQQQQQQCCCCCCCCCCCOC1=CC=C(C=C1)C1=CC=C(C=C1)C#N	TQQQQQQQCCCCCCCCCCCOC1=CC=C(C=C1)C1=CC=C(C=C1)C#N	TQQQQQQQCCCCCCCCCCCOC1=CC=C(C=C1)C1=CC=C(C=C1)C#N								YES
199	FC(F)(F)C(F)(F)C(F)(F)C(F)(F)C(F)(F)C(F)(F)C(F)(F)C(F)(F)C(=O)NC1=CC=CC=C1	FC(F)(F)C(F)(F)C(F)(F)C(F)(F)C(F)(F)C(F)(F)C(F)(F)C(F)(F)C(=O)NC1=CC=CC=C1	TQQQQQQQC(=O)NC1=CC=CC=C1	7TC(=O)NC1=CC=CC=C1	YES		TQQQQQQQC(=O)NC1=CC=CC=C1	TQQQQQQQC(=O)NC1=CC=CC=C1	TQQQQQQQC(=O)NC1=CC=CC=C1	TQQQQQQQC(=O)NC1=CC=CC=C1	TQQQQQQQC(=O)NC1=CC=CC=C1	TQQQQQQQC(=O)NC1=CC=CC=C1								YES
200	FC(F)(F)C(F)(F)C(F)(F)C(F)(F)C(F)(F)C(F)(F)C(F)(F)C(F)(F)C(=O)NC1CCCCC1	FC(F)(F)C(F)(F)C(F)(F)C(F)(F)C(F)(F)C(F)(F)C(F)(F)C(F)(F)C(=O)NC1CCCCC1	TQQQQQQQC(=O)NC1CCCCC1	7TC(=O)NC1CCCCC1	YES		TQQQQQQQC(=O)NC1CCCCC1	TQQQQQQQC(=O)NC1CCCCC1	TQQQQQQQC(=O)NC1CCCCC1	TQQQQQQQC(=O)NC1CCCCC1	TQQQQQQQC(=O)NC1CCCCC1	TQQQQQQQC(=O)NC1CCCCC1								YES
201	FC1=CC=CC=C1NC(=O)C(F)(F)C(F)(F)C(F)(F)C(F)(F)C(F)(F)C(F)(F)C(F)(F)C(F)(F)F	FC1=CC=CC=C1NC(=O)C(F)(F)C(F)(F)C(F)(F)C(F)(F)C(F)(F)C(F)(F)C(F)(F)C(F)(F)F	FC1=CC=CC=C1NC(=O)QQQQQQQT	FC1=CC=CC=C1NC(=O)7T	YES		FC1=CC=CC=C1NC(=O)QQQQQQQT	FC1=CC=CC=C1NC(=O)QQQQQQQT	FC1=CC=CC=C1NC(=O)QQQQQQQT	FC1=CC=CC=C1NC(=O)QQQQQQQT	FC1=CC=CC=C1NC(=O)QQQQQQQT	FC1=CC=CC=C1NC(=O)QQQQQQQT								YES
202	COCCOCCOCCOCCOCCOCCOCCOCCOCCOCC(O)CC(F)(F)C(F)(F)C(F)(F)C(F)(F)C(F)(F)C(F)(F)C(F)(F)C(F)(F)C(F)(F)C(F)(F)C(F)(F)C(F)(F)F	COCCOCCOCCOCCOCCOCCOCCOCCOCCOCC(O)CC(F)(F)C(F)(F)C(F)(F)C(F)(F)C(F)(F)C(F)(F)C(F)(F)C(F)(F)C(F)(F)C(F)(F)C(F)(F)C(F)(F)F	COCCOCCOCCOCCOCCOCCOCCOCCOCCOCC(O)CQQQQQQQQQQQT	COCCOCCOCCOCCOCCOCCOCCOCCOCCOCC(O)CQQQQ7T	YES		COCCOCCOCCOCCOCCOCCOCCOCCOCCOCC(O)CQQQQQQQQQQQT	COCCOCCOCCOCCOCCOCCOCCOCCOCCOCC(O)CQQQQQQQQQQQT	COCCOCCOCCOCCOCCOCCOCCOCCOCCOCC(O)CQQQQQQQQQQQT	COCCOCCOCCOCCOCCOCCOCCOCCOCCOCC(O)CQQQQQQQQQQQT	COCCOCCOCCOCCOCCOCCOCCOCCOCCOCC(O)CQQQQQQQQQQQT	COCCOCCOCCOCCOCCOCCOCCOCCOCCOCC(O)CQQQQQQQQQQQT								YES
203	OC(=O)C(F)(F)C(F)(F)C(F)(F)C(F)(F)C(F)(F)C(F)(F)C(F)(F)C(F)(F)C(F)(F)C(F)(F)C(F)(F)C(F)(F)C(F)(F)C(F)(F)C(F)(F)C(F)(F)C(F)(F)C(F)(F)F	OC(=O)C(F)(F)C(F)(F)C(F)(F)C(F)(F)C(F)(F)C(F)(F)C(F)(F)C(F)(F)C(F)(F)C(F)(F)C(F)(F)C(F)(F)C(F)(F)C(F)(F)C(F)(F)C(F)(F)C(F)(F)C(F)(F)F	OC(=O)QQQQQQQQQQQQQQQQQT	OC(=O)QQQQQQQQQQ7T	YES		OC(=O)QQQQQQQQQQQQQQQQQT	8#QQQQQQQQQT	OC(=O)QQQQQQQQQQQQQQQQQT	OC(=O)QQQQQQQQQQQQQQQQQT	OC(=O)QQQQQQQQQQQQQQQQQT	OC(=O)QQQQQQQQQQQQQQQQQT		NO					NO	NO
204	F\C(I)=C(\F)C(F)(F)C(F)(F)C(F)(F)C(F)(F)C(F)(F)C(F)(F)C(F)(F)C(F)(F)F	FC(I)=C(F)C(F)(F)C(F)(F)C(F)(F)C(F)(F)C(F)(F)C(F)(F)C(F)(F)C(F)(F)F	FC(I)=C(F)QQQQQQQT	FC(I)=C(F)7T	YES		FC(I)=C(F)QQQQQQQT	FC(I)=C(F)QQQQQQQT	FC(I)=C(F)QQQQQQQT	FC(I)=C(F)QQQQQQQT	FC(I)=C(F)QQQQQQQT	FC(I)=C(F)QQQQQQQT								YES
205	FC(F)(F)C(F)(F)C(F)(F)C(F)(F)C(F)(F)C(F)(F)\C=C\C(F)(F)C(F)(F)C(F)(F)C(F)(F)C(F)(F)C(F)(F)C(F)(F)C(F)(F)F	FC(F)(F)C(F)(F)C(F)(F)C(F)(F)C(F)(F)C(F)(F)C=CC(F)(F)C(F)(F)C(F)(F)C(F)(F)C(F)(F)C(F)(F)C(F)(F)C(F)(F)F	TQQQQQC=CQQQQQQQT	TQQQQQC=C7T	YES		TQQQQQC=CQQQQQQQT	TQQQQQC=CQQQQQQQT	TQQQQQC=CQQQQQQQT	TQQQQQC=CQQQQQQQT	TQQQQQC=CQQQQQQQT	TQQQQQC=CQQQQQQQT								YES
206	OP(O)(=O)CCC(F)(F)C(F)(F)C(F)(F)C(F)(F)C(F)(F)C(F)(F)C(F)(F)C(F)(F)C(F)(F)C(F)(F)C(F)(F)C(F)(F)F	OP(O)(=O)CCC(F)(F)C(F)(F)C(F)(F)C(F)(F)C(F)(F)C(F)(F)C(F)(F)C(F)(F)C(F)(F)C(F)(F)C(F)(F)C(F)(F)F	OP(O)(=O)CCQQQQQQQQQQQT	OP(O)(=O)CCQQQQ7T	YES		OP(O)(=O)CCQQQQQQQQQQQT	OP(O)(=O)CCQQQQQQQQQQQT	OP(O)(=O)CCQQQQQQQQQQQT	OP(O)(=O)CCQQQQQQQQQQQT	OP(O)(=O)CCQQQQQQQQQQQT	OP(O)(=O)CCQQQQQQQQQQQT								YES
207	CCOP(=O)(CCC(F)(F)C(F)(F)C(F)(F)C(F)(F)C(F)(F)C(F)(F)C(F)(F)C(F)(F)C(F)(F)C(F)(F)F)OCC	CCOP(=O)(CCC(F)(F)C(F)(F)C(F)(F)C(F)(F)C(F)(F)C(F)(F)C(F)(F)C(F)(F)C(F)(F)C(F)(F)F)OCC	CCOP(=O)(CCQQQQQQQQQTOCC	CCOP(=O)(CCQQ7TOCC	YES		CCOP(=O)(CCQQQQQQQQQTOCC	CCOP(=O)(CCQQQQQQQQQTOCC	CCOP(=O)(CCQQQQQQQQQTOCC	CCOP(=O)(CCQQQQQQQQQTOCC	CCOP(=O)(CCQQQQQQQQQTOCC	CCOP(=O)(CCQQQQQQQQQTOCC								YES
208	FC1=C(F)C(F)=C(P(NCC(F)(F)C(F)(F)C(F)(F)C(F)(F)C(F)(F)C(F)(F)C(F)(F)F)C2=C(F)C(F)=C(F)C(F)=C2F)C(F)=C1F	FC1=C(F)C(F)=C(P(NCC(F)(F)C(F)(F)C(F)(F)C(F)(F)C(F)(F)C(F)(F)C(F)(F)F)C2=C(F)C(F)=C(F)C(F)=C2F)C(F)=C1F	FC1=C(F)C(F)=C(P(NCQQQQQQTC2=C(F)C(F)=C(F)C(F)=C2F)C(F)=C1F	FC1=C(F)C(F)=C(P(N7TC2=C(F)C(F)=C(F)C(F)=C2F)C(F)=C1F	YES		FC1=C(F)C(F)=C(P(NCQQQQQQTC2=C(F)C(F)=C(F)C(F)=C2F)C(F)=C1F	FC1=C(F)C(F)=C(P(NCQQQQQQTC2=C(F)C(F)=C(F)C(F)=C2F)C(F)=C1F	FC1=C(F)C(F)=C(P(NCQQQQQQTC2=C(F)C(F)=C(F)C(F)=C2F)C(F)=C1F	FC1=C(F)C(F)=C(P(NCQQQQQQTC2=C(F)C(F)=C(F)C(F)=C2F)C(F)=C1F	FC1=C(F)C(F)=C(P(NCQQQQQQTC2=C(F)C(F)=C(F)C(F)=C2F)C(F)=C1F	FC1=C(F)C(F)=C(P(NCQQQQQQTC2=C(F)C(F)=C(F)C(F)=C2F)C(F)=C1F								YES
209	CC[NH+](CC)CC.[O-]C(=O)C(F)(F)C(F)(F)C(F)(F)C(F)(F)C(F)(F)C(F)(F)C(F)(F)C(F)(F)F	CC[NH+](CC)CC.OC(=O)C(F)(F)C(F)(F)C(F)(F)C(F)(F)C(F)(F)C(F)(F)C(F)(F)C(F)(F)F	CC[NH+](CC)CC.OC(=O)QQQQQQQT	CC[NH+](CC)CC.OC(=O)7T	YES		CC[NH+](CC)CC.OC(=O)QQQQQQQT	CC[NH+](CC)CC.8#	CC[NH+](CC)CC.OC(=O)QQQQQQQT	CC[NH+](CC)CC.OC(=O)QQQQQQQT	CC[NH+](CC)CC.OC(=O)QQQQQQQT	CC[NH+](CC)CC.OC(=O)QQQQQQQT		NO					NO	NO
210	COC1=CC=C(C=C1)C(OC[C@H]1O[C@H](C[C@@H]1OP(OCCC#N)N(C(C)C)C(C)C)N1C=C(C)C(=O)NC1=O)(C1=CC=C(CCC(F)(F)C(F)(F)C(F)(F)C(F)(F)C(F)(F)C(F)(F)C(F)(F)C(F)(F)F)C=C1)C1=CC=C(OC)C=C1	COC1=CC=C(C=C1)C(OCC1OC(CC1OP(OCCC#N)N(C(C)C)C(C)C)N1C=C(C)C(=O)NC1=O)(C1=CC=C(CCC(F)(F)C(F)(F)C(F)(F)C(F)(F)C(F)(F)C(F)(F)C(F)(F)C(F)(F)F)C=C1)C1=CC=C(OC)C=C1	COC1=CC=C(C=C1)C(OCC1OC(CC1OP(OCCC#N)N(C(C)C)C(C)C)N1C=C(C)C(=O)NC1=O)(C1=CC=C(CCQQQQQQQTC=C1)C1=CC=C(OC)C=C1	COC1=CC=C(C=C1)C(OCC1OC(CC1OP(OCCC#N)N(C(C)C)C(C)C)N1C=C(C)C(=O)NC1=O)(C1=CC=C(CC7TC=C1)C1=CC=C(OC)C=C1	YES		COC1=CC=C(C=C1)C(OCC1OC(CC1OP(OCCC#N)N(C(C)C)C(C)C)N1C=C(C)C(=O)NC1=O)(C1=CC=C(CCQQQQQQQTC=C1)C1=CC=C(OC)C=C1	COC1=CC=C(C=C1)C(OCC1OC(CC1OP(OCCC#N)N(C(C)C)C(C)C)N1C=C(C)C(=O)NC1=O)(C1=CC=C(CCQQQQQQQTC=C1)C1=CC=C(OC)C=C1	COC1=CC=C(C=C1)C(OCC1OC(CC1OP(OCCC#N)N(C(C)C)C(C)C)N1C=C(C)C(=O)NC1=O)(C1=CC=C(CCQQQQQQQTC=C1)C1=CC=C(OC)C=C1	COC1=CC=C(C=C1)C(OCC1OC(CC1OP(OCCC#N)N(C(C)C)C(C)C)N1C=C(C)C(=O)NC1=O)(C1=CC=C(CCQQQQQQQTC=C1)C1=CC=C(OC)C=C1	COC1=CC=C(C=C1)C(OCC1OC(CC1OP(OCCC#N)N(C(C)C)C(C)C)N1C=C(C)C(=O)NC1=O)(C1=CC=C(CCQQQQQQQTC=C1)C1=CC=C(OC)C=C1	COC1=CC=C(C=C1)C(OCC1OC(CC1OP(OCCC#N)N(C(C)C)C(C)C)N1C=C(C)C(=O)NC1=O)(C1=CC=C(CCQQQQQQQTC=C1)C1=CC=C(OC)C=C1								YES
211	[O-]S(=O)(=O)C(F)(F)C(F)(F)C(F)(F)C(F)(F)C(F)(F)C(F)(F)C(F)(F)C(F)(F)C(F)(F)C(F)(F)C(F)(F)C(F)(F)F	OS(=O)(=O)C(F)(F)C(F)(F)C(F)(F)C(F)(F)C(F)(F)C(F)(F)C(F)(F)C(F)(F)C(F)(F)C(F)(F)C(F)(F)C(F)(F)F	OS(=O)(=O)QQQQQQQQQQQT	OS(=O)(=O)QQQQ7T	YES		OS(=O)(=O)QQQQQQQQQQQT	OS(=O)(=O)QQQQQQQQQQQT	OS(=O)(=O)QQQQQQQQQQQT	OS(=O)(=O)QQQQQQQQQQQT	9SQQT	OS(=O)(=O)QQQQQQQQQQQT					NO		NO	NO
212	[O-]S(=O)(=O)C(F)(F)C(F)(F)C(F)(F)C(F)(F)C(F)(F)C(F)(F)C(F)(F)C(F)(F)C(F)(F)C(F)(F)C(F)(F)C(F)(F)C(F)(F)F	OS(=O)(=O)C(F)(F)C(F)(F)C(F)(F)C(F)(F)C(F)(F)C(F)(F)C(F)(F)C(F)(F)C(F)(F)C(F)(F)C(F)(F)C(F)(F)C(F)(F)F	OS(=O)(=O)QQQQQQQQQQQQT	OS(=O)(=O)QQQQQ7T	YES		OS(=O)(=O)QQQQQQQQQQQQT	OS(=O)(=O)QQQQQQQQQQQQT	OS(=O)(=O)QQQQQQQQQQQQT	OS(=O)(=O)QQQQQQQQQQQQT	9SQQQT	OS(=O)(=O)QQQQQQQQQQQQT					NO		NO	NO
213	CCN(CCCl)S(=O)(=O)C(F)(F)C(F)(F)C(F)(F)C(F)(F)C(F)(F)C(F)(F)C(F)(F)C(F)(F)F	CCN(CCX)S(=O)(=O)C(F)(F)C(F)(F)C(F)(F)C(F)(F)C(F)(F)C(F)(F)C(F)(F)C(F)(F)F	CCN(CCX)S(=O)(=O)QQQQQQQT	CCN(CCX)S(=O)(=O)7T	YES		CCN(CCX)S(=O)(=O)QQQQQQQT	CCN(CCX)S(=O)(=O)QQQQQQQT	CCN(CCX)S(=O)(=O)QQQQQQQT	CCN(CCX)S(=O)(=O)QQQQQQQT	CCN(CCX)S(=O)(=O)QQQQQQQT	CCN(CCX)S(=O)(=O)QQQQQQQT								YES
214	CC(=O)OCCC(F)(F)C(F)(F)C(F)(F)C(F)(F)C(F)(F)C(F)(F)C(F)(F)C(F)(F)C(F)(F)C(F)(F)F	CC(=O)OCCC(F)(F)C(F)(F)C(F)(F)C(F)(F)C(F)(F)C(F)(F)C(F)(F)C(F)(F)C(F)(F)C(F)(F)F	CC(=O)OCCQQQQQQQQQT	CC(=O)OCCQQ7T	YES		CC(=O)OCCQQQQQQQQQT	CC(=O)OCCQQQQQQQQQT	CC(=O)OCCQQQQQQQQQT	CC(=O)OCCQQQQQQQQQT	CC(=O)OCCQQQQQQQQQT	CC(=O)OCCQQQQQQQQQT								YES
215	[K+].CCS(=O)(=O)N(CC([O-])=O)C(F)(F)C(F)(F)C(F)(F)C(F)(F)C(F)(F)C(F)(F)C(F)(F)C(F)(F)F	[K+].CCS(=O)(=O)N(CC(O)=O)C(F)(F)C(F)(F)C(F)(F)C(F)(F)C(F)(F)C(F)(F)C(F)(F)C(F)(F)F	[K+].CCS(=O)(=O)N(CC(O)=O)QQQQQQQT	[K+].CCS(=O)(=O)N(CC(O)=O)7T	YES		[K+].CCS(=O)(=O)N(CC(O)=O)QQQQQQQT	[K+].CCS(=O)(=O)N(CC(O)=O)QQQQQQQT	[K+].CCS(=O)(=O)N(CC(O)=O)QQQQQQQT	[K+].CCS(=O)(=O)N(CC(O)=O)QQQQQQQT	[K+].CCS(=O)(=O)N(CC(O)=O)QQQQQQQT	[K+].CCS(=O)(=O)N(CC(O)=O)QQQQQQQT								YES
216	CN(CC1CN(CCCCCCN2CC(CN(C)S(=O)(=O)C(F)(F)C(F)(F)C(F)(F)C(F)(F)C(F)(F)C(F)(F)C(F)(F)C(F)(F)F)OC2=O)C(=O)O1)S(=O)(=O)C(F)(F)C(F)(F)C(F)(F)C(F)(F)C(F)(F)C(F)(F)C(F)(F)C(F)(F)F	CN(CC1CN(CCCCCCN2CC(CN(C)S(=O)(=O)C(F)(F)C(F)(F)C(F)(F)C(F)(F)C(F)(F)C(F)(F)C(F)(F)C(F)(F)F)OC2=O)C(=O)O1)S(=O)(=O)C(F)(F)C(F)(F)C(F)(F)C(F)(F)C(F)(F)C(F)(F)C(F)(F)C(F)(F)F	CN(CC1CN(CCCCCCN2CC(CN(C)S(=O)(=O)QQQQQQQTOC2=O)C(=O)O1)S(=O)(=O)QQQQQQQT	CN(CC1CN(CCCCCCN2CC(CN(C)S(=O)(=O)7TOC2=O)C(=O)O1)S(=O)(=O)7T	YES		CN(CC1CN(CCCCCCN2CC(CN(C)S(=O)(=O)QQQQQQQTOC2=O)C(=O)O1)S(=O)(=O)QQQQQQQT	CN(CC1CN(CCCCCCN2CC(CN(C)S(=O)(=O)QQQQQQQTOC2=O)C(=O)O1)S(=O)(=O)QQQQQQQT	CN(CC1CN(CCCCCCN2CC(CN(C)S(=O)(=O)QQQQQQQTOC2=O)C(=O)O1)S(=O)(=O)QQQQQQQT	CN(CC1CN(CCCCCCN2CC(CN(C)S(=O)(=O)QQQQQQQTOC2=O)C(=O)O1)S(=O)(=O)QQQQQQQT	CN(CC1CN(CCCCCCN2CC(CN(C)S(=O)(=O)QQQQQQQTOC2=O)C(=O)O1)S(=O)(=O)QQQQQQQT	CN(CC1CN(CCCCCCN2CC(CN(C)S(=O)(=O)QQQQQQQTOC2=O)C(=O)O1)S(=O)(=O)QQQQQQQT								YES
217	FC(F)(F)C(F)(F)C(F)(F)C(F)(F)C(F)(F)C(F)(F)C(F)(F)C(F)(F)C(F)(F)C(F)(F)C1(F)C(F)(F)C(F)(F)C(F)(F)C(F)(F)C1(F)F	FC(F)(F)C(F)(F)C(F)(F)C(F)(F)C(F)(F)C(F)(F)C(F)(F)C(F)(F)C(F)(F)C(F)(F)C1(F)C(F)(F)C(F)(F)C(F)(F)C(F)(F)C1(F)F	TQQQQQQQQQC1(F)QQQQC1(F)F	7TQQC1(F)QQQQC1(F)F	YES		TQQQQQQQQQC1(F)QQQQC1(F)F	TQQQQQQQQQC1(F)QQQQC1(F)F	TQQQQQQQQQC1(F)QQQQC1(F)F	TQQQQQQQQQC1(F)QQQQC1(F)F	TQQQQQQQQQC1(F)QQQQC1(F)F	TQQQQQQQQQC1(F)QQQQC1(F)F								YES
218	CCCCCCCCCCCCCC\C=C\C(F)(F)C(F)(F)C(F)(F)C(F)(F)C(F)(F)C(F)(F)C(F)(F)C(F)(F)C(F)(F)C(F)(F)C(F)(F)C(F)(F)C(F)(F)C(F)(F)C(F)(F)C(F)(F)F	CCCCCCCCCCCCCCC=CC(F)(F)C(F)(F)C(F)(F)C(F)(F)C(F)(F)C(F)(F)C(F)(F)C(F)(F)C(F)(F)C(F)(F)C(F)(F)C(F)(F)C(F)(F)C(F)(F)C(F)(F)C(F)(F)F	CCCCCCCCCCCCCCC=CQQQQQQQQQQQQQQQT	CCCCCCCCCCCCCCC=CQQQQQQQQ7T	YES		CCCCCCCCCCCCCCC=CQQQQQQQQQQQQQQQT	CCCCCCCCCCCCCCC=CQQQQQQQQQQQQQQQT	CCCCCCCCCCCCCCC=CQQQQQQQQQQQQQQQT	CCCCCCCCCCCCCCC=CQQQQQQQQQQQQQQQT	CCCCCCCCCCCCCCC=CQQQQQQQQQQQQQQQT	CCCCCCCCCCCCCCC=CQQQQQQQQQQQQQQQT								YES
219	CCN(CCC(=C)C([O-])=O)S(=O)(=O)C(F)(F)C(F)(F)C(F)(F)C(F)(F)C(F)(F)C(F)(F)C(F)(F)C(F)(F)F	CCN(CCC(=C)C(O)=O)S(=O)(=O)C(F)(F)C(F)(F)C(F)(F)C(F)(F)C(F)(F)C(F)(F)C(F)(F)C(F)(F)F	CCN(CCC(=C)C(O)=O)S(=O)(=O)QQQQQQQT	CCN(CCC(=C)C(O)=O)S(=O)(=O)7T	YES		CCN(CCC(=C)C(O)=O)S(=O)(=O)QQQQQQQT	CCN(CCC(=C)C(O)=O)S(=O)(=O)QQQQQQQT	CCN(CCC(=C)C(O)=O)S(=O)(=O)QQQQQQQT	CCN(CCC(=C)C(O)=O)S(=O)(=O)QQQQQQQT	CCN(CCC(=C)C(O)=O)S(=O)(=O)QQQQQQQT	CCN(CCC(=C)C(O)=O)S(=O)(=O)QQQQQQQT								YES
220	FC(OC1=CC=CC=C1)=C(F)C(F)(F)C(F)(F)C(F)(F)C(F)(F)C(F)(F)C(F)(F)C(F)(F)F	FC(OC1=CC=CC=C1)=C(F)C(F)(F)C(F)(F)C(F)(F)C(F)(F)C(F)(F)C(F)(F)C(F)(F)F	FC(OC1=CC=CC=C1)=C(F)QQQQQQT	F7T	YES		FC(OC1=CC=CC=C1)=C(F)QQQQQQT	FC(OC1=CC=CC=C1)=C(F)QQQQQQT	FC(OC1=CC=CC=C1)=C(F)QQQQQQT	FC(OC1=CC=CC=C1)=C(F)QQQQQQT	FC(OC1=CC=CC=C1)=C(F)QQQQQQT	FC(OC1=CC=CC=C1)=C(F)QQQQQQT								YES
221	CC(OS(=O)(=O)C(F)(F)C(F)(F)C(F)(F)C(F)(F)C(F)(F)C(F)(F)C(F)(F)C(F)(F)F)OS(=O)(=O)C(F)(F)C(F)(F)C(F)(F)C(F)(F)C(F)(F)C(F)(F)C(F)(F)C(F)(F)F	CC(OS(=O)(=O)C(F)(F)C(F)(F)C(F)(F)C(F)(F)C(F)(F)C(F)(F)C(F)(F)C(F)(F)F)OS(=O)(=O)C(F)(F)C(F)(F)C(F)(F)C(F)(F)C(F)(F)C(F)(F)C(F)(F)C(F)(F)F	CC(OS(=O)(=O)QQQQQQQTOS(=O)(=O)QQQQQQQT	CC(OS(=O)(=O)7TOS(=O)(=O)7T	YES		CC(OS(=O)(=O)QQQQQQQTOS(=O)(=O)QQQQQQQT	CC(OS(=O)(=O)QQQQQQQTOS(=O)(=O)QQQQQQQT	CC(OS(=O)(=O)QQQQQQQTOS(=O)(=O)QQQQQQQT	CC(OS(=O)(=O)QQQQQQQTOS(=O)(=O)QQQQQQQT	CC(OS(=O)(=O)QQQQQQQTOS(=O)(=O)QQQQQQQT	CC(OS(=O)(=O)QQQQQQQTOS(=O)(=O)QQQQQQQT								YES
222	FC(F)(F)C(F)(F)C(F)(F)C(F)(F)C(F)(F)C(F)(F)C(F)(F)C(F)(F)S(=O)CCOC(=O)C=C	FC(F)(F)C(F)(F)C(F)(F)C(F)(F)C(F)(F)C(F)(F)C(F)(F)C(F)(F)S(=O)CCOC(=O)C=C	TQQQQQQQS(=O)CCOC(=O)C=C	7TS(=O)CCOC(=O)C=C	YES		TQQQQQQQS(=O)CCOC(=O)C=C	TQQQQQQQS(=O)CCOC(=O)C=C	TQQQQQQQS(=O)CCOC(=O)C=C	TQQQQQQQS(=O)CCOC(=O)C=C	TQQQQQQQS(=O)CCOC(=O)C=C	TQQQQQQQS(=O)CCOC(=O)C=C								YES
223	CC(=C)C(=O)OCCCCCCCCCCCNS(=O)(=O)C(F)(F)C(F)(F)C(F)(F)C(F)(F)C(F)(F)C(F)(F)C(F)(F)C(F)(F)C(F)(F)C(F)(F)C(F)(F)C(F)(F)F	CC(=C)C(=O)OCCCCCCCCCCCNS(=O)(=O)C(F)(F)C(F)(F)C(F)(F)C(F)(F)C(F)(F)C(F)(F)C(F)(F)C(F)(F)C(F)(F)C(F)(F)C(F)(F)C(F)(F)F	CC(=C)C(=O)OCCCCCCCCCCCNS(=O)(=O)QQQQQQQQQQQT	CC(=C)C(=O)OCCCCCCCCCCCNS(=O)(=O)QQQQ7T	YES		CC(=C)C(=O)OCCCCCCCCCCCNS(=O)(=O)QQQQQQQQQQQT	CC(=C)C(=O)OCCCCCCCCCCCNS(=O)(=O)QQQQQQQQQQQT	CC(=C)C(=O)OCCCCCCCCCCCNS(=O)(=O)QQQQQQQQQQQT	CC(=C)C(=O)OCCCCCCCCCCCNS(=O)(=O)QQQQQQQQQQQT	CC(=C)C(=O)OCCCCCCCCCCCNS(=O)(=O)QQQQQQQQQQQT	CC(=C)C(=O)OCCCCCCCCCCCNS(=O)(=O)QQQQQQQQQQQT								YES
224	O[13C](=O)[13C](F)(F)[13C](F)(F)[13C](F)(F)[13C](F)(F)[13C](F)(F)[13C](F)(F)C(F)(F)C(F)(F)C(F)(F)C(F)(F)F	OC(=O)C(F)(F)C(F)(F)C(F)(F)C(F)(F)C(F)(F)C(F)(F)C(F)(F)C(F)(F)C(F)(F)C(F)(F)F	OC(=O)QQQQQQQQQT	OC(=O)QQ7T	YES		OC(=O)QQQQQQQQQT	8#QT	OC(=O)QQQQQQQQQT	OC(=O)QQQQQQQQQT	OC(=O)QQQQQQQQQT	OC(=O)QQQQQQQQQT		NO					NO	NO
225	CCN(CC(O)=O)S(=O)(=O)C(F)(F)C(F)(F)C(F)(F)C(F)(F)C(F)(F)C(F)(F)C(F)(F)C(F)(F)C(F)(F)F	CCN(CC(O)=O)S(=O)(=O)C(F)(F)C(F)(F)C(F)(F)C(F)(F)C(F)(F)C(F)(F)C(F)(F)C(F)(F)C(F)(F)F	CCN(CC(O)=O)S(=O)(=O)QQQQQQQQT	CCN(CC(O)=O)S(=O)(=O)Q7T	YES		CCN(CC(O)=O)S(=O)(=O)QQQQQQQQT	CCN(CC(O)=O)S(=O)(=O)QQQQQQQQT	CCN(CC(O)=O)S(=O)(=O)QQQQQQQQT	CCN(CC(O)=O)S(=O)(=O)QQQQQQQQT	CCN(CC(O)=O)S(=O)(=O)QQQQQQQQT	CCN(CC(O)=O)S(=O)(=O)QQQQQQQQT								YES
226	CC(=O)OC(CC(F)(F)C(F)(F)C(F)(F)C(F)(F)C(F)(F)C(F)(F)C(F)(F)C(F)(F)C(F)(F)C(F)(F)C(F)(F)C(F)(F)C(F)(F)C(F)(F)C(F)(F)C(F)(F)F)C[N+](C)(C)CC(O)=O	CC(=O)OC(CC(F)(F)C(F)(F)C(F)(F)C(F)(F)C(F)(F)C(F)(F)C(F)(F)C(F)(F)C(F)(F)C(F)(F)C(F)(F)C(F)(F)C(F)(F)C(F)(F)C(F)(F)C(F)(F)F)C[N+](C)(C)CC(O)=O	CC(=O)OC(CQQQQQQQQQQQQQQQTC[N+](C)(C)CC(O)=O	CC(=O)OC(CQQQQQQQQ7TC[N+](C)(C)CC(O)=O	YES		CC(=O)OC(CQQQQQQQQQQQQQQQTC[N+](C)(C)CC(O)=O	CC(=O)OC(CQQQQQQQQQQQQQQQTC[N+](C)(C)CC(O)=O	CC(=O)OC(CQQQQQQQQQQQQQQQTC[N+](C)(C)CC(O)=O	CC(=O)OC(CQQQQQQQQQQQQQQQTC[N+](C)(C)CC(O)=O	CC(=O)OC(CQQQQQQQQQQQQQQQTC[N+](C)(C)CC(O)=O	CC(=O)OC(CQQQQQQQQQQQQQQQTC[N+](C)(C)CC(O)=O								YES
227	CN(CCOP(O)(=O)OCCN(C)S(=O)(=O)C(F)(F)C(F)(F)C(F)(F)C(F)(F)C(F)(F)C(F)(F)C(F)(F)C(F)(F)F)S(=O)(=O)C(F)(F)C(F)(F)C(F)(F)C(F)(F)C(F)(F)C(F)(F)C(F)(F)C(F)(F)F	CN(CCOP(O)(=O)OCCN(C)S(=O)(=O)C(F)(F)C(F)(F)C(F)(F)C(F)(F)C(F)(F)C(F)(F)C(F)(F)C(F)(F)F)S(=O)(=O)C(F)(F)C(F)(F)C(F)(F)C(F)(F)C(F)(F)C(F)(F)C(F)(F)C(F)(F)F	CN(CCOP(O)(=O)OCCN(C)S(=O)(=O)QQQQQQQTS(=O)(=O)QQQQQQQT	CN(CCOP(O)(=O)OCCN(C)S(=O)(=O)7TS(=O)(=O)7T	YES		CN(CCOP(O)(=O)OCCN(C)S(=O)(=O)QQQQQQQTS(=O)(=O)QQQQQQQT	CN(CCOP(O)(=O)OCCN(C)S(=O)(=O)QQQQQQQTS(=O)(=O)QQQQQQQT	CN(CCOP(O)(=O)OCCN(C)S(=O)(=O)QQQQQQQTS(=O)(=O)QQQQQQQT	CN(CCOP(O)(=O)OCCN(C)S(=O)(=O)QQQQQQQTS(=O)(=O)QQQQQQQT	CN(CCOP(O)(=O)OCCN(C)S(=O)(=O)QQQQQQQTS(=O)(=O)QQQQQQQT	CN(CCOP(O)(=O)OCCN(C)S(=O)(=O)QQQQQQQTS(=O)(=O)QQQQQQQT								YES
228	CCCCCCCCCCCCCCCCCCCCCCCCCCCCCCCCCCCC(=O)OCC(O)CN(CCCCCC)S(=O)(=O)C(F)(F)C(F)(F)C(F)(F)C(F)(F)C(F)(F)C(F)(F)C(F)(F)C(F)(F)C(F)(F)C(F)(F)C(F)(F)C(F)(F)F	CCCCCCCCCCCCCCCCCCCCCCCCCCCCCCCCCCCC(=O)OCC(O)CN(CCCCCC)S(=O)(=O)C(F)(F)C(F)(F)C(F)(F)C(F)(F)C(F)(F)C(F)(F)C(F)(F)C(F)(F)C(F)(F)C(F)(F)C(F)(F)C(F)(F)F	CCCCCCCCCCCCCCCCCCCCCCCCCCCCCCCCCCCC(=O)OCC(O)CN(CCCCCC)S(=O)(=O)QQQQQQQQQQQT	CCCCCCCCCCCCCCCCCCCCCCCCCCCCCCCCCCCC(=O)OCC(O)CN(CCCCCC)S(=O)(=O)QQQQ7T	YES		CCCCCCCCCCCCCCCCCCCCCCCCCCCCCCCCCCCC(=O)OCC(O)CN(CCCCCC)S(=O)(=O)QQQQQQQQQQQT	CCCCCCCCCCCCCCCCCCCCCCCCCCCCCCCCCCCC(=O)OCC(O)CN(CCCCCC)S(=O)(=O)QQQQQQQQQQQT	CCCCCCCCCCCCCCCCCCCCCCCCCCCCCCCCCCCC(=O)OCC(O)CN(CCCCCC)S(=O)(=O)QQQQQQQQQQQT	CCCCCCCCCCCCCCCCCCCCCCCCCCCCCCCCCCCC(=O)OCC(O)CN(CCCCCC)S(=O)(=O)QQQQQQQQQQQT	CCCCCCCCCCCCCCCCCCCCCCCCCCCCCCCCCCCC(=O)OCC(O)CN(CCCCCC)S(=O)(=O)QQQQQQQQQQQT	CCCCCCCCCCCCCCCCCCCCCCCCCCCCCCCCCCCC(=O)OCC(O)CN(CCCCCC)S(=O)(=O)QQQQQQQQQQQT								YES
229	OS(=O)(=O)CCC(F)(F)C(F)(F)C(F)(F)C(F)(F)C(F)(F)C(F)(F)C(F)(F)C(F)(F)C(F)(F)C(F)(F)C(F)(F)C(F)(F)F	OS(=O)(=O)CCC(F)(F)C(F)(F)C(F)(F)C(F)(F)C(F)(F)C(F)(F)C(F)(F)C(F)(F)C(F)(F)C(F)(F)C(F)(F)C(F)(F)F	OS(=O)(=O)CCQQQQQQQQQQQT	OS(=O)(=O)CCQQQQ7T	YES		OS(=O)(=O)CCQQQQQQQQQQQT	OS(=O)(=O)CCQQQQQQQQQQQT	OS(=O)(=O)CCQQQQQQQQQQQT	OS(=O)(=O)CCQQQQQQQQQQQT	OS(=O)(=O)CCQQQQQQQQQQQT	OS(=O)(=O)CCQQQQQQQQQQQT								YES
230	C[N+](C)(CCCC(F)(F)C(F)(F)C(F)(F)C(F)(F)C(F)(F)C(F)(F)C(F)(F)C(F)(F)C(F)(F)C(F)(F)C(F)(F)C(F)(F)C(F)(F)F)CC([O-])=O	C[N+](C)(CCCC(F)(F)C(F)(F)C(F)(F)C(F)(F)C(F)(F)C(F)(F)C(F)(F)C(F)(F)C(F)(F)C(F)(F)C(F)(F)C(F)(F)C(F)(F)F)CC(O)=O	C[N+](C)(CCCQQQQQQQQQQQQTCC(O)=O	C[N+](C)(CCCQQQQQ7TCC(O)=O	YES		C[N+](C)(CCCQQQQQQQQQQQQTCC(O)=O	C[N+](C)(CCCQQQQQQQQQQQQTCC(O)=O	C[N+](C)(CCCQQQQQQQQQQQQTCC(O)=O	C[N+](C)(CCCQQQQQQQQQQQQTCC(O)=O	C[N+](C)(CCCQQQQQQQQQQQQTCC(O)=O	C[N+](C)(CCCQQQQQQQQQQQQTCC(O)=O								YES
231	OS([O-])(=O)=O.C[N+](C)(C)CCCNCS(=O)(=O)C(F)(F)C(F)(F)C(F)(F)C(F)(F)C(F)(F)C(F)(F)C(F)(F)C(F)(F)F	OS(O)(=O)=O.C[N+](C)(C)CCCNCS(=O)(=O)C(F)(F)C(F)(F)C(F)(F)C(F)(F)C(F)(F)C(F)(F)C(F)(F)C(F)(F)F	OS(O)(=O)=O.C[N+](C)(C)CCCNCS(=O)(=O)QQQQQQQT	OS(O)(=O)=O.C[N+](C)(C)CCCNCS(=O)(=O)7T	YES		OS(O)(=O)=O.C[N+](C)(C)CCCNCS(=O)(=O)QQQQQQQT	OS(O)(=O)=O.C[N+](C)(C)CCCNCS(=O)(=O)QQQQQQQT	OS(O)(=O)=O.C[N+](C)(C)CCCNCS(=O)(=O)QQQQQQQT	OS(O)(=O)=O.C[N+](C)(C)CCCNCS(=O)(=O)QQQQQQQT	OS(O)(=O)=O.C[N+](C)(C)CCCNCS(=O)(=O)QQQQQQQT	OS(O)(=O)=O.C[N+](C)(C)CCCNCS(=O)(=O)QQQQQQQT								YES
232	[Na+].[Na+].CCCN(CCCOP([O-])([O-])=O)S(=O)(=O)CCC(F)(F)C(F)(F)C(F)(F)C(F)(F)C(F)(F)C(F)(F)C(F)(F)C(F)(F)F	[Na+].[Na+].CCCN(CCCOP(O)(O)=O)S(=O)(=O)CCC(F)(F)C(F)(F)C(F)(F)C(F)(F)C(F)(F)C(F)(F)C(F)(F)C(F)(F)F	[Na+].[Na+].CCCN(CCCOP(O)(O)=O)S(=O)(=O)CCQQQQQQQT	[Na+].[Na+].CCCN(CCCOP(O)(O)=O)S(=O)(=O)CC7T	YES		[Na+].[Na+].CCCN(CCCOP(O)(O)=O)S(=O)(=O)CCQQQQQQQT	[Na+].[Na+].CCCN(CCCOP(O)(O)=O)S(=O)(=O)CCQQQQQQQT	[Na+].[Na+].CCCN(CCCOP(O)(O)=O)S(=O)(=O)CCQQQQQQQT	[Na+].[Na+].CCCN(CCCOP(O)(O)=O)S(=O)(=O)CCQQQQQQQT	[Na+].[Na+].CCCN(CCCOP(O)(O)=O)S(=O)(=O)CCQQQQQQQT	[Na+].[Na+].CCCN(CCCOP(O)(O)=O)S(=O)(=O)CCQQQQQQQT								YES
233	OC(CSCCC(F)(F)C(F)(F)C(F)(F)C(F)(F)C(F)(F)C(F)(F)C(F)(F)C(F)(F)F)CSCCC(F)(F)C(F)(F)C(F)(F)C(F)(F)C(F)(F)C(F)(F)C(F)(F)C(F)(F)F	OC(CSCCC(F)(F)C(F)(F)C(F)(F)C(F)(F)C(F)(F)C(F)(F)C(F)(F)C(F)(F)F)CSCCC(F)(F)C(F)(F)C(F)(F)C(F)(F)C(F)(F)C(F)(F)C(F)(F)C(F)(F)F	OC(CSCCQQQQQQQTCSCCQQQQQQQT	OC(CSCC7TCSCC7T	YES		OC(CSCCQQQQQQQTCSCCQQQQQQQT	OC(CSCCQQQQQQQTCSCCQQQQQQQT	OC(CSCCQQQQQQQTCSCCQQQQQQQT	OC(CSCCQQQQQQQTCSCCQQQQQQQT	OC(CSCCQQQQQQQTCSCCQQQQQQQT	OC(CSCCQQQQQQQTCSCCQQQQQQQT								YES
234	OCCC(F)(F)C(F)(F)C(F)(F)C(F)(F)C(F)(F)C(F)(F)C(F)(F)C(F)(F)C(F)(F)C(F)(F)C(F)(F)C(F)(F)C(F)(F)C(F)(F)C(F)(F)F	OCCC(F)(F)C(F)(F)C(F)(F)C(F)(F)C(F)(F)C(F)(F)C(F)(F)C(F)(F)C(F)(F)C(F)(F)C(F)(F)C(F)(F)C(F)(F)C(F)(F)C(F)(F)F	OCCQQQQQQQQQQQQQQT	OCCQQQQQQQ7T	YES		OCCQQQQQQQQQQQQQQT	OCCQQQQQQQQQQQQQQT	OCCQQQQQQQQQQQQQQT	OCCQQQQQQQQQQQQQQT	OCCQQQQQQQQQQQQQQT	OCCQQQQQQQQQQQQQQT								YES
235	OCCC(F)(F)C(F)(F)C(F)(F)C(F)(F)C(F)(F)C(F)(F)C(F)(F)C(F)(F)C(F)(F)C(F)(F)C(F)(F)C(F)(F)C(F)(F)C(F)(F)C(F)(F)C(F)(F)C(F)(F)F	OCCC(F)(F)C(F)(F)C(F)(F)C(F)(F)C(F)(F)C(F)(F)C(F)(F)C(F)(F)C(F)(F)C(F)(F)C(F)(F)C(F)(F)C(F)(F)C(F)(F)C(F)(F)C(F)(F)C(F)(F)F	OCCQQQQQQQQQQQQQQQQT	OCCQQQQQQQQQ7T	YES		OCCQQQQQQQQQQQQQQQQT	OCCQQQQQQQQQQQQQQQQT	OCCQQQQQQQQQQQQQQQQT	OCCQQQQQQQQQQQQQQQQT	OCCQQQQQQQQQQQQQQQQT	OCCQQQQQQQQQQQQQQQQT								YES
236	CC[NH+](CC)CC.[O-]S(=O)(=O)C(F)(F)C(F)(F)C(F)(F)C(F)(F)C(F)(F)C(F)(F)C(F)(F)C(F)(F)F	CC[NH+](CC)CC.OS(=O)(=O)C(F)(F)C(F)(F)C(F)(F)C(F)(F)C(F)(F)C(F)(F)C(F)(F)C(F)(F)F	CC[NH+](CC)CC.OS(=O)(=O)QQQQQQQT	CC[NH+](CC)CC.OS(=O)(=O)7T	YES		CC[NH+](CC)CC.OS(=O)(=O)QQQQQQQT	CC[NH+](CC)CC.OS(=O)(=O)QQQQQQQT	CC[NH+](CC)CC.OS(=O)(=O)QQQQQQQT	CC[NH+](CC)CC.OS(=O)(=O)QQQQQQQT	CC[NH+](CC)CC.OS(=O)(=O)QQQQQQQT	CC[NH+](CC)CC.OS(=O)(=O)QQQQQQQT								YES
237	OCCOCCOCCC(F)(F)C(F)(F)C(F)(F)C(F)(F)C(F)(F)C(F)(F)C(F)(F)C(F)(F)F	OCCOCCOCCC(F)(F)C(F)(F)C(F)(F)C(F)(F)C(F)(F)C(F)(F)C(F)(F)C(F)(F)F	OCCOCCOCCQQQQQQQT	OCCOCCOCC7T	YES		OCCOCCOCCQQQQQQQT	OCCOCCOCCQQQQQQQT	OCCOCCOCCQQQQQQQT	OCCOCCOCCQQQQQQQT	OCCOCCOCCQQQQQQQT	OCCOCCOCCQQQQQQQT								YES
238	C[N+](C)(CCCNS(=O)(=O)C(F)(F)C(F)(F)C(F)(F)C(F)(F)C(F)(F)C(F)(F)C(F)(F)C(F)(F)C(F)(F)F)CC(O)CS(O)(=O)=O	C[N+](C)(CCCNS(=O)(=O)C(F)(F)C(F)(F)C(F)(F)C(F)(F)C(F)(F)C(F)(F)C(F)(F)C(F)(F)C(F)(F)F)CC(O)CS(O)(=O)=O	C[N+](C)(CCCNS(=O)(=O)QQQQQQQQTCC(O)CS(O)(=O)=O	C[N+](C)(CCCNS(=O)(=O)Q7TCC(O)CS(O)(=O)=O	YES		C[N+](C)(CCCNS(=O)(=O)QQQQQQQQTCC(O)CS(O)(=O)=O	C[N+](C)(CCCNS(=O)(=O)QQQQQQQQTCC(O)CS(O)(=O)=O	C[N+](C)(CCCNS(=O)(=O)QQQQQQQQTCC(O)CS(O)(=O)=O	C[N+](C)(CCCNS(=O)(=O)QQQQQQQQTCC(O)CS(O)(=O)=O	C[N+](C)(CCCNS(=O)(=O)QQQQQQQQTCC(O)CS(O)(=O)=O	C[N+](C)(CCCNS(=O)(=O)QQQQQQQQTCC(O)CS(O)(=O)=O								YES
239	[K+].CCN(CCCCS([O-])(=O)=O)S(=O)(=O)C(F)(F)C(F)(F)C(F)(F)C(F)(F)C(F)(F)C(F)(F)C(F)(F)C(F)(F)F	[K+].CCN(CCCCS(O)(=O)=O)S(=O)(=O)C(F)(F)C(F)(F)C(F)(F)C(F)(F)C(F)(F)C(F)(F)C(F)(F)C(F)(F)F	[K+].CCN(CCCCS(O)(=O)=O)S(=O)(=O)QQQQQQQT	[K+].CCN(CCCCS(O)(=O)=O)S(=O)(=O)7T	YES		[K+].CCN(CCCCS(O)(=O)=O)S(=O)(=O)QQQQQQQT	[K+].CCN(CCCCS(O)(=O)=O)S(=O)(=O)QQQQQQQT	[K+].CCN(CCCCS(O)(=O)=O)S(=O)(=O)QQQQQQQT	[K+].CCN(CCCCS(O)(=O)=O)S(=O)(=O)QQQQQQQT	[K+].CCN(CCCCS(O)(=O)=O)S(=O)(=O)QQQQQQQT	[K+].CCN(CCCCS(O)(=O)=O)S(=O)(=O)QQQQQQQT								YES
240	[Na+].[O-]C(=O)C(F)(F)C(F)(F)C(F)(F)C(F)(F)C(F)(F)C(F)(F)C(F)(F)C(F)(F)C(F)(F)C(F)(F)C(F)(F)F	[Na+].OC(=O)C(F)(F)C(F)(F)C(F)(F)C(F)(F)C(F)(F)C(F)(F)C(F)(F)C(F)(F)C(F)(F)C(F)(F)C(F)(F)F	[Na+].OC(=O)QQQQQQQQQQT	[Na+].OC(=O)QQQ7T	YES		[Na+].OC(=O)QQQQQQQQQQT	[Na+].8#QQT	[Na+].OC(=O)QQQQQQQQQQT	[Na+].OC(=O)QQQQQQQQQQT	[Na+].OC(=O)QQQQQQQQQQT	[Na+].OC(=O)QQQQQQQQQQT		NO					NO	NO
241	COP(=O)(C(F)(F)C(F)(F)C(F)(F)C(F)(F)C(F)(F)C(F)(F)C(F)(F)C(F)(F)F)C(F)(F)C(F)(F)C(F)(F)C(F)(F)C(F)(F)C(F)(F)C(F)(F)C(F)(F)F	COP(=O)(C(F)(F)C(F)(F)C(F)(F)C(F)(F)C(F)(F)C(F)(F)C(F)(F)C(F)(F)F)C(F)(F)C(F)(F)C(F)(F)C(F)(F)C(F)(F)C(F)(F)C(F)(F)C(F)(F)F	COP(=O)(QQQQQQQQQQQQQQQT	COP(=O)(QQQQQQQQ7T	YES		COP(=O)(QQQQQQQQQQQQQQQT	COP(=O)(QQQQQQQQQQQQQQQT	COP(=O)(QQQQQQQQQQQQQQQT	COP(=O)(QQQQQQQQQQQQQQQT	COP(=O)(QQQQQQQQQQQQQQQT	COP(=O)(QQQQQQQQQQQQQQQT								YES
242	CCN(CCOP(O)(O)=O)S(=O)(=O)C(F)(F)C(F)(F)C(F)(F)C(F)(F)C(F)(F)C(F)(F)C(F)(F)C(F)(F)C(F)(F)C(F)(F)F	CCN(CCOP(O)(O)=O)S(=O)(=O)C(F)(F)C(F)(F)C(F)(F)C(F)(F)C(F)(F)C(F)(F)C(F)(F)C(F)(F)C(F)(F)C(F)(F)F	CCN(CCOP(O)(O)=O)S(=O)(=O)QQQQQQQQQT	CCN(CCOP(O)(O)=O)S(=O)(=O)QQ7T	YES		CCN(CCOP(O)(O)=O)S(=O)(=O)QQQQQQQQQT	CCN(CCOP(O)(O)=O)S(=O)(=O)QQQQQQQQQT	CCN(CCOP(O)(O)=O)S(=O)(=O)QQQQQQQQQT	CCN(CCOP(O)(O)=O)S(=O)(=O)QQQQQQQQQT	CCN(CCOP(O)(O)=O)S(=O)(=O)QQQQQQQQQT	CCN(CCOP(O)(O)=O)S(=O)(=O)QQQQQQQQQT								YES
243	CC[N+](CC)(CCNS(=O)(=O)C(F)(F)C(F)(F)C(F)(F)C(F)(F)C(F)(F)C(F)(F)C(F)(F)C(F)(F)F)CCC([O-])=O	CC[N+](CC)(CCNS(=O)(=O)C(F)(F)C(F)(F)C(F)(F)C(F)(F)C(F)(F)C(F)(F)C(F)(F)C(F)(F)F)CCC(O)=O	CC[N+](CC)(CCNS(=O)(=O)QQQQQQQTCCC(O)=O	CC[N+](CC)(CCNS(=O)(=O)7TCCC(O)=O	YES		CC[N+](CC)(CCNS(=O)(=O)QQQQQQQTCCC(O)=O	CC[N+](CC)(CCNS(=O)(=O)QQQQQQQTCCC(O)=O	CC[N+](CC)(CCNS(=O)(=O)QQQQQQQTCCC(O)=O	CC[N+](CC)(CCNS(=O)(=O)QQQQQQQTCCC(O)=O	CC[N+](CC)(CCNS(=O)(=O)QQQQQQQTCCC(O)=O	CC[N+](CC)(CCNS(=O)(=O)QQQQQQQTCCC(O)=O								YES
244	[Ag+].[O-]C(=O)C(F)(F)C(F)(F)C(F)(F)C(F)(F)C(F)(F)C(F)(F)C(F)(F)C(F)(F)F	[Ag+].OC(=O)C(F)(F)C(F)(F)C(F)(F)C(F)(F)C(F)(F)C(F)(F)C(F)(F)C(F)(F)F	[Ag+].OC(=O)QQQQQQQT	[Ag+].OC(=O)7T	YES		[Ag+].OC(=O)QQQQQQQT	[Ag+].8#	[Ag+].OC(=O)QQQQQQQT	[Ag+].OC(=O)QQQQQQQT	[Ag+].OC(=O)QQQQQQQT	[Ag+].OC(=O)QQQQQQQT		NO					NO	NO
245	OCC[N+]1(CC([O-])=O)CCN(CCCNC(=O)C(F)(F)C(F)(F)C(F)(F)C(F)(F)C(F)(F)C(F)(F)C(F)(F)C(F)(F)C(F)(F)F)CC1	OCC[N+]1(CC(O)=O)CCN(CCCNC(=O)C(F)(F)C(F)(F)C(F)(F)C(F)(F)C(F)(F)C(F)(F)C(F)(F)C(F)(F)C(F)(F)F)CC1	OCC[N+]1(CC(O)=O)CCN(CCCNC(=O)QQQQQQQQTCC1	OCC[N+]1(CC(O)=O)CCN(CCCNC(=O)Q7TCC1	YES		OCC[N+]1(CC(O)=O)CCN(CCCNC(=O)QQQQQQQQTCC1	OCC[N+]1(CC(O)=O)CCN(CCCNC(=O)QQQQQQQQTCC1	OCC[N+]1(CC(O)=O)CCN(CCCNC(=O)QQQQQQQQTCC1	OCC[N+]1(CC(O)=O)CCN(CCCNC(=O)QQQQQQQQTCC1	OCC[N+]1(CC(O)=O)CCN(CCCNC(=O)QQQQQQQQTCC1	OCC[N+]1(CC(O)=O)CCN(CCCNC(=O)QQQQQQQQTCC1								YES
246	CC(=O)OC(CC(F)(F)C(F)(F)C(F)(F)C(F)(F)C(F)(F)C(F)(F)C(F)(F)C(F)(F)F)C[N+](C)(C)CC([O-])=O	CC(=O)OC(CC(F)(F)C(F)(F)C(F)(F)C(F)(F)C(F)(F)C(F)(F)C(F)(F)C(F)(F)F)C[N+](C)(C)CC(O)=O	CC(=O)OC(CQQQQQQQTC[N+](C)(C)CC(O)=O	CC(=O)OC(C7TC[N+](C)(C)CC(O)=O	YES		CC(=O)OC(CQQQQQQQTC[N+](C)(C)CC(O)=O	CC(=O)OC(CQQQQQQQTC[N+](C)(C)CC(O)=O	CC(=O)OC(CQQQQQQQTC[N+](C)(C)CC(O)=O	CC(=O)OC(CQQQQQQQTC[N+](C)(C)CC(O)=O	CC(=O)OC(CQQQQQQQTC[N+](C)(C)CC(O)=O	CC(=O)OC(CQQQQQQQTC[N+](C)(C)CC(O)=O								YES
247	CC(=O)OC(CC(F)(F)C(F)(F)C(F)(F)C(F)(F)C(F)(F)C(F)(F)C(F)(F)C(F)(F)C(F)(F)C(F)(F)F)C[N+](C)(C)CC([O-])=O	CC(=O)OC(CC(F)(F)C(F)(F)C(F)(F)C(F)(F)C(F)(F)C(F)(F)C(F)(F)C(F)(F)C(F)(F)C(F)(F)F)C[N+](C)(C)CC(O)=O	CC(=O)OC(CQQQQQQQQQTC[N+](C)(C)CC(O)=O	CC(=O)OC(CQQ7TC[N+](C)(C)CC(O)=O	YES		CC(=O)OC(CQQQQQQQQQTC[N+](C)(C)CC(O)=O	CC(=O)OC(CQQQQQQQQQTC[N+](C)(C)CC(O)=O	CC(=O)OC(CQQQQQQQQQTC[N+](C)(C)CC(O)=O	CC(=O)OC(CQQQQQQQQQTC[N+](C)(C)CC(O)=O	CC(=O)OC(CQQQQQQQQQTC[N+](C)(C)CC(O)=O	CC(=O)OC(CQQQQQQQQQTC[N+](C)(C)CC(O)=O								YES
248	CC1=CC=C(C=C1)S([O-])(=O)=O.C[N+](C)(C)CCOCCCNC(=O)C(F)(F)C(F)(F)C(F)(F)C(F)(F)C(F)(F)C(F)(F)C(F)(F)C(F)(F)F	CC1=CC=C(C=C1)S(O)(=O)=O.C[N+](C)(C)CCOCCCNC(=O)C(F)(F)C(F)(F)C(F)(F)C(F)(F)C(F)(F)C(F)(F)C(F)(F)C(F)(F)F	CC1=CC=C(C=C1)S(O)(=O)=O.C[N+](C)(C)CCOCCCNC(=O)QQQQQQQT	CC1=CC=C(C=C1)S(O)(=O)=O.C[N+](C)(C)CCOCCCNC(=O)7T	YES		CC1=CC=C(C=C1)S(O)(=O)=O.C[N+](C)(C)CCOCCCNC(=O)QQQQQQQT	CC1=CC=C(C=C1)S(O)(=O)=O.C[N+](C)(C)CCOCCCNC(=O)QQQQQQQT	CC1=CC=C(C=C1)S(O)(=O)=O.C[N+](C)(C)CCOCCCNC(=O)QQQQQQQT	CC1=CC=C(C=C1)S(O)(=O)=O.C[N+](C)(C)CCOCCCNC(=O)QQQQQQQT	CC1=CC=C(C=C1)S(O)(=O)=O.C[N+](C)(C)CCOCCCNC(=O)QQQQQQQT	CC1=CC=C(C=C1)S(O)(=O)=O.C[N+](C)(C)CCOCCCNC(=O)QQQQQQQT								YES
249	OCCOCCOCCOCCOCCNC(=O)C(F)(F)C(F)(F)C(F)(F)C(F)(F)C(F)(F)C(F)(F)C(F)(F)F	OCCOCCOCCOCCOCCNC(=O)C(F)(F)C(F)(F)C(F)(F)C(F)(F)C(F)(F)C(F)(F)C(F)(F)F	OCCOCCOCCOCCOCCNC(=O)QQQQQQT	OCCOCCOCCOCCOCCN7T	YES		OCCOCCOCCOCCOCCNC(=O)QQQQQQT	OCCOCCOCCOCCOCCNC(=O)QQQQQQT	OCCOCCOCCOCCOCCNC(=O)QQQQQQT	OCCOCCOCCOCCOCCNC(=O)QQQQQQT	OCCOCCOCCOCCOCCNC(=O)QQQQQQT	OCCOCCOCCOCCOCCNC(=O)QQQQQQT								YES
250	[Cl-].CCCN(CCCS(=O)(=O)[N+](C)(C)CCO)S(=O)(=O)C(F)(F)C(F)(F)C(F)(F)C(F)(F)C(F)(F)C(F)(F)C(F)(F)C(F)(F)F	[X-].CCCN(CCCS(=O)(=O)[N+](C)(C)CCO)S(=O)(=O)C(F)(F)C(F)(F)C(F)(F)C(F)(F)C(F)(F)C(F)(F)C(F)(F)C(F)(F)F	[X-].CCCN(CCCS(=O)(=O)[N+](C)(C)CCO)S(=O)(=O)QQQQQQQT	[X-].CCCN(CCCS(=O)(=O)[N+](C)(C)CCO)S(=O)(=O)7T	YES		[X-].CCCN(CCCS(=O)(=O)[N+](C)(C)CCO)S(=O)(=O)QQQQQQQT	[X-].CCCN(CCCS(=O)(=O)[N+](C)(C)CCO)S(=O)(=O)QQQQQQQT	[X-].CCCN(CCCS(=O)(=O)[N+](C)(C)CCO)S(=O)(=O)QQQQQQQT	[X-].CCCN(CCCS(=O)(=O)[N+](C)(C)CCO)S(=O)(=O)QQQQQQQT	[X-].CCCN(CCCS(=O)(=O)[N+](C)(C)CCO)S(=O)(=O)QQQQQQQT	[X-].CCCN(CCCS(=O)(=O)[N+](C)(C)CCO)S(=O)(=O)QQQQQQQT								YES
251	Cl.CCCNS(=O)(=O)C(F)(F)C(F)(F)C(F)(F)C(F)(F)C(F)(F)C(F)(F)C(F)(F)C(F)(F)C(F)(F)C(F)(F)C(F)(F)C(F)(F)C(F)(F)F	X.CCCNS(=O)(=O)C(F)(F)C(F)(F)C(F)(F)C(F)(F)C(F)(F)C(F)(F)C(F)(F)C(F)(F)C(F)(F)C(F)(F)C(F)(F)C(F)(F)C(F)(F)F	X.CCCNS(=O)(=O)QQQQQQQQQQQQT	X.CCCNS(=O)(=O)QQQQQ7T	YES		X.CCCNS(=O)(=O)QQQQQQQQQQQQT	X.CCCNS(=O)(=O)QQQQQQQQQQQQT	X.CCCNS(=O)(=O)QQQQQQQQQQQQT	X.CCCNS(=O)(=O)QQQQQQQQQQQQT	X.CCCNS(=O)(=O)QQQQQQQQQQQQT	X.CCCNS(=O)(=O)QQQQQQQQQQQQT								YES
252	CN(CCCNS(=O)(=O)C(F)(F)C(F)(F)C(F)(F)C(F)(F)C(F)(F)C(F)(F)C(F)(F)C(F)(F)C(F)(F)C(F)(F)C(F)(F)F)CC(O)CS(O)(=O)=O	CN(CCCNS(=O)(=O)C(F)(F)C(F)(F)C(F)(F)C(F)(F)C(F)(F)C(F)(F)C(F)(F)C(F)(F)C(F)(F)C(F)(F)C(F)(F)F)CC(O)CS(O)(=O)=O	CN(CCCNS(=O)(=O)QQQQQQQQQQTCC(O)CS(O)(=O)=O	CN(CCCNS(=O)(=O)QQQ7TCC(O)CS(O)(=O)=O	YES		CN(CCCNS(=O)(=O)QQQQQQQQQQTCC(O)CS(O)(=O)=O	CN(CCCNS(=O)(=O)QQQQQQQQQQTCC(O)CS(O)(=O)=O	CN(CCCNS(=O)(=O)QQQQQQQQQQTCC(O)CS(O)(=O)=O	CN(CCCNS(=O)(=O)QQQQQQQQQQTCC(O)CS(O)(=O)=O	CN(CCCNS(=O)(=O)QQQQQQQQQQTCC(O)CS(O)(=O)=O	CN(CCCNS(=O)(=O)QQQQQQQQQQTCC(O)CS(O)(=O)=O								YES
253	CC[N+](C)(C)CCC(F)(F)C(F)(F)C(F)(F)C(F)(F)C(F)(F)C(F)(F)C(F)(F)C(F)(F)C(F)(F)C(F)(F)C(F)(F)C(F)(F)F	CC[N+](C)(C)CCC(F)(F)C(F)(F)C(F)(F)C(F)(F)C(F)(F)C(F)(F)C(F)(F)C(F)(F)C(F)(F)C(F)(F)C(F)(F)C(F)(F)F	CC[N+](C)(C)CCQQQQQQQQQQQT	CC[N+](C)(C)CCQQQQ7T	YES		CC[N+](C)(C)CCQQQQQQQQQQQT	CC[N+](C)(C)CCQQQQQQQQQQQT	CC[N+](C)(C)CCQQQQQQQQQQQT	CC[N+](C)(C)CCQQQQQQQQQQQT	CC[N+](C)(C)CCQQQQQQQQQQQT	CC[N+](C)(C)CCQQQQQQQQQQQT								YES
254	OC(CC(F)(F)C(F)(F)C(F)(F)C(F)(F)C(F)(F)C(F)(F)C(F)(F)C(F)(F)C(F)(F)F)S(O)(=O)=O	OC(CC(F)(F)C(F)(F)C(F)(F)C(F)(F)C(F)(F)C(F)(F)C(F)(F)C(F)(F)C(F)(F)F)S(O)(=O)=O	OC(CQQQQQQQQTS(O)(=O)=O	OC(CQ7TS(O)(=O)=O	YES		OC(CQQQQQQQQTS(O)(=O)=O	OC(CQQQQQQQQTS(O)(=O)=O	OC(CQQQQQQQQTS(O)(=O)=O	OC(CQQQQQQQQTS(O)(=O)=O	OC(CQQQQQQQQTS(O)(=O)=O	OC(CQQQQQQQQTS(O)(=O)=O								YES
255	OC(=O)CC(F)(F)C(F)(F)C(F)(F)C(F)(F)C(F)(F)C(F)(F)C(F)(F)C(F)(F)C(F)(F)C(F)(F)C(F)(F)C(F)(F)C(F)(F)C(F)(F)F	OC(=O)CC(F)(F)C(F)(F)C(F)(F)C(F)(F)C(F)(F)C(F)(F)C(F)(F)C(F)(F)C(F)(F)C(F)(F)C(F)(F)C(F)(F)C(F)(F)C(F)(F)F	OC(=O)CQQQQQQQQQQQQQT	OC(=O)CQQQQQQ7T	YES		OC(=O)CQQQQQQQQQQQQQT	OC(=O)CQQQQQQQQQQQQQT	OC(=O)CQQQQQQQQQQQQQT	OC(=O)CQQQQQQQQQQQQQT	OC(=O)CQQQQQQQQQQQQQT	OC(=O)CQQQQQQQQQQQQQT								YES
256	OS(=O)(=O)CC(=O)CC(F)(F)C(F)(F)C(F)(F)C(F)(F)C(F)(F)C(F)(F)C(F)(F)F	OS(=O)(=O)CC(=O)CC(F)(F)C(F)(F)C(F)(F)C(F)(F)C(F)(F)C(F)(F)C(F)(F)F	OS(=O)(=O)CC(=O)CQQQQQQT	OS(=O)(=O)CC(=O)7T	YES		OS(=O)(=O)CC(=O)CQQQQQQT	OS(=O)(=O)CC(=O)CQQQQQQT	OS(=O)(=O)CC(=O)CQQQQQQT	OS(=O)(=O)CC(=O)CQQQQQQT	OS(=O)(=O)CC(=O)CQQQQQQT	OS(=O)(=O)CC(=O)CQQQQQQT								YES
257	OS(=O)(=O)OCCC(F)(F)C(F)(F)C(F)(F)C(F)(F)C(F)(F)C(F)(F)C(F)(F)C(F)(F)C(F)(F)C(F)(F)C(F)(F)C(F)(F)F	OS(=O)(=O)OCCC(F)(F)C(F)(F)C(F)(F)C(F)(F)C(F)(F)C(F)(F)C(F)(F)C(F)(F)C(F)(F)C(F)(F)C(F)(F)C(F)(F)F	OS(=O)(=O)OCCQQQQQQQQQQQT	OS(=O)(=O)OCCQQQQ7T	YES		OS(=O)(=O)OCCQQQQQQQQQQQT	OS(=O)(=O)OCCQQQQQQQQQQQT	OS(=O)(=O)OCCQQQQQQQQQQQT	OS(=O)(=O)OCCQQQQQQQQQQQT	OS(=O)(=O)OCCQQQQQQQQQQQT	OS(=O)(=O)OCCQQQQQQQQQQQT								YES
258	CN(CCCNS(=O)(=O)CCC(F)(F)C(F)(F)C(F)(F)C(F)(F)C(F)(F)C(F)(F)C(F)(F)C(F)(F)C(F)(F)C(F)(F)C(F)(F)C(F)(F)F)CC(O)=O	CN(CCCNS(=O)(=O)CCC(F)(F)C(F)(F)C(F)(F)C(F)(F)C(F)(F)C(F)(F)C(F)(F)C(F)(F)C(F)(F)C(F)(F)C(F)(F)C(F)(F)F)CC(O)=O	CN(CCCNS(=O)(=O)CCQQQQQQQQQQQTCC(O)=O	CN(CCCNS(=O)(=O)CCQQQQ7TCC(O)=O	YES		CN(CCCNS(=O)(=O)CCQQQQQQQQQQQTCC(O)=O	CN(CCCNS(=O)(=O)CCQQQQQQQQQQQTCC(O)=O	CN(CCCNS(=O)(=O)CCQQQQQQQQQQQTCC(O)=O	CN(CCCNS(=O)(=O)CCQQQQQQQQQQQTCC(O)=O	CN(CCCNS(=O)(=O)CCQQQQQQQQQQQTCC(O)=O	CN(CCCNS(=O)(=O)CCQQQQQQQQQQQTCC(O)=O								YES
259	CNCCCNS(=O)(=O)CCC(F)(F)C(F)(F)C(F)(F)C(F)(F)C(F)(F)C(F)(F)C(F)(F)C(F)(F)C(F)(F)C(F)(F)C(F)(F)C(F)(F)C(F)(F)C(F)(F)F	CNCCCNS(=O)(=O)CCC(F)(F)C(F)(F)C(F)(F)C(F)(F)C(F)(F)C(F)(F)C(F)(F)C(F)(F)C(F)(F)C(F)(F)C(F)(F)C(F)(F)C(F)(F)C(F)(F)F	CNCCCNS(=O)(=O)CCQQQQQQQQQQQQQT	CNCCCNS(=O)(=O)CCQQQQQQ7T	YES		CNCCCNS(=O)(=O)CCQQQQQQQQQQQQQT	CNCCCNS(=O)(=O)CCQQQQQQQQQQQQQT	CNCCCNS(=O)(=O)CCQQQQQQQQQQQQQT	CNCCCNS(=O)(=O)CCQQQQQQQQQQQQQT	CNCCCNS(=O)(=O)CCQQQQQQQQQQQQQT	CNCCCNS(=O)(=O)CCQQQQQQQQQQQQQT								YES
260	NCCCNS(=O)(=O)CCC(F)(F)C(F)(F)C(F)(F)C(F)(F)C(F)(F)C(F)(F)C(F)(F)C(F)(F)C(F)(F)C(F)(F)C(F)(F)C(F)(F)C(F)(F)C(F)(F)F	NCCCNS(=O)(=O)CCC(F)(F)C(F)(F)C(F)(F)C(F)(F)C(F)(F)C(F)(F)C(F)(F)C(F)(F)C(F)(F)C(F)(F)C(F)(F)C(F)(F)C(F)(F)C(F)(F)F	NCCCNS(=O)(=O)CCQQQQQQQQQQQQQT	NCCCNS(=O)(=O)CCQQQQQQ7T	YES		NCCCNS(=O)(=O)CCQQQQQQQQQQQQQT	NCCCNS(=O)(=O)CCQQQQQQQQQQQQQT	NCCCNS(=O)(=O)CCQQQQQQQQQQQQQT	NCCCNS(=O)(=O)CCQQQQQQQQQQQQQT	NCCCNS(=O)(=O)CCQQQQQQQQQQQQQT	NCCCNS(=O)(=O)CCQQQQQQQQQQQQQT								YES
261	CN(C)CCCNS(=O)(=O)C(F)(F)C(F)(F)C(F)(F)C(F)(F)C(F)(F)C(F)(F)C(F)(F)C(F)(F)C(F)(F)C(F)(F)F	CN(C)CCCNS(=O)(=O)C(F)(F)C(F)(F)C(F)(F)C(F)(F)C(F)(F)C(F)(F)C(F)(F)C(F)(F)C(F)(F)C(F)(F)F	CN(C)CCCNS(=O)(=O)QQQQQQQQQT	CN(C)CCCNS(=O)(=O)QQ7T	YES		CN(C)CCCNS(=O)(=O)QQQQQQQQQT	CN(C)CCCNS(=O)(=O)QQQQQQQQQT	CN(C)CCCNS(=O)(=O)QQQQQQQQQT	CN(C)CCCNS(=O)(=O)QQQQQQQQQT	CN(C)CCCNS(=O)(=O)QQQQQQQQQT	CN(C)CCCNS(=O)(=O)QQQQQQQQQT								YES
262	CN(C)CCCN(CCC(O)=O)S(=O)(=O)C(F)(F)C(F)(F)C(F)(F)C(F)(F)C(F)(F)C(F)(F)C(F)(F)C(F)(F)C(F)(F)F	CN(C)CCCN(CCC(O)=O)S(=O)(=O)C(F)(F)C(F)(F)C(F)(F)C(F)(F)C(F)(F)C(F)(F)C(F)(F)C(F)(F)C(F)(F)F	CN(C)CCCN(CCC(O)=O)S(=O)(=O)QQQQQQQQT	CN(C)CCCN(CCC(O)=O)S(=O)(=O)Q7T	YES		CN(C)CCCN(CCC(O)=O)S(=O)(=O)QQQQQQQQT	CN(C)CCCN(CCC(O)=O)S(=O)(=O)QQQQQQQQT	CN(C)CCCN(CCC(O)=O)S(=O)(=O)QQQQQQQQT	CN(C)CCCN(CCC(O)=O)S(=O)(=O)QQQQQQQQT	CN(C)CCCN(CCC(O)=O)S(=O)(=O)QQQQQQQQT	CN(C)CCCN(CCC(O)=O)S(=O)(=O)QQQQQQQQT								YES
263	OS(=O)C(F)(F)C(F)(F)C(F)(F)C(F)(F)C(F)(F)C(F)(F)C(F)(F)C(F)(F)C(F)(F)C(F)(F)F	OS(=O)C(F)(F)C(F)(F)C(F)(F)C(F)(F)C(F)(F)C(F)(F)C(F)(F)C(F)(F)C(F)(F)C(F)(F)F	OS(=O)QQQQQQQQQT	OS(=O)QQ7T	YES		OS(=O)QQQQQQQQQT	OS(=O)QQQQQQQQQT	OS(=O)QQQQQQQQQT	OS(=O)QQQQQQQQQT	OS(=O)QQQQQQQQQT	OS(=O)QQQQQQQQQT								YES
264	OS(=O)(=O)OC(F)(F)C(F)(F)C(F)(F)C(F)(F)C(F)(F)C(F)(F)C(F)(F)C(F)(F)C(F)(F)C(F)(F)C(F)(F)F	OS(=O)(=O)OC(F)(F)C(F)(F)C(F)(F)C(F)(F)C(F)(F)C(F)(F)C(F)(F)C(F)(F)C(F)(F)C(F)(F)C(F)(F)F	OS(=O)(=O)OQQQQQQQQQQT	OS(=O)(=O)OQQQ7T	YES		OS(=O)(=O)OQQQQQQQQQQT	OS(=O)(=O)OQQQQQQQQQQT	OS(=O)(=O)OQQQQQQQQQQT	OS(=O)(=O)OQQQQQQQQQQT	OS(=O)(=O)OQQQQQQQQQQT	OS(=O)(=O)OQQQQQQQQQQT								YES
265	OS(=O)(=O)OC(F)(F)C(F)(F)C(F)(F)C(F)(F)C(F)(F)C(F)(F)C(F)(F)C(F)(F)C(F)(F)F	OS(=O)(=O)OC(F)(F)C(F)(F)C(F)(F)C(F)(F)C(F)(F)C(F)(F)C(F)(F)C(F)(F)C(F)(F)F	OS(=O)(=O)OQQQQQQQQT	OS(=O)(=O)OQ7T	YES		OS(=O)(=O)OQQQQQQQQT	OS(=O)(=O)OQQQQQQQQT	OS(=O)(=O)OQQQQQQQQT	OS(=O)(=O)OQQQQQQQQT	OS(=O)(=O)OQQQQQQQQT	OS(=O)(=O)OQQQQQQQQT								YES
266	C[N+](C)(CCCNS(=O)(=O)C(F)(F)C(F)(F)C(F)(F)C(F)(F)C(F)(F)C(F)(F)C(F)(F)C(F)(F)C(F)(F)C(F)(F)C(F)(F)C(F)(F)F)CCC([O-])=O	C[N+](C)(CCCNS(=O)(=O)C(F)(F)C(F)(F)C(F)(F)C(F)(F)C(F)(F)C(F)(F)C(F)(F)C(F)(F)C(F)(F)C(F)(F)C(F)(F)C(F)(F)F)CCC(O)=O	C[N+](C)(CCCNS(=O)(=O)QQQQQQQQQQQTCCC(O)=O	C[N+](C)(CCCNS(=O)(=O)QQQQ7TCCC(O)=O	YES		C[N+](C)(CCCNS(=O)(=O)QQQQQQQQQQQTCCC(O)=O	C[N+](C)(CCCNS(=O)(=O)QQQQQQQQQQQTCCC(O)=O	C[N+](C)(CCCNS(=O)(=O)QQQQQQQQQQQTCCC(O)=O	C[N+](C)(CCCNS(=O)(=O)QQQQQQQQQQQTCCC(O)=O	C[N+](C)(CCCNS(=O)(=O)QQQQQQQQQQQTCCC(O)=O	C[N+](C)(CCCNS(=O)(=O)QQQQQQQQQQQTCCC(O)=O								YES
267	C[N+](C)(CCCN(CCC(O)=O)S(=O)(=O)C(F)(F)C(F)(F)C(F)(F)C(F)(F)C(F)(F)C(F)(F)C(F)(F)C(F)(F)C(F)(F)F)CCC([O-])=O	C[N+](C)(CCCN(CCC(O)=O)S(=O)(=O)C(F)(F)C(F)(F)C(F)(F)C(F)(F)C(F)(F)C(F)(F)C(F)(F)C(F)(F)C(F)(F)F)CCC(O)=O	C[N+](C)(CCCN(CCC(O)=O)S(=O)(=O)QQQQQQQQTCCC(O)=O	C[N+](C)(CCCN(CCC(O)=O)S(=O)(=O)Q7TCCC(O)=O	YES		C[N+](C)(CCCN(CCC(O)=O)S(=O)(=O)QQQQQQQQTCCC(O)=O	C[N+](C)(CCCN(CCC(O)=O)S(=O)(=O)QQQQQQQQTCCC(O)=O	C[N+](C)(CCCN(CCC(O)=O)S(=O)(=O)QQQQQQQQTCCC(O)=O	C[N+](C)(CCCN(CCC(O)=O)S(=O)(=O)QQQQQQQQTCCC(O)=O	C[N+](C)(CCCN(CCC(O)=O)S(=O)(=O)QQQQQQQQTCCC(O)=O	C[N+](C)(CCCN(CCC(O)=O)S(=O)(=O)QQQQQQQQTCCC(O)=O								YES
268	C[N+](C)(CCCNS(=O)(=O)C(F)(F)C(F)(F)C(F)(F)C(F)(F)C(F)(F)C(F)(F)C(F)(F)C(F)(F)F)CC(O)CS(O)(=O)=O	C[N+](C)(CCCNS(=O)(=O)C(F)(F)C(F)(F)C(F)(F)C(F)(F)C(F)(F)C(F)(F)C(F)(F)C(F)(F)F)CC(O)CS(O)(=O)=O	C[N+](C)(CCCNS(=O)(=O)QQQQQQQTCC(O)CS(O)(=O)=O	C[N+](C)(CCCNS(=O)(=O)7TCC(O)CS(O)(=O)=O	YES		C[N+](C)(CCCNS(=O)(=O)QQQQQQQTCC(O)CS(O)(=O)=O	C[N+](C)(CCCNS(=O)(=O)QQQQQQQTCC(O)CS(O)(=O)=O	C[N+](C)(CCCNS(=O)(=O)QQQQQQQTCC(O)CS(O)(=O)=O	C[N+](C)(CCCNS(=O)(=O)QQQQQQQTCC(O)CS(O)(=O)=O	C[N+](C)(CCCNS(=O)(=O)QQQQQQQTCC(O)CS(O)(=O)=O	C[N+](C)(CCCNS(=O)(=O)QQQQQQQTCC(O)CS(O)(=O)=O								YES
269	C[N+](C)(CCCN(CC(O)CS(O)(=O)=O)S(=O)(=O)C(F)(F)C(F)(F)C(F)(F)C(F)(F)C(F)(F)C(F)(F)C(F)(F)C(F)(F)C(F)(F)C(F)(F)C(F)(F)F)CC(O)CS(O)(=O)=O	C[N+](C)(CCCN(CC(O)CS(O)(=O)=O)S(=O)(=O)C(F)(F)C(F)(F)C(F)(F)C(F)(F)C(F)(F)C(F)(F)C(F)(F)C(F)(F)C(F)(F)C(F)(F)C(F)(F)F)CC(O)CS(O)(=O)=O	C[N+](C)(CCCN(CC(O)CS(O)(=O)=O)S(=O)(=O)QQQQQQQQQQTCC(O)CS(O)(=O)=O	C[N+](C)(CCCN(CC(O)CS(O)(=O)=O)S(=O)(=O)QQQ7TCC(O)CS(O)(=O)=O	YES		C[N+](C)(CCCN(CC(O)CS(O)(=O)=O)S(=O)(=O)QQQQQQQQQQTCC(O)CS(O)(=O)=O	C[N+](C)(CCCN(CC(O)CS(O)(=O)=O)S(=O)(=O)QQQQQQQQQQTCC(O)CS(O)(=O)=O	C[N+](C)(CCCN(CC(O)CS(O)(=O)=O)S(=O)(=O)QQQQQQQQQQTCC(O)CS(O)(=O)=O	C[N+](C)(CCCN(CC(O)CS(O)(=O)=O)S(=O)(=O)QQQQQQQQQQTCC(O)CS(O)(=O)=O	C[N+](C)(CCCN(CC(O)CS(O)(=O)=O)S(=O)(=O)QQQQQQQQQQTCC(O)CS(O)(=O)=O	C[N+](C)(CCCN(CC(O)CS(O)(=O)=O)S(=O)(=O)QQQQQQQQQQTCC(O)CS(O)(=O)=O								YES
270	C[N+](C)(CCCN(CC(O)=O)S(=O)(=O)C(F)(F)C(F)(F)C(F)(F)C(F)(F)C(F)(F)C(F)(F)C(F)(F)C(F)(F)C(F)(F)C(F)(F)F)CC(O)CS(O)(=O)=O	C[N+](C)(CCCN(CC(O)=O)S(=O)(=O)C(F)(F)C(F)(F)C(F)(F)C(F)(F)C(F)(F)C(F)(F)C(F)(F)C(F)(F)C(F)(F)C(F)(F)F)CC(O)CS(O)(=O)=O	C[N+](C)(CCCN(CC(O)=O)S(=O)(=O)QQQQQQQQQTCC(O)CS(O)(=O)=O	C[N+](C)(CCCN(CC(O)=O)S(=O)(=O)QQ7TCC(O)CS(O)(=O)=O	YES		C[N+](C)(CCCN(CC(O)=O)S(=O)(=O)QQQQQQQQQTCC(O)CS(O)(=O)=O	C[N+](C)(CCCN(CC(O)=O)S(=O)(=O)QQQQQQQQQTCC(O)CS(O)(=O)=O	C[N+](C)(CCCN(CC(O)=O)S(=O)(=O)QQQQQQQQQTCC(O)CS(O)(=O)=O	C[N+](C)(CCCN(CC(O)=O)S(=O)(=O)QQQQQQQQQTCC(O)CS(O)(=O)=O	C[N+](C)(CCCN(CC(O)=O)S(=O)(=O)QQQQQQQQQTCC(O)CS(O)(=O)=O	C[N+](C)(CCCN(CC(O)=O)S(=O)(=O)QQQQQQQQQTCC(O)CS(O)(=O)=O								YES
271	OS(=O)(=O)CCCNS(=O)(=O)C(F)(F)C(F)(F)C(F)(F)C(F)(F)C(F)(F)C(F)(F)C(F)(F)C(F)(F)C(F)(F)C(F)(F)C(F)(F)C(F)(F)C(F)(F)F	OS(=O)(=O)CCCNS(=O)(=O)C(F)(F)C(F)(F)C(F)(F)C(F)(F)C(F)(F)C(F)(F)C(F)(F)C(F)(F)C(F)(F)C(F)(F)C(F)(F)C(F)(F)C(F)(F)F	OS(=O)(=O)CCCNS(=O)(=O)QQQQQQQQQQQQT	OS(=O)(=O)CCCNS(=O)(=O)QQQQQ7T	YES		OS(=O)(=O)CCCNS(=O)(=O)QQQQQQQQQQQQT	OS(=O)(=O)CCCNS(=O)(=O)QQQQQQQQQQQQT	OS(=O)(=O)CCCNS(=O)(=O)QQQQQQQQQQQQT	OS(=O)(=O)CCCNS(=O)(=O)QQQQQQQQQQQQT	OS(=O)(=O)CCCNS(=O)(=O)QQQQQQQQQQQQT	OS(=O)(=O)CCCNS(=O)(=O)QQQQQQQQQQQQT								YES
272	C[N+](C)(CCCNS(=O)(=O)C(F)(F)C(F)(F)C(F)(F)C(F)(F)C(F)(F)C(F)(F)C(F)(F)C(F)(F)C(F)(F)C(F)(F)F)CC([O-])=O	C[N+](C)(CCCNS(=O)(=O)C(F)(F)C(F)(F)C(F)(F)C(F)(F)C(F)(F)C(F)(F)C(F)(F)C(F)(F)C(F)(F)C(F)(F)F)CC(O)=O	C[N+](C)(CCCNS(=O)(=O)QQQQQQQQQTCC(O)=O	C[N+](C)(CCCNS(=O)(=O)QQ7TCC(O)=O	YES		C[N+](C)(CCCNS(=O)(=O)QQQQQQQQQTCC(O)=O	C[N+](C)(CCCNS(=O)(=O)QQQQQQQQQTCC(O)=O	C[N+](C)(CCCNS(=O)(=O)QQQQQQQQQTCC(O)=O	C[N+](C)(CCCNS(=O)(=O)QQQQQQQQQTCC(O)=O	C[N+](C)(CCCNS(=O)(=O)QQQQQQQQQTCC(O)=O	C[N+](C)(CCCNS(=O)(=O)QQQQQQQQQTCC(O)=O								YES
273	C[N+](C)(CCCN(CC(O)=O)S(=O)(=O)C(F)(F)C(F)(F)C(F)(F)C(F)(F)C(F)(F)C(F)(F)C(F)(F)C(F)(F)C(F)(F)C(F)(F)C(F)(F)F)CCCS([O-])(=O)=O	C[N+](C)(CCCN(CC(O)=O)S(=O)(=O)C(F)(F)C(F)(F)C(F)(F)C(F)(F)C(F)(F)C(F)(F)C(F)(F)C(F)(F)C(F)(F)C(F)(F)C(F)(F)F)CCCS(O)(=O)=O	C[N+](C)(CCCN(CC(O)=O)S(=O)(=O)QQQQQQQQQQTCCCS(O)(=O)=O	C[N+](C)(CCCN(CC(O)=O)S(=O)(=O)QQQ7TCCCS(O)(=O)=O	YES		C[N+](C)(CCCN(CC(O)=O)S(=O)(=O)QQQQQQQQQQTCCCS(O)(=O)=O	C[N+](C)(CCCN(CC(O)=O)S(=O)(=O)QQQQQQQQQQTCCCS(O)(=O)=O	C[N+](C)(CCCN(CC(O)=O)S(=O)(=O)QQQQQQQQQQTCCCS(O)(=O)=O	C[N+](C)(CCCN(CC(O)=O)S(=O)(=O)QQQQQQQQQQTCCCS(O)(=O)=O	C[N+](C)(CCCN(CC(O)=O)S(=O)(=O)QQQQQQQQQQTCCCS(O)(=O)=O	C[N+](C)(CCCN(CC(O)=O)S(=O)(=O)QQQQQQQQQQTCCCS(O)(=O)=O								YES
274	C[N+](C)(CCCN(CC(O)=O)S(=O)(=O)C(F)(F)C(F)(F)C(F)(F)C(F)(F)C(F)(F)C(F)(F)C(F)(F)C(F)(F)C(F)(F)F)CC([O-])=O	C[N+](C)(CCCN(CC(O)=O)S(=O)(=O)C(F)(F)C(F)(F)C(F)(F)C(F)(F)C(F)(F)C(F)(F)C(F)(F)C(F)(F)C(F)(F)F)CC(O)=O	C[N+](C)(CCCN(CC(O)=O)S(=O)(=O)QQQQQQQQTCC(O)=O	C[N+](C)(CCCN(CC(O)=O)S(=O)(=O)Q7TCC(O)=O	YES		C[N+](C)(CCCN(CC(O)=O)S(=O)(=O)QQQQQQQQTCC(O)=O	C[N+](C)(CCCN(CC(O)=O)S(=O)(=O)QQQQQQQQTCC(O)=O	C[N+](C)(CCCN(CC(O)=O)S(=O)(=O)QQQQQQQQTCC(O)=O	C[N+](C)(CCCN(CC(O)=O)S(=O)(=O)QQQQQQQQTCC(O)=O	C[N+](C)(CCCN(CC(O)=O)S(=O)(=O)QQQQQQQQTCC(O)=O	C[N+](C)(CCCN(CC(O)=O)S(=O)(=O)QQQQQQQQTCC(O)=O								YES
275	CN(CCC[N+](C)(C)CCCS([O-])(=O)=O)S(=O)(=O)C(F)(F)C(F)(F)C(F)(F)C(F)(F)C(F)(F)C(F)(F)C(F)(F)C(F)(F)C(F)(F)C(F)(F)C(F)(F)C(F)(F)F	CN(CCC[N+](C)(C)CCCS(O)(=O)=O)S(=O)(=O)C(F)(F)C(F)(F)C(F)(F)C(F)(F)C(F)(F)C(F)(F)C(F)(F)C(F)(F)C(F)(F)C(F)(F)C(F)(F)C(F)(F)F	CN(CCC[N+](C)(C)CCCS(O)(=O)=O)S(=O)(=O)QQQQQQQQQQQT	CN(CCC[N+](C)(C)CCCS(O)(=O)=O)S(=O)(=O)QQQQ7T	YES		CN(CCC[N+](C)(C)CCCS(O)(=O)=O)S(=O)(=O)QQQQQQQQQQQT	CN(CCC[N+](C)(C)CCCS(O)(=O)=O)S(=O)(=O)QQQQQQQQQQQT	CN(CCC[N+](C)(C)CCCS(O)(=O)=O)S(=O)(=O)QQQQQQQQQQQT	CN(CCC[N+](C)(C)CCCS(O)(=O)=O)S(=O)(=O)QQQQQQQQQQQT	CN(CCC[N+](C)(C)CCCS(O)(=O)=O)S(=O)(=O)QQQQQQQQQQQT	CN(CCC[N+](C)(C)CCCS(O)(=O)=O)S(=O)(=O)QQQQQQQQQQQT								YES
276	C[N+](C)(CCCN(CCCS(O)(=O)=O)S(=O)(=O)C(F)(F)C(F)(F)C(F)(F)C(F)(F)C(F)(F)C(F)(F)C(F)(F)C(F)(F)C(F)(F)F)CCCS(O)(=O)=O	C[N+](C)(CCCN(CCCS(O)(=O)=O)S(=O)(=O)C(F)(F)C(F)(F)C(F)(F)C(F)(F)C(F)(F)C(F)(F)C(F)(F)C(F)(F)C(F)(F)F)CCCS(O)(=O)=O	C[N+](C)(CCCN(CCCS(O)(=O)=O)S(=O)(=O)QQQQQQQQTCCCS(O)(=O)=O	C[N+](C)(CCCN(CCCS(O)(=O)=O)S(=O)(=O)Q7TCCCS(O)(=O)=O	YES		C[N+](C)(CCCN(CCCS(O)(=O)=O)S(=O)(=O)QQQQQQQQTCCCS(O)(=O)=O	C[N+](C)(CCCN(CCCS(O)(=O)=O)S(=O)(=O)QQQQQQQQTCCCS(O)(=O)=O	C[N+](C)(CCCN(CCCS(O)(=O)=O)S(=O)(=O)QQQQQQQQTCCCS(O)(=O)=O	C[N+](C)(CCCN(CCCS(O)(=O)=O)S(=O)(=O)QQQQQQQQTCCCS(O)(=O)=O	C[N+](C)(CCCN(CCCS(O)(=O)=O)S(=O)(=O)QQQQQQQQTCCCS(O)(=O)=O	C[N+](C)(CCCN(CCCS(O)(=O)=O)S(=O)(=O)QQQQQQQQTCCCS(O)(=O)=O								YES
277	C[N+](C)(CCCN(CC(O)=O)S(=O)(=O)C(F)(F)C(F)(F)C(F)(F)C(F)(F)C(F)(F)C(F)(F)C(F)(F)C(F)(F)C(F)(F)C(F)(F)C(F)(F)C(F)(F)F)CC([O-])=O	C[N+](C)(CCCN(CC(O)=O)S(=O)(=O)C(F)(F)C(F)(F)C(F)(F)C(F)(F)C(F)(F)C(F)(F)C(F)(F)C(F)(F)C(F)(F)C(F)(F)C(F)(F)C(F)(F)F)CC(O)=O	C[N+](C)(CCCN(CC(O)=O)S(=O)(=O)QQQQQQQQQQQTCC(O)=O	C[N+](C)(CCCN(CC(O)=O)S(=O)(=O)QQQQ7TCC(O)=O	YES		C[N+](C)(CCCN(CC(O)=O)S(=O)(=O)QQQQQQQQQQQTCC(O)=O	C[N+](C)(CCCN(CC(O)=O)S(=O)(=O)QQQQQQQQQQQTCC(O)=O	C[N+](C)(CCCN(CC(O)=O)S(=O)(=O)QQQQQQQQQQQTCC(O)=O	C[N+](C)(CCCN(CC(O)=O)S(=O)(=O)QQQQQQQQQQQTCC(O)=O	C[N+](C)(CCCN(CC(O)=O)S(=O)(=O)QQQQQQQQQQQTCC(O)=O	C[N+](C)(CCCN(CC(O)=O)S(=O)(=O)QQQQQQQQQQQTCC(O)=O								YES
278	C[N+](C)(C)CCCNS(=O)(=O)C(F)(F)C(F)(F)C(F)(F)C(F)(F)C(F)(F)C(F)(F)C(F)(F)C(F)(F)C(F)(F)C(F)(F)F	C[N+](C)(C)CCCNS(=O)(=O)C(F)(F)C(F)(F)C(F)(F)C(F)(F)C(F)(F)C(F)(F)C(F)(F)C(F)(F)C(F)(F)C(F)(F)F	C[N+](C)(C)CCCNS(=O)(=O)QQQQQQQQQT	C[N+](C)(C)CCCNS(=O)(=O)QQ7T	YES		C[N+](C)(C)CCCNS(=O)(=O)QQQQQQQQQT	C[N+](C)(C)CCCNS(=O)(=O)QQQQQQQQQT	C[N+](C)(C)CCCNS(=O)(=O)QQQQQQQQQT	C[N+](C)(C)CCCNS(=O)(=O)QQQQQQQQQT	C[N+](C)(C)CCCNS(=O)(=O)QQQQQQQQQT	C[N+](C)(C)CCCNS(=O)(=O)QQQQQQQQQT								YES
279	OC(=O)C(F)C(F)(F)C(F)(F)C(F)(F)C(F)(F)C(F)(F)C(F)(F)C(F)(F)C(F)(F)C(F)(F)C(F)(F)C(F)(F)C(F)(F)C(F)(F)C(F)(F)F	OC(=O)C(F)C(F)(F)C(F)(F)C(F)(F)C(F)(F)C(F)(F)C(F)(F)C(F)(F)C(F)(F)C(F)(F)C(F)(F)C(F)(F)C(F)(F)C(F)(F)C(F)(F)F	OC(=O)C(F)QQQQQQQQQQQQQT	OC(=O)C(F)QQQQQQ7T	YES		OC(=O)C(F)QQQQQQQQQQQQQT	OC(=O)C(F)QQQQQQQQQQQQQT	OC(=O)C(F)QQQQQQQQQQQQQT	OC(=O)C(F)QQQQQQQQQQQQQT	OC(=O)C(F)QQQQQQQQQQQQQT	OC(=O)C(F)QQQQQQQQQQQQQT								YES
280	C[N+](C)(C)CCNCC(F)(F)C(F)(F)C(F)(F)C(F)(F)C(F)(F)C(F)(F)C(F)(F)C(F)(F)C(F)(F)F	C[N+](C)(C)CCNCC(F)(F)C(F)(F)C(F)(F)C(F)(F)C(F)(F)C(F)(F)C(F)(F)C(F)(F)C(F)(F)F	C[N+](C)(C)CCNCQQQQQQQQT	C[N+](C)(C)CCNCQ7T	YES		C[N+](C)(C)CCNCQQQQQQQQT	C[N+](C)(C)CCNCQQQQQQQQT	C[N+](C)(C)CCNCQQQQQQQQT	C[N+](C)(C)CCNCQQQQQQQQT	C[N+](C)(C)CCNCQQQQQQQQT	C[N+](C)(C)CCNCQQQQQQQQT								YES
281	C[N+](C)(C)CCNCC(F)(F)C(F)(F)C(F)(F)C(F)(F)C(F)(F)C(F)(F)C(F)(F)C(F)(F)C(F)(F)C(F)(F)F	C[N+](C)(C)CCNCC(F)(F)C(F)(F)C(F)(F)C(F)(F)C(F)(F)C(F)(F)C(F)(F)C(F)(F)C(F)(F)C(F)(F)F	C[N+](C)(C)CCNCQQQQQQQQQT	C[N+](C)(C)CCNCQQ7T	YES		C[N+](C)(C)CCNCQQQQQQQQQT	C[N+](C)(C)CCNCQQQQQQQQQT	C[N+](C)(C)CCNCQQQQQQQQQT	C[N+](C)(C)CCNCQQQQQQQQQT	C[N+](C)(C)CCNCQQQQQQQQQT	C[N+](C)(C)CCNCQQQQQQQQQT								YES
282	C[N+](C)(CCCN(CCC(O)=O)S(=O)(=O)C(F)(F)C(F)(F)C(F)(F)C(F)(F)C(F)(F)C(F)(F)C(F)(F)C(F)(F)C(F)(F)C(F)(F)C(F)(F)C(F)(F)F)CC([O-])=O	C[N+](C)(CCCN(CCC(O)=O)S(=O)(=O)C(F)(F)C(F)(F)C(F)(F)C(F)(F)C(F)(F)C(F)(F)C(F)(F)C(F)(F)C(F)(F)C(F)(F)C(F)(F)C(F)(F)F)CC(O)=O	C[N+](C)(CCCN(CCC(O)=O)S(=O)(=O)QQQQQQQQQQQTCC(O)=O	C[N+](C)(CCCN(CCC(O)=O)S(=O)(=O)QQQQ7TCC(O)=O	YES		C[N+](C)(CCCN(CCC(O)=O)S(=O)(=O)QQQQQQQQQQQTCC(O)=O	C[N+](C)(CCCN(CCC(O)=O)S(=O)(=O)QQQQQQQQQQQTCC(O)=O	C[N+](C)(CCCN(CCC(O)=O)S(=O)(=O)QQQQQQQQQQQTCC(O)=O	C[N+](C)(CCCN(CCC(O)=O)S(=O)(=O)QQQQQQQQQQQTCC(O)=O	C[N+](C)(CCCN(CCC(O)=O)S(=O)(=O)QQQQQQQQQQQTCC(O)=O	C[N+](C)(CCCN(CCC(O)=O)S(=O)(=O)QQQQQQQQQQQTCC(O)=O								YES
283	OS(=O)(=O)C(F)(F)C(Cl)(Cl)C(F)(F)C(F)(F)C(F)(F)C(F)(F)C(F)(F)C(F)(F)C(F)(F)C(F)(F)F	OS(=O)(=O)C(F)(F)C(X)(X)C(F)(F)C(F)(F)C(F)(F)C(F)(F)C(F)(F)C(F)(F)C(F)(F)C(F)(F)F	OS(=O)(=O)QC(X)(X)QQQQQQQT	OS(=O)(=O)QC(X)(X)7T	YES		OS(=O)(=O)QC(X)(X)QQQQQQQT	OS(=O)(=O)QC(X)(X)QQQQQQQT	OS(=O)(=O)QC(X)(X)QQQQQQQT	OS(=O)(=O)QC(X)(X)QQQQQQQT	OS(=O)(=O)QC(X)(X)QQQQQQQT	OS(=O)(=O)QC(X)(X)QQQQQQQT								YES
284	OS(=O)(=O)C(F)(F)C(Cl)(Cl)C(F)(F)C(F)(F)C(F)(F)C(F)(F)C(F)(F)C(F)(F)C(F)(F)C(F)(F)C(F)(F)C(F)(F)F	OS(=O)(=O)C(F)(F)C(X)(X)C(F)(F)C(F)(F)C(F)(F)C(F)(F)C(F)(F)C(F)(F)C(F)(F)C(F)(F)C(F)(F)C(F)(F)F	OS(=O)(=O)QC(X)(X)QQQQQQQQQT	OS(=O)(=O)QC(X)(X)QQ7T	YES		OS(=O)(=O)QC(X)(X)QQQQQQQQQT	OS(=O)(=O)QC(X)(X)QQQQQQQQQT	OS(=O)(=O)QC(X)(X)QQQQQQQQQT	OS(=O)(=O)QC(X)(X)QQQQQQQQQT	OS(=O)(=O)QC(X)(X)QQQQQQQQQT	OS(=O)(=O)QC(X)(X)QQQQQQQQQT								YES
285	CN(C)CCC(CO)N(CCCS(O)(=O)=O)S(=O)(=O)C(F)(F)C(F)(F)C(F)(F)C(F)(F)C(F)(F)C(F)(F)C(F)(F)C(F)(F)C(F)(F)C(F)(F)C(F)(F)F	CN(C)CCC(CO)N(CCCS(O)(=O)=O)S(=O)(=O)C(F)(F)C(F)(F)C(F)(F)C(F)(F)C(F)(F)C(F)(F)C(F)(F)C(F)(F)C(F)(F)C(F)(F)C(F)(F)F	CN(C)CCC(CO)N(CCCS(O)(=O)=O)S(=O)(=O)QQQQQQQQQQT	CN(C)CCC(CO)N(CCCS(O)(=O)=O)S(=O)(=O)QQQ7T	YES		CN(C)CCC(CO)N(CCCS(O)(=O)=O)S(=O)(=O)QQQQQQQQQQT	CN(C)CCC(CO)N(CCCS(O)(=O)=O)S(=O)(=O)QQQQQQQQQQT	CN(C)CCC(CO)N(CCCS(O)(=O)=O)S(=O)(=O)QQQQQQQQQQT	CN(C)CCC(CO)N(CCCS(O)(=O)=O)S(=O)(=O)QQQQQQQQQQT	CN(C)CCC(CO)N(CCCS(O)(=O)=O)S(=O)(=O)QQQQQQQQQQT	CN(C)CCC(CO)N(CCCS(O)(=O)=O)S(=O)(=O)QQQQQQQQQQT								YES
286	C[N+](C)(CCC(CO)NS(=O)(=O)C(F)(F)C(F)(F)C(F)(F)C(F)(F)C(F)(F)C(F)(F)C(F)(F)C(F)(F)F)CC(O)CO	C[N+](C)(CCC(CO)NS(=O)(=O)C(F)(F)C(F)(F)C(F)(F)C(F)(F)C(F)(F)C(F)(F)C(F)(F)C(F)(F)F)CC(O)CO	C[N+](C)(CCC(CO)NS(=O)(=O)QQQQQQQTCC(O)CO	C[N+](C)(CCC(CO)NS(=O)(=O)7TCC(O)CO	YES		C[N+](C)(CCC(CO)NS(=O)(=O)QQQQQQQTCC(O)CO	C[N+](C)(CCC(CO)NS(=O)(=O)QQQQQQQTCC(O)CO	C[N+](C)(CCC(CO)NS(=O)(=O)QQQQQQQTCC(O)CO	C[N+](C)(CCC(CO)NS(=O)(=O)QQQQQQQTCC(O)CO	C[N+](C)(CCC(CO)NS(=O)(=O)QQQQQQQTCC(O)CO	C[N+](C)(CCC(CO)NS(=O)(=O)QQQQQQQTCC(O)CO								YES
287	CCN(CCC[N+](C)(C)CC)S(=O)(=O)C(F)(F)C(F)(F)C(F)(F)C(F)(F)C(F)(F)C(F)(F)C(F)(F)C(F)(F)F	CCN(CCC[N+](C)(C)CC)S(=O)(=O)C(F)(F)C(F)(F)C(F)(F)C(F)(F)C(F)(F)C(F)(F)C(F)(F)C(F)(F)F	CCN(CCC[N+](C)(C)CC)S(=O)(=O)QQQQQQQT	CCN(CCC[N+](C)(C)CC)S(=O)(=O)7T	YES		CCN(CCC[N+](C)(C)CC)S(=O)(=O)QQQQQQQT	CCN(CCC[N+](C)(C)CC)S(=O)(=O)QQQQQQQT	CCN(CCC[N+](C)(C)CC)S(=O)(=O)QQQQQQQT	CCN(CCC[N+](C)(C)CC)S(=O)(=O)QQQQQQQT	CCN(CCC[N+](C)(C)CC)S(=O)(=O)QQQQQQQT	CCN(CCC[N+](C)(C)CC)S(=O)(=O)QQQQQQQT								YES
288	CCNS(=O)(=O)C(F)(F)C(F)(F)C(F)(F)C(F)(F)C(F)(F)C(F)(F)C(F)(F)C(F)(F)C(F)(F)C(F)(F)C(F)(F)C(F)(F)C(F)(F)F	CCNS(=O)(=O)C(F)(F)C(F)(F)C(F)(F)C(F)(F)C(F)(F)C(F)(F)C(F)(F)C(F)(F)C(F)(F)C(F)(F)C(F)(F)C(F)(F)C(F)(F)F	CCNS(=O)(=O)QQQQQQQQQQQQT	CCNS(=O)(=O)QQQQQ7T	YES		CCNS(=O)(=O)QQQQQQQQQQQQT	CCNS(=O)(=O)QQQQQQQQQQQQT	CCNS(=O)(=O)QQQQQQQQQQQQT	CCNS(=O)(=O)QQQQQQQQQQQQT	CCNS(=O)(=O)QQQQQQQQQQQQT	CCNS(=O)(=O)QQQQQQQQQQQQT								YES
289	C[N+](C)(CC(F)C(F)(F)C(F)(F)C(F)(F)C(F)(F)C(F)(F)C(F)(F)C(F)(F)C(F)(F)F)CC(O)=O	C[N+](C)(CC(F)C(F)(F)C(F)(F)C(F)(F)C(F)(F)C(F)(F)C(F)(F)C(F)(F)C(F)(F)F)CC(O)=O	C[N+](C)(CC(F)QQQQQQQTCC(O)=O	C[N+](C)(CC(F)7TCC(O)=O	YES		C[N+](C)(CC(F)QQQQQQQTCC(O)=O	C[N+](C)(CC(F)QQQQQQQTCC(O)=O	C[N+](C)(CC(F)QQQQQQQTCC(O)=O	C[N+](C)(CC(F)QQQQQQQTCC(O)=O	C[N+](C)(CC(F)QQQQQQQTCC(O)=O	C[N+](C)(CC(F)QQQQQQQTCC(O)=O								YES
290	OS(=O)(=O)CC(F)(F)C(F)(F)C(F)(F)C(F)(F)C(F)(F)C(F)(F)C(F)(F)C(F)(F)F	OS(=O)(=O)CC(F)(F)C(F)(F)C(F)(F)C(F)(F)C(F)(F)C(F)(F)C(F)(F)C(F)(F)F	OS(=O)(=O)CQQQQQQQT	OS(=O)(=O)C7T	YES		OS(=O)(=O)CQQQQQQQT	OS(=O)(=O)CQQQQQQQT	OS(=O)(=O)CQQQQQQQT	OS(=O)(=O)CQQQQQQQT	OS(=O)(=O)CQQQQQQQT	OS(=O)(=O)CQQQQQQQT								YES
291	C[N+](C)(CCO)CCCN(CCCS([O-])(=O)=O)S(=O)(=O)C(F)(F)C(F)(F)C(F)(F)C(F)(F)C(F)(F)C(F)(F)C(F)(F)C(F)(F)C(F)(F)C(F)(F)C(F)(F)C(F)(F)F	C[N+](C)(CCO)CCCN(CCCS(O)(=O)=O)S(=O)(=O)C(F)(F)C(F)(F)C(F)(F)C(F)(F)C(F)(F)C(F)(F)C(F)(F)C(F)(F)C(F)(F)C(F)(F)C(F)(F)C(F)(F)F	C[N+](C)(CCO)CCCN(CCCS(O)(=O)=O)S(=O)(=O)QQQQQQQQQQQT	C[N+](C)(CCO)CCCN(CCCS(O)(=O)=O)S(=O)(=O)QQQQ7T	YES		C[N+](C)(CCO)CCCN(CCCS(O)(=O)=O)S(=O)(=O)QQQQQQQQQQQT	C[N+](C)(CCO)CCCN(CCCS(O)(=O)=O)S(=O)(=O)QQQQQQQQQQQT	C[N+](C)(CCO)CCCN(CCCS(O)(=O)=O)S(=O)(=O)QQQQQQQQQQQT	C[N+](C)(CCO)CCCN(CCCS(O)(=O)=O)S(=O)(=O)QQQQQQQQQQQT	C[N+](C)(CCO)CCCN(CCCS(O)(=O)=O)S(=O)(=O)QQQQQQQQQQQT	C[N+](C)(CCO)CCCN(CCCS(O)(=O)=O)S(=O)(=O)QQQQQQQQQQQT								YES
292	C[N+](C)(C)CCCNC(=O)CS(=O)CCC(F)(F)C(F)(F)C(F)(F)C(F)(F)C(F)(F)C(F)(F)C(F)(F)C(F)(F)F	C[N+](C)(C)CCCNC(=O)CS(=O)CCC(F)(F)C(F)(F)C(F)(F)C(F)(F)C(F)(F)C(F)(F)C(F)(F)C(F)(F)F	C[N+](C)(C)CCCNC(=O)CS(=O)CCQQQQQQQT	C[N+](C)(C)CCCNC(=O)CS(=O)CC7T	YES		C[N+](C)(C)CCCNC(=O)CS(=O)CCQQQQQQQT	C[N+](C)(C)CCCNC(=O)CS(=O)CCQQQQQQQT	C[N+](C)(C)CCCNC(=O)CS(=O)CCQQQQQQQT	C[N+](C)(C)CCCNC(=O)CS(=O)CCQQQQQQQT	C[N+](C)(C)CCCNC(=O)CS(=O)CCQQQQQQQT	C[N+](C)(C)CCCNC(=O)CS(=O)CCQQQQQQQT								YES
293	NS(=O)(=O)C(F)(F)C(F)(F)C(F)(F)C(F)(F)C(F)(F)C(F)(F)C(F)(F)C(F)(F)C(F)(F)C(F)(F)C(F)(F)C(F)(F)F	NS(=O)(=O)C(F)(F)C(F)(F)C(F)(F)C(F)(F)C(F)(F)C(F)(F)C(F)(F)C(F)(F)C(F)(F)C(F)(F)C(F)(F)C(F)(F)F	NS(=O)(=O)QQQQQQQQQQQT	NS(=O)(=O)QQQQ7T	YES		NS(=O)(=O)QQQQQQQQQQQT	NS(=O)(=O)QQQQQQQQQQQT	NS(=O)(=O)QQQQQQQQQQQT	NS(=O)(=O)QQQQQQQQQQQT	NS(=O)(=O)QQQQQQQQQQQT	NS(=O)(=O)QQQQQQQQQQQT								YES
294	OC(=O)CNS(=O)(=O)C(F)(F)C(F)(F)C(F)(F)C(F)(F)C(F)(F)C(F)(F)C(F)(F)C(F)(F)C(F)(F)C(F)(F)C(F)(F)C(F)(F)C(F)(F)C(F)(F)F	OC(=O)CNS(=O)(=O)C(F)(F)C(F)(F)C(F)(F)C(F)(F)C(F)(F)C(F)(F)C(F)(F)C(F)(F)C(F)(F)C(F)(F)C(F)(F)C(F)(F)C(F)(F)C(F)(F)F	OC(=O)CNS(=O)(=O)QQQQQQQQQQQQQT	OC(=O)CNS(=O)(=O)QQQQQQ7T	YES		OC(=O)CNS(=O)(=O)QQQQQQQQQQQQQT	OC(=O)CNS(=O)(=O)QQQQQQQQQQQQQT	OC(=O)CNS(=O)(=O)QQQQQQQQQQQQQT	OC(=O)CNS(=O)(=O)QQQQQQQQQQQQQT	OC(=O)CNS(=O)(=O)QQQQQQQQQQQQQT	OC(=O)CNS(=O)(=O)QQQQQQQQQQQQQT								YES
295	OC(=O)CCS(=O)CCC(F)(F)C(F)(F)C(F)(F)C(F)(F)C(F)(F)C(F)(F)C(F)(F)C(F)(F)F	OC(=O)CCS(=O)CCC(F)(F)C(F)(F)C(F)(F)C(F)(F)C(F)(F)C(F)(F)C(F)(F)C(F)(F)F	OC(=O)CCS(=O)CCQQQQQQQT	OC(=O)CCS(=O)CC7T	YES		OC(=O)CCS(=O)CCQQQQQQQT	OC(=O)CCS(=O)CCQQQQQQQT	OC(=O)CCS(=O)CCQQQQQQQT	OC(=O)CCS(=O)CCQQQQQQQT	OC(=O)CCS(=O)CCQQQQQQQT	OC(=O)CCS(=O)CCQQQQQQQT								YES
296	FC(F)(F)C(F)(F)C(F)(F)C(F)(F)C(F)(F)C(F)(F)C(F)(F)C(F)(F)CCSC(=O)NCCCCCC=O	FC(F)(F)C(F)(F)C(F)(F)C(F)(F)C(F)(F)C(F)(F)C(F)(F)C(F)(F)CCSC(=O)NCCCCCC=O	TQQQQQQQCCSC(=O)NCCCCCC=O	7TCCSC(=O)NCCCCCC=O	YES		TQQQQQQQCCSC(=O)NCCCCCC=O	TQQQQQQQCCSC(=O)NCCCCCC=O	TQQQQQQQCCSC(=O)NCCCCCC=O	TQQQQQQQCCSC(=O)NCCCCCC=O	TQQQQQQQCCSC(=O)NCCCCCC=O	TQQQQQQQCCSC(=O)NCCCCCC=O								YES
297	OC(=O)CCCCNC(=O)SCCC(F)(F)C(F)(F)C(F)(F)C(F)(F)C(F)(F)C(F)(F)C(F)(F)C(F)(F)F	OC(=O)CCCCNC(=O)SCCC(F)(F)C(F)(F)C(F)(F)C(F)(F)C(F)(F)C(F)(F)C(F)(F)C(F)(F)F	OC(=O)CCCCNC(=O)SCCQQQQQQQT	OC(=O)CCCCNC(=O)SCC7T	YES		OC(=O)CCCCNC(=O)SCCQQQQQQQT	OC(=O)CCCCNC(=O)SCCQQQQQQQT	OC(=O)CCCCNC(=O)SCCQQQQQQQT	OC(=O)CCCCNC(=O)SCCQQQQQQQT	OC(=O)CCCCNC(=O)SCCQQQQQQQT	OC(=O)CCCCNC(=O)SCCQQQQQQQT								YES
298	OC(=O)CCCCNC(=O)CCNC(=O)SCCC(F)(F)C(F)(F)C(F)(F)C(F)(F)C(F)(F)C(F)(F)C(F)(F)C(F)(F)C(F)(F)C(F)(F)C(F)(F)C(F)(F)F	OC(=O)CCCCNC(=O)CCNC(=O)SCCC(F)(F)C(F)(F)C(F)(F)C(F)(F)C(F)(F)C(F)(F)C(F)(F)C(F)(F)C(F)(F)C(F)(F)C(F)(F)C(F)(F)F	OC(=O)CCCCNC(=O)CCNC(=O)SCCQQQQQQQQQQQT	OC(=O)CCCCNC(=O)CCNC(=O)SCCQQQQ7T	YES		OC(=O)CCCCNC(=O)CCNC(=O)SCCQQQQQQQQQQQT	OC(=O)CCCCNC(=O)CCNC(=O)SCCQQQQQQQQQQQT	OC(=O)CCCCNC(=O)CCNC(=O)SCCQQQQQQQQQQQT	OC(=O)CCCCNC(=O)CCNC(=O)SCCQQQQQQQQQQQT	OC(=O)CCCCNC(=O)CCNC(=O)SCCQQQQQQQQQQQT	OC(=O)CCCCNC(=O)CCNC(=O)SCCQQQQQQQQQQQT								YES
299	CN(C)CCCNC(=O)CSCCC(F)(F)C(F)(F)C(F)(F)C(F)(F)C(F)(F)C(F)(F)C(F)(F)C(F)(F)C(F)(F)C(F)(F)C(F)(F)C(F)(F)C(F)(F)C(F)(F)F	CN(C)CCCNC(=O)CSCCC(F)(F)C(F)(F)C(F)(F)C(F)(F)C(F)(F)C(F)(F)C(F)(F)C(F)(F)C(F)(F)C(F)(F)C(F)(F)C(F)(F)C(F)(F)C(F)(F)F	CN(C)CCCNC(=O)CSCCQQQQQQQQQQQQQT	CN(C)CCCNC(=O)CSCCQQQQQQ7T	YES		CN(C)CCCNC(=O)CSCCQQQQQQQQQQQQQT	CN(C)CCCNC(=O)CSCCQQQQQQQQQQQQQT	CN(C)CCCNC(=O)CSCCQQQQQQQQQQQQQT	CN(C)CCCNC(=O)CSCCQQQQQQQQQQQQQT	CN(C)CCCNC(=O)CSCCQQQQQQQQQQQQQT	CN(C)CCCNC(=O)CSCCQQQQQQQQQQQQQT								YES
300	OC(CC(O)=O)SCCC(F)(F)C(F)(F)C(F)(F)C(F)(F)C(F)(F)C(F)(F)C(F)(F)C(F)(F)C(F)(F)C(F)(F)F	OC(CC(O)=O)SCCC(F)(F)C(F)(F)C(F)(F)C(F)(F)C(F)(F)C(F)(F)C(F)(F)C(F)(F)C(F)(F)C(F)(F)F	OC(CC(O)=O)SCCQQQQQQQQQT	OC(CC(O)=O)SCCQQ7T	YES		OC(CC(O)=O)SCCQQQQQQQQQT	OC(CC(O)=O)SCCQQQQQQQQQT	OC(CC(O)=O)SCCQQQQQQQQQT	OC(CC(O)=O)SCCQQQQQQQQQT	OC(CC(O)=O)SCCQQQQQQQQQT	OC(CC(O)=O)SCCQQQQQQQQQT								YES
301	C[N+](C)(C)CC(O)CSCCC(F)(F)C(F)(F)C(F)(F)C(F)(F)C(F)(F)C(F)(F)C(F)(F)C(F)(F)C(F)(F)C(F)(F)C(F)(F)C(F)(F)C(F)(F)C(F)(F)F	C[N+](C)(C)CC(O)CSCCC(F)(F)C(F)(F)C(F)(F)C(F)(F)C(F)(F)C(F)(F)C(F)(F)C(F)(F)C(F)(F)C(F)(F)C(F)(F)C(F)(F)C(F)(F)C(F)(F)F	C[N+](C)(C)CC(O)CSCCQQQQQQQQQQQQQT	C[N+](C)(C)CC(O)CSCCQQQQQQ7T	YES		C[N+](C)(C)CC(O)CSCCQQQQQQQQQQQQQT	C[N+](C)(C)CC(O)CSCCQQQQQQQQQQQQQT	C[N+](C)(C)CC(O)CSCCQQQQQQQQQQQQQT	C[N+](C)(C)CC(O)CSCCQQQQQQQQQQQQQT	C[N+](C)(C)CC(O)CSCCQQQQQQQQQQQQQT	C[N+](C)(C)CC(O)CSCCQQQQQQQQQQQQQT								YES
302	C[N+](C)(CCC(F)C(F)(F)C(F)(F)C(F)(F)C(F)(F)C(F)(F)C(F)(F)C(F)(F)C(F)(F)F)CC([O-])=O	C[N+](C)(CCC(F)C(F)(F)C(F)(F)C(F)(F)C(F)(F)C(F)(F)C(F)(F)C(F)(F)C(F)(F)F)CC(O)=O	C[N+](C)(CCC(F)QQQQQQQTCC(O)=O	C[N+](C)(CCC(F)7TCC(O)=O	YES		C[N+](C)(CCC(F)QQQQQQQTCC(O)=O	C[N+](C)(CCC(F)QQQQQQQTCC(O)=O	C[N+](C)(CCC(F)QQQQQQQTCC(O)=O	C[N+](C)(CCC(F)QQQQQQQTCC(O)=O	C[N+](C)(CCC(F)QQQQQQQTCC(O)=O	C[N+](C)(CCC(F)QQQQQQQTCC(O)=O								YES
303	OCC(SCCC(O)=O)C(O)C(F)(F)C(F)(F)C(F)(F)C(F)(F)C(F)(F)C(F)(F)C(F)(F)C(F)(F)F	OCC(SCCC(O)=O)C(O)C(F)(F)C(F)(F)C(F)(F)C(F)(F)C(F)(F)C(F)(F)C(F)(F)C(F)(F)F	OCC(SCCC(O)=O)C(O)QQQQQQQT	OCC(SCCC(O)=O)C(O)7T	YES		OCC(SCCC(O)=O)C(O)QQQQQQQT	OCC(SCCC(O)=O)C(O)QQQQQQQT	OCC(SCCC(O)=O)C(O)QQQQQQQT	OCC(SCCC(O)=O)C(O)QQQQQQQT	OCC(SCCC(O)=O)C(O)QQQQQQQT	OCC(SCCC(O)=O)C(O)QQQQQQQT								YES
304	OS(=O)(=O)CC=C(F)C(F)(F)C(F)(F)C(F)(F)C(F)(F)C(F)(F)C(F)(F)C(F)(F)C(F)(F)C(F)(F)C(F)(F)C(F)(F)C(F)(F)F	OS(=O)(=O)CC=C(F)C(F)(F)C(F)(F)C(F)(F)C(F)(F)C(F)(F)C(F)(F)C(F)(F)C(F)(F)C(F)(F)C(F)(F)C(F)(F)C(F)(F)F	OS(=O)(=O)CC=C(F)QQQQQQQQQQQT	OS(=O)(=O)CC=C(F)QQQQ7T	YES		OS(=O)(=O)CC=C(F)QQQQQQQQQQQT	OS(=O)(=O)CC=C(F)QQQQQQQQQQQT	OS(=O)(=O)CC=C(F)QQQQQQQQQQQT	OS(=O)(=O)CC=C(F)QQQQQQQQQQQT	OS(=O)(=O)CC=C(F)QQQQQQQQQQQT	OS(=O)(=O)CC=C(F)QQQQQQQQQQQT								YES
305	C[N+](C)(CCCC(F)(F)C(F)(F)C(F)(F)C(F)(F)C(F)(F)C(F)(F)C(F)(F)C(F)(F)F)CC([O-])=O	C[N+](C)(CCCC(F)(F)C(F)(F)C(F)(F)C(F)(F)C(F)(F)C(F)(F)C(F)(F)C(F)(F)F)CC(O)=O	C[N+](C)(CCCQQQQQQQTCC(O)=O	C[N+](C)(CCC7TCC(O)=O	YES		C[N+](C)(CCCQQQQQQQTCC(O)=O	C[N+](C)(CCCQQQQQQQTCC(O)=O	C[N+](C)(CCCQQQQQQQTCC(O)=O	C[N+](C)(CCCQQQQQQQTCC(O)=O	C[N+](C)(CCCQQQQQQQTCC(O)=O	C[N+](C)(CCCQQQQQQQTCC(O)=O								YES
306	OC(CSC(=O)CCC(F)(F)C(F)(F)C(F)(F)C(F)(F)C(F)(F)C(F)(F)C(F)(F)C(F)(F)C(F)(F)F)C(O)=O	OC(CSC(=O)CCC(F)(F)C(F)(F)C(F)(F)C(F)(F)C(F)(F)C(F)(F)C(F)(F)C(F)(F)C(F)(F)F)C(O)=O	OC(CSC(=O)CCQQQQQQQQTC(O)=O	OC(CSC(=O)CCQ7TC(O)=O	YES		OC(CSC(=O)CCQQQQQQQQTC(O)=O	OC(CSC(=O)CCQQQQQQQQTC(O)=O	OC(CSC(=O)CCQQQQQQQQTC(O)=O	OC(CSC(=O)CCQQQQQQQQTC(O)=O	OC(CSC(=O)CCQQQQQQQQTC(O)=O	OC(CSC(=O)CCQQQQQQQQTC(O)=O								YES
307	C[N+](C)(CC=O)CC(CC(F)(F)C(F)(F)C(F)(F)C(F)(F)C(F)(F)C(F)(F)C(F)(F)C(F)(F)C(F)(F)C(F)(F)C(F)(F)C(F)(F)C(F)(F)C(F)(F)C(F)(F)C(F)(F)F)OC=O	C[N+](C)(CC=O)CC(CC(F)(F)C(F)(F)C(F)(F)C(F)(F)C(F)(F)C(F)(F)C(F)(F)C(F)(F)C(F)(F)C(F)(F)C(F)(F)C(F)(F)C(F)(F)C(F)(F)C(F)(F)C(F)(F)F)OC=O	C[N+](C)(CC=O)CC(CQQQQQQQQQQQQQQQTOC=O	C[N+](C)(CC=O)CC(CQQQQQQQQ7TOC=O	YES		C[N+](C)(CC=O)CC(CQQQQQQQQQQQQQQQTOC=O	C[N+](C)(CC=O)CC(CQQQQQQQQQQQQQQQTOC=O	C[N+](C)(CC=O)CC(CQQQQQQQQQQQQQQQTOC=O	C[N+](C)(CC=O)CC(CQQQQQQQQQQQQQQQTOC=O	C[N+](C)(CC=O)CC(CQQQQQQQQQQQQQQQTOC=O	C[N+](C)(CC=O)CC(CQQQQQQQQQQQQQQQTOC=O								YES
308	C[N+](C)(CCC(O)=O)CC(O)CC(F)(F)C(F)(F)C(F)(F)C(F)(F)C(F)(F)C(F)(F)C(F)(F)C(F)(F)C(F)(F)C(F)(F)C(F)(F)C(F)(F)C(F)(F)C(F)(F)F	C[N+](C)(CCC(O)=O)CC(O)CC(F)(F)C(F)(F)C(F)(F)C(F)(F)C(F)(F)C(F)(F)C(F)(F)C(F)(F)C(F)(F)C(F)(F)C(F)(F)C(F)(F)C(F)(F)C(F)(F)F	C[N+](C)(CCC(O)=O)CC(O)CQQQQQQQQQQQQQT	C[N+](C)(CCC(O)=O)CC(O)CQQQQQQ7T	YES		C[N+](C)(CCC(O)=O)CC(O)CQQQQQQQQQQQQQT	C[N+](C)(CCC(O)=O)CC(O)CQQQQQQQQQQQQQT	C[N+](C)(CCC(O)=O)CC(O)CQQQQQQQQQQQQQT	C[N+](C)(CCC(O)=O)CC(O)CQQQQQQQQQQQQQT	C[N+](C)(CCC(O)=O)CC(O)CQQQQQQQQQQQQQT	C[N+](C)(CCC(O)=O)CC(O)CQQQQQQQQQQQQQT								YES
309	C[N+](C)(CC(O)CC(F)(F)C(F)(F)C(F)(F)C(F)(F)C(F)(F)C(F)(F)C(F)(F)C(F)(F)C(F)(F)C(F)(F)C(F)(F)C(F)(F)C(F)(F)C(F)(F)C(F)(F)C(F)(F)C(F)(F)C(F)(F)F)C(O)=O	C[N+](C)(CC(O)CC(F)(F)C(F)(F)C(F)(F)C(F)(F)C(F)(F)C(F)(F)C(F)(F)C(F)(F)C(F)(F)C(F)(F)C(F)(F)C(F)(F)C(F)(F)C(F)(F)C(F)(F)C(F)(F)C(F)(F)C(F)(F)F)C(O)=O	C[N+](C)(CC(O)CQQQQQQQQQQQQQQQQQTC(O)=O	C[N+](C)(CC(O)CQQQQQQQQQQ7TC(O)=O	YES		C[N+](C)(CC(O)CQQQQQQQQQQQQQQQQQTC(O)=O	C[N+](C)(CC(O)CQQQQQQQQQQQQQQQQQTC(O)=O	C[N+](C)(CC(O)CQQQQQQQQQQQQQQQQQTC(O)=O	C[N+](C)(CC(O)CQQQQQQQQQQQQQQQQQTC(O)=O	C[N+](C)(CC(O)CQQQQQQQQQQQQQQQQQTC(O)=O	C[N+](C)(CC(O)CQQQQQQQQQQQQQQQQQTC(O)=O								YES
310	C[N+](C)(CC(O)C=C(F)C(F)(F)C(F)(F)C(F)(F)C(F)(F)C(F)(F)C(F)(F)C(F)(F)C(F)(F)C(F)(F)F)CC([O-])=O	C[N+](C)(CC(O)C=C(F)C(F)(F)C(F)(F)C(F)(F)C(F)(F)C(F)(F)C(F)(F)C(F)(F)C(F)(F)C(F)(F)F)CC(O)=O	C[N+](C)(CC(O)C=C(F)QQQQQQQQTCC(O)=O	C[N+](C)(CC(O)C=C(F)Q7TCC(O)=O	YES		C[N+](C)(CC(O)C=C(F)QQQQQQQQTCC(O)=O	C[N+](C)(CC(O)C=C(F)QQQQQQQQTCC(O)=O	C[N+](C)(CC(O)C=C(F)QQQQQQQQTCC(O)=O	C[N+](C)(CC(O)C=C(F)QQQQQQQQTCC(O)=O	C[N+](C)(CC(O)C=C(F)QQQQQQQQTCC(O)=O	C[N+](C)(CC(O)C=C(F)QQQQQQQQTCC(O)=O								YES
311	C[N+](C)(CCCCC(F)(F)C(F)(F)C(F)(F)C(F)(F)C(F)(F)C(F)(F)C(F)(F)C(F)(F)C(F)(F)C(F)(F)C(F)(F)C(F)(F)C(F)(F)C(F)(F)C(F)(F)C(F)(F)F)CC([O-])=O	C[N+](C)(CCCCC(F)(F)C(F)(F)C(F)(F)C(F)(F)C(F)(F)C(F)(F)C(F)(F)C(F)(F)C(F)(F)C(F)(F)C(F)(F)C(F)(F)C(F)(F)C(F)(F)C(F)(F)C(F)(F)F)CC(O)=O	C[N+](C)(CCCCQQQQQQQQQQQQQQQTCC(O)=O	C[N+](C)(CCCCQQQQQQQQ7TCC(O)=O	YES		C[N+](C)(CCCCQQQQQQQQQQQQQQQTCC(O)=O	C[N+](C)(CCCCQQQQQQQQQQQQQQQTCC(O)=O	C[N+](C)(CCCCQQQQQQQQQQQQQQQTCC(O)=O	C[N+](C)(CCCCQQQQQQQQQQQQQQQTCC(O)=O	C[N+](C)(CCCCQQQQQQQQQQQQQQQTCC(O)=O	C[N+](C)(CCCCQQQQQQQQQQQQQQQTCC(O)=O								YES
312	CN(CC(O)=O)S(=O)(=O)C(F)(F)C(F)(F)C(F)(F)C(F)(F)C(F)(F)C(F)(F)C(F)(F)C(F)(F)C(F)(F)C(F)(F)C(F)(F)C(F)(F)C(F)(F)F	CN(CC(O)=O)S(=O)(=O)C(F)(F)C(F)(F)C(F)(F)C(F)(F)C(F)(F)C(F)(F)C(F)(F)C(F)(F)C(F)(F)C(F)(F)C(F)(F)C(F)(F)C(F)(F)F	CN(CC(O)=O)S(=O)(=O)QQQQQQQQQQQQT	CN(CC(O)=O)S(=O)(=O)QQQQQ7T	YES		CN(CC(O)=O)S(=O)(=O)QQQQQQQQQQQQT	CN(CC(O)=O)S(=O)(=O)QQQQQQQQQQQQT	CN(CC(O)=O)S(=O)(=O)QQQQQQQQQQQQT	CN(CC(O)=O)S(=O)(=O)QQQQQQQQQQQQT	CN(CC(O)=O)S(=O)(=O)QQQQQQQQQQQQT	CN(CC(O)=O)S(=O)(=O)QQQQQQQQQQQQT								YES
313	OCCN(CCO)CCO.OCCN(CCO)CCO.OCCN(CCO)CCO.OP(O)(=O)OP(O)(=O)OCCC(F)(F)C(F)(F)C(F)(F)C(F)(F)C(F)(F)C(F)(F)C(F)(F)C(F)(F)F	OCCN(CCO)CCO.OCCN(CCO)CCO.OCCN(CCO)CCO.OP(O)(=O)OP(O)(=O)OCCC(F)(F)C(F)(F)C(F)(F)C(F)(F)C(F)(F)C(F)(F)C(F)(F)C(F)(F)F	OCCN(CCO)CCO.OCCN(CCO)CCO.OCCN(CCO)CCO.OP(O)(=O)OP(O)(=O)OCCQQQQQQQT	OCCN(CCO)CCO.OCCN(CCO)CCO.OCCN(CCO)CCO.OP(O)(=O)OP(O)(=O)OCC7T	YES		OCCN(CCO)CCO.OCCN(CCO)CCO.OCCN(CCO)CCO.OP(O)(=O)OP(O)(=O)OCCQQQQQQQT	OCCN(CCO)CCO.OCCN(CCO)CCO.OCCN(CCO)CCO.OP(O)(=O)OP(O)(=O)OCCQQQQQQQT	OCCN(CCO)CCO.OCCN(CCO)CCO.OCCN(CCO)CCO.OP(O)(=O)OP(O)(=O)OCCQQQQQQQT	OCCN(CCO)CCO.OCCN(CCO)CCO.OCCN(CCO)CCO.OP(O)(=O)OP(O)(=O)OCCQQQQQQQT	OCCN(CCO)CCO.OCCN(CCO)CCO.OCCN(CCO)CCO.OP(O)(=O)OP(O)(=O)OCCQQQQQQQT	OCCN(CCO)CCO.OCCN(CCO)CCO.OCCN(CCO)CCO.OP(O)(=O)OP(O)(=O)OCCQQQQQQQT								YES
314	CCCCNC(=O)NS(=O)(=O)C(F)(F)C(F)(F)C(F)(F)C(F)(F)C(F)(F)C(F)(F)C(F)(F)C(F)(F)F	CCCCNC(=O)NS(=O)(=O)C(F)(F)C(F)(F)C(F)(F)C(F)(F)C(F)(F)C(F)(F)C(F)(F)C(F)(F)F	CCCCNC(=O)NS(=O)(=O)QQQQQQQT	CCCCNC(=O)NS(=O)(=O)7T	YES		CCCCNC(=O)NS(=O)(=O)QQQQQQQT	CCCCNC(=O)NS(=O)(=O)QQQQQQQT	CCCCNC(=O)NS(=O)(=O)QQQQQQQT	CCCCNC(=O)NS(=O)(=O)QQQQQQQT	CCCCNC(=O)NS(=O)(=O)QQQQQQQT	CCCCNC(=O)NS(=O)(=O)QQQQQQQT								YES
315	C[N+](C)(CCCCCC([O-])=O)CCCC(F)(F)C(F)(F)C(F)(F)C(F)(F)C(F)(F)C(F)(F)C(F)(F)C(F)(F)F	C[N+](C)(CCCCCC(O)=O)CCCC(F)(F)C(F)(F)C(F)(F)C(F)(F)C(F)(F)C(F)(F)C(F)(F)C(F)(F)F	C[N+](C)(CCCCCC(O)=O)CCCQQQQQQQT	C[N+](C)(CCCCCC(O)=O)CCC7T	YES		C[N+](C)(CCCCCC(O)=O)CCCQQQQQQQT	C[N+](C)(CCCCCC(O)=O)CCCQQQQQQQT	C[N+](C)(CCCCCC(O)=O)CCCQQQQQQQT	C[N+](C)(CCCCCC(O)=O)CCCQQQQQQQT	C[N+](C)(CCCCCC(O)=O)CCCQQQQQQQT	C[N+](C)(CCCCCC(O)=O)CCCQQQQQQQT								YES
316	FC(F)(F)C(F)(F)C(F)(F)C(F)(F)C(F)(F)C(F)(F)C(F)(F)C(F)(F)Cl	FC(F)(F)C(F)(F)C(F)(F)C(F)(F)C(F)(F)C(F)(F)C(F)(F)C(F)(F)X	TQQQQQQQX	7TX	YES		8X	TQQQQQQQX	TQQQQQQQX	TQQQQQQQX	TQQQQQQQX	TQQQQQQQX	NO						NO	NO
317	FC(F)(F)C(F)(F)C(F)(F)C(F)(F)C(F)(F)C(F)(F)C(F)(F)C(F)(F)COC(=O)C=C	FC(F)(F)C(F)(F)C(F)(F)C(F)(F)C(F)(F)C(F)(F)C(F)(F)C(F)(F)COC(=O)C=C	TQQQQQQQCOC(=O)C=C	7TCOC(=O)C=C	YES		TQQQQQQQCOC(=O)C=C	TQQQQQQQCOC(=O)C=C	TQQQQQQQCOC(=O)C=C	TQQQQQQQCOC(=O)C=C	TQQQQQQQCOC(=O)C=C	TQQQQQQQCOC(=O)C=C								YES
318	OC(O)C(F)(F)C(F)(F)C(F)(F)C(F)(F)C(F)(F)C(F)(F)C(F)(F)F	OC(O)C(F)(F)C(F)(F)C(F)(F)C(F)(F)C(F)(F)C(F)(F)C(F)(F)F	OC(O)QQQQQQT	O7T	YES		OC(O)QQQQQQT	OC(O)QQQQQQT	OC(O)QQQQQQT	OC(O)QQQQQQT	OC(O)QQQQQQT	OC(O)QQQQQQT								YES
319	FC(F)=C(F)C(F)(F)C(F)(F)C(F)(F)C(F)(F)C(F)(F)C(F)(F)C(F)(F)F	FC(F)=C(F)C(F)(F)C(F)(F)C(F)(F)C(F)(F)C(F)(F)C(F)(F)C(F)(F)F	FC(F)=C(F)QQQQQQT	F7T	YES		FC(F)=C(F)QQQQQQT	FC(F)=C(F)QQQQQQT	FC(F)=C(F)QQQQQQT	FC(F)=C(F)QQQQQQT	FC(F)=C(F)QQQQQQT	FC(F)=C(F)QQQQQQT								YES
320	FC(F)(F)C(F)(F)C(F)(F)C(F)(F)C(F)(F)C(F)(F)C(F)(F)C(F)(F)C(F)(F)C(F)(F)C(F)(F)C(F)(F)C(F)(F)C(F)(F)C(F)(F)C(F)(F)C(F)(F)C(F)(F)C(F)(F)C(F)(F)C(F)(F)C(F)(F)C(F)(F)C(F)(F)I	FC(F)(F)C(F)(F)C(F)(F)C(F)(F)C(F)(F)C(F)(F)C(F)(F)C(F)(F)C(F)(F)C(F)(F)C(F)(F)C(F)(F)C(F)(F)C(F)(F)C(F)(F)C(F)(F)C(F)(F)C(F)(F)C(F)(F)C(F)(F)C(F)(F)C(F)(F)C(F)(F)C(F)(F)I	TQQQQQQQQQQQQQQQQQQQQQQQI	7TQQQQQQQQQQQQQQQQI	YES		TQQQQQQQQQQQQQQQQQQQQQQQI	TQQQQQQQQQQQQQQQQQQQQQQQI	TQQQQQQQQQQQQQQQQQQQQQQQI	TQQQQQQQQQQQQQQQQQQQQQQQI	TQQQQQQQQQQQQQQQQQQQQQQQI	TQQQQQQQQQQQQQQQQQQQQQQQI								YES
321	OCCN(CCO)S(=O)(=O)C(F)(F)C(F)(F)C(F)(F)C(F)(F)C(F)(F)C(F)(F)C(F)(F)C(F)(F)F	OCCN(CCO)S(=O)(=O)C(F)(F)C(F)(F)C(F)(F)C(F)(F)C(F)(F)C(F)(F)C(F)(F)C(F)(F)F	OCCN(CCO)S(=O)(=O)QQQQQQQT	OCCN(CCO)S(=O)(=O)7T	YES		OCCN(CCO)S(=O)(=O)QQQQQQQT	OCCN(CCO)S(=O)(=O)QQQQQQQT	OCCN(CCO)S(=O)(=O)QQQQQQQT	OCCN(CCO)S(=O)(=O)QQQQQQQT	OCCN(CCO)S(=O)(=O)QQQQQQQT	OCCN(CCO)S(=O)(=O)QQQQQQQT								YES
322	FC(F)(F)C(F)(F)C(F)(F)C(F)(F)C(F)(F)C(F)(F)C(F)(F)C(F)(F)C(F)(F)C1=NC(=NC(=N1)C(F)(F)C(F)(F)C(F)(F)C(F)(F)C(F)(F)C(F)(F)C(F)(F)C(F)(F)C(F)(F)F)C(F)(F)C(F)(F)C(F)(F)C(F)(F)C(F)(F)C(F)(F)C(F)(F)C(F)(F)C(F)(F)F	FC(F)(F)C(F)(F)C(F)(F)C(F)(F)C(F)(F)C(F)(F)C(F)(F)C(F)(F)C(F)(F)C1=NC(=NC(=N1)C(F)(F)C(F)(F)C(F)(F)C(F)(F)C(F)(F)C(F)(F)C(F)(F)C(F)(F)C(F)(F)F)C(F)(F)C(F)(F)C(F)(F)C(F)(F)C(F)(F)C(F)(F)C(F)(F)C(F)(F)C(F)(F)F	TQQQQQQQQC1=NC(=NC(=N1)QQQQQQQQQQQQQQQQQT	7TQC1=NC(=NC(=N1)QQQQQQQQQQ7T	YES		TQQQQQQQQC1=NC(=NC(=N1)QQQQQQQQQQQQQQQQQT	TQQQQQQQQC1=NC(=NC(=N1)QQQQQQQQQQQQQQQQQT	TQQQQQQQQC1=NC(=NC(=N1)QQQQQQQQQQQQQQQQQT	TQQQQQQQQC1=NC(=NC(=N1)QQQQQQQQQQQQQQQQQT	TQQQQQQQQC1=NC(=NC(=N1)QQQQQQQQQQQQQQQQQT	TQQQQQQQQC1=NC(=NC(=N1)QQQQQQQQQQQQQQQQQT								YES
323	OCC[NH2+]CCO.[O-]P(=O)(OCCC(F)(F)C(F)(F)C(F)(F)C(F)(F)C(F)(F)C(F)(F)C(F)(F)C(F)(F)C(F)(F)C(F)(F)C(F)(F)C(F)(F)F)OCCC(F)(F)C(F)(F)C(F)(F)C(F)(F)C(F)(F)C(F)(F)C(F)(F)C(F)(F)C(F)(F)C(F)(F)C(F)(F)C(F)(F)F	OCC[NH2+]CCO.OP(=O)(OCCC(F)(F)C(F)(F)C(F)(F)C(F)(F)C(F)(F)C(F)(F)C(F)(F)C(F)(F)C(F)(F)C(F)(F)C(F)(F)C(F)(F)F)OCCC(F)(F)C(F)(F)C(F)(F)C(F)(F)C(F)(F)C(F)(F)C(F)(F)C(F)(F)C(F)(F)C(F)(F)C(F)(F)C(F)(F)F	OCC[NH2+]CCO.OP(=O)(OCCQQQQQQQQQQQTOCCQQQQQQQQQQQT	OCC[NH2+]CCO.OP(=O)(OCCQQQQ7TOCCQQQQ7T	YES		OCC[NH2+]CCO.OP(=O)(OCCQQQQQQQQQQQTOCCQQQQQQQQQQQT	OCC[NH2+]CCO.OP(=O)(OCCQQQQQQQQQQQTOCCQQQQQQQQQQQT	OCC[NH2+]CCO.OP(=O)(OCCQQQQQQQQQQQTOCCQQQQQQQQQQQT	OCC[NH2+]CCO.OP(=O)(OCCQQQQQQQQQQQTOCCQQQQQQQQQQQT	OCC[NH2+]CCO.OP(=O)(OCCQQQQQQQQQQQTOCCQQQQQQQQQQQT	OCC[NH2+]CCO.OP(=O)(OCCQQQQQQQQQQQTOCCQQQQQQQQQQQT								YES
324	C[Si](C)(Cl)CCC(F)(F)C(F)(F)C(F)(F)C(F)(F)C(F)(F)C(F)(F)C(F)(F)C(F)(F)F	C[Si](C)(X)CCC(F)(F)C(F)(F)C(F)(F)C(F)(F)C(F)(F)C(F)(F)C(F)(F)C(F)(F)F	C[Si](C)(X)CCQQQQQQQT	C[Si](C)(X)CC7T	YES		C[Si](C)(X)CCQQQQQQQT	C[Si](C)(X)CCQQQQQQQT	C[Si](C)(X)CCQQQQQQQT	C[Si](C)(X)CCQQQQQQQT	C[Si](C)(X)CCQQQQQQQT	C[Si](C)(X)CCQQQQQQQT								YES
325	CC(C)NS(=O)(=O)C(F)(F)C(F)(F)C(F)(F)C(F)(F)C(F)(F)C(F)(F)C(F)(F)C(F)(F)F	CC(C)NS(=O)(=O)C(F)(F)C(F)(F)C(F)(F)C(F)(F)C(F)(F)C(F)(F)C(F)(F)C(F)(F)F	CC(C)NS(=O)(=O)QQQQQQQT	CC(C)NS(=O)(=O)7T	YES		CC(C)NS(=O)(=O)QQQQQQQT	CC(C)NS(=O)(=O)QQQQQQQT	CC(C)NS(=O)(=O)QQQQQQQT	CC(C)NS(=O)(=O)QQQQQQQT	CC(C)NS(=O)(=O)QQQQQQQT	CC(C)NS(=O)(=O)QQQQQQQT								YES
326	FC(F)(F)C(F)(F)C(F)(F)C(F)(F)C(F)(F)C(F)(F)C(F)(F)C(F)(F)C(F)(F)C(F)(F)COC(=O)C=C	FC(F)(F)C(F)(F)C(F)(F)C(F)(F)C(F)(F)C(F)(F)C(F)(F)C(F)(F)C(F)(F)C(F)(F)COC(=O)C=C	TQQQQQQQQQCOC(=O)C=C	7TQQCOC(=O)C=C	YES		TQQQQQQQQQCOC(=O)C=C	TQQQQQQQQQCOC(=O)C=C	TQQQQQQQQQCOC(=O)C=C	TQQQQQQQQQCOC(=O)C=C	TQQQQQQQQQCOC(=O)C=C	TQQQQQQQQQCOC(=O)C=C								YES
327	FC(F)(F)C(F)(F)C(F)(F)C(F)(F)C(F)(F)C(F)(F)C(F)(F)CC(CCP(=O)(N1CC1)N1CC1)P(=O)(N1CC1)N1CC1	FC(F)(F)C(F)(F)C(F)(F)C(F)(F)C(F)(F)C(F)(F)C(F)(F)CC(CCP(=O)(N1CC1)N1CC1)P(=O)(N1CC1)N1CC1	TQQQQQQCC(CCP(=O)(N1CC1)N1CC1)P(=O)(N1CC1)N1CC1	7TC(CCP(=O)(N1CC1)N1CC1)P(=O)(N1CC1)N1CC1	YES		TQQQQQQCC(CCP(=O)(N1CC1)N1CC1)P(=O)(N1CC1)N1CC1	TQQQQQQCC(CCP(=O)(N1CC1)N1CC1)P(=O)(N1CC1)N1CC1	TQQQQQQCC(CCP(=O)(N1CC1)N1CC1)P(=O)(N1CC1)N1CC1	TQQQQQQCC(CCP(=O)(N1CC1)N1CC1)P(=O)(N1CC1)N1CC1	TQQQQQQCC(CCP(=O)(N1CC1)N1CC1)P(=O)(N1CC1)N1CC1	TQQQQQQCC(CCP(=O)(N1CC1)N1CC1)P(=O)(N1CC1)N1CC1								YES
328	OP(O)(=O)CCC(CC(F)(F)C(F)(F)C(F)(F)C(F)(F)C(F)(F)C(F)(F)C(F)(F)F)P(O)(O)=O	OP(O)(=O)CCC(CC(F)(F)C(F)(F)C(F)(F)C(F)(F)C(F)(F)C(F)(F)C(F)(F)F)P(O)(O)=O	OP(O)(=O)CCC(CQQQQQQTP(O)(O)=O	OP(O)(=O)CCC(7TP(O)(O)=O	YES		OP(O)(=O)CCC(CQQQQQQTP(O)(O)=O	OP(O)(=O)CCC(CQQQQQQTP(O)(O)=O	OP(O)(=O)CCC(CQQQQQQTP(O)(O)=O	OP(O)(=O)CCC(CQQQQQQTP(O)(O)=O	OP(O)(=O)CCC(CQQQQQQTP(O)(O)=O	OP(O)(=O)CCC(CQQQQQQTP(O)(O)=O								YES
329	OC1=CC=C(C=C1)C(F)(F)C(F)(F)C(F)(F)C(F)(F)C(F)(F)C(F)(F)C(F)(F)F	OC1=CC=C(C=C1)C(F)(F)C(F)(F)C(F)(F)C(F)(F)C(F)(F)C(F)(F)C(F)(F)F	OC1=CC=C(C=C1)QQQQQQT	OC1=CC=7T	YES		OC1=CC=C(C=C1)QQQQQQT	OC1=CC=C(C=C1)QQQQQQT	OC1=CC=C(C=C1)QQQQQQT	OC1=CC=C(C=C1)QQQQQQT	OC1=CC=C(C=C1)QQQQQQT	OC1=CC=C(C=C1)QQQQQQT								YES
330	CCNS(=O)(=O)C(F)(F)C(F)(F)C(F)(F)C(F)(F)C(F)(F)C(F)(F)C(F)(F)C(F)(F)F	CCNS(=O)(=O)C(F)(F)C(F)(F)C(F)(F)C(F)(F)C(F)(F)C(F)(F)C(F)(F)C(F)(F)F	CCNS(=O)(=O)QQQQQQQT	CCNS(=O)(=O)7T	YES		CCNS(=O)(=O)QQQQQQQT	CCNS(=O)(=O)QQQQQQQT	CCNS(=O)(=O)QQQQQQQT	CCNS(=O)(=O)QQQQQQQT	CCNS(=O)(=O)QQQQQQQT	EXX						NO	NO	NO
331	FC(F)(F)C(F)(F)C(F)(F)C(F)(F)C(F)(F)C(F)(F)C(F)(F)CCP(=O)(N1CC1)N1CC1	FC(F)(F)C(F)(F)C(F)(F)C(F)(F)C(F)(F)C(F)(F)C(F)(F)CCP(=O)(N1CC1)N1CC1	TQQQQQQCCP(=O)(N1CC1)N1CC1	7TCP(=O)(N1CC1)N1CC1	YES		TQQQQQQCCP(=O)(N1CC1)N1CC1	TQQQQQQCCP(=O)(N1CC1)N1CC1	TQQQQQQCCP(=O)(N1CC1)N1CC1	TQQQQQQCCP(=O)(N1CC1)N1CC1	TQQQQQQCCP(=O)(N1CC1)N1CC1	TQQQQQQCCP(=O)(N1CC1)N1CC1								YES
332	CCCCCCCCCCCCCCCC(=O)OCC(F)(F)C(F)(F)C(F)(F)C(F)(F)C(F)(F)C(F)(F)C(F)(F)F	CCCCCCCCCCCCCCCC(=O)OCC(F)(F)C(F)(F)C(F)(F)C(F)(F)C(F)(F)C(F)(F)C(F)(F)F	CCCCCCCCCCCCCCCC(=O)OCQQQQQQT	CCCCCCCCCCCCCCCC(=O)O7T	YES		CCCCCCCCCCCCCCCC(=O)OCQQQQQQT	CCCCCCCCCCCCCCCC(=O)OCQQQQQQT	CCCCCCCCCCCCCCCC(=O)OCQQQQQQT	CCCCCCCCCCCCCCCC(=O)OCQQQQQQT	CCCCCCCCCCCCCCCC(=O)OCQQQQQQT	CCCCCCCCCCCCCCCC(=O)OCQQQQQQT								YES
333	CCOC(=O)CC1(CC(CC(F)(F)C(F)(F)C(F)(F)C(F)(F)C(F)(F)C(F)(F)C(F)(F)C(F)(F)F)OC1=O)C(=O)OCC	CCOC(=O)CC1(CC(CC(F)(F)C(F)(F)C(F)(F)C(F)(F)C(F)(F)C(F)(F)C(F)(F)C(F)(F)F)OC1=O)C(=O)OCC	CCOC(=O)CC1(CC(CQQQQQQQTOC1=O)C(=O)OCC	CCOC(=O)CC1(CC(C7TOC1=O)C(=O)OCC	YES		CCOC(=O)CC1(CC(CQQQQQQQTOC1=O)C(=O)OCC	CCOC(=O)CC1(CC(CQQQQQQQTOC1=O)C(=O)OCC	CCOC(=O)CC1(CC(CQQQQQQQTOC1=O)C(=O)OCC	CCOC(=O)CC1(CC(CQQQQQQQTOC1=O)C(=O)OCC	CCOC(=O)CC1(CC(CQQQQQQQTOC1=O)C(=O)OCC	CCOC(=O)CC1(CC(CQQQQQQQTOC1=O)C(=O)OCC								YES
334	FC(F)(F)C(F)(F)C(F)(F)C(F)(F)C(F)(F)C(F)(F)C(F)(F)C(F)(F)C(F)(F)C(F)(F)C(F)(F)C(F)(F)C(F)(F)C(F)(F)C(F)(F)F	FC(F)(F)C(F)(F)C(F)(F)C(F)(F)C(F)(F)C(F)(F)C(F)(F)C(F)(F)C(F)(F)C(F)(F)C(F)(F)C(F)(F)C(F)(F)C(F)(F)C(F)(F)F	TQQQQQQQQQQQQQT	TQQQQQQ7T	YES		TQQQQQQQQQQQQQT	TQQQQQQQQQQQQQT	TQQQQQQQQQQQQQT	TQQQQQQQQQQQQQT	TQQQQQQQQQQQQQT	TQQQQQQQQQQQQQT								YES
335	FC(F)(F)C(F)(F)C(F)(F)C(F)(F)C(F)(F)C(F)(F)C(F)(F)C(F)(F)C(F)(F)Br	FC(F)(F)C(F)(F)C(F)(F)C(F)(F)C(F)(F)C(F)(F)C(F)(F)C(F)(F)C(F)(F)X	TQQQQQQQQX	7TQX	YES		TQQQQQQQQX	TQQQQQQQQX	TQQQQQQQQX	TQQQQQQQQX	TQQQQQQQQX	TQQQQQQQQX								YES
336	OCCCC(F)(F)C(F)(F)C(F)(F)C(F)(F)C(F)(F)C(F)(F)C(F)(F)C(F)(F)F	OCCCC(F)(F)C(F)(F)C(F)(F)C(F)(F)C(F)(F)C(F)(F)C(F)(F)C(F)(F)F	OCCCQQQQQQQT	OCCC7T	YES		OCCCQQQQQQQT	OCCCQQQQQQQT	OCCCQQQQQQQT	OCCCQQQQQQQT	OCCCQQQQQQQT	OCCCQQQQQQQT								YES
337	FC(F)(F)C(F)(F)C(F)(F)C(F)(F)C(F)(F)C(F)(F)C(F)(F)C(F)(F)C(F)(F)C(F)(F)C(F)(F)C(F)(F)C(F)(F)C(F)(F)C(F)(F)C(F)(F)C(F)(F)C(F)(F)C(F)(F)C(F)(F)C(F)(F)C(F)(F)C(F)(F)C(F)(F)F	FC(F)(F)C(F)(F)C(F)(F)C(F)(F)C(F)(F)C(F)(F)C(F)(F)C(F)(F)C(F)(F)C(F)(F)C(F)(F)C(F)(F)C(F)(F)C(F)(F)C(F)(F)C(F)(F)C(F)(F)C(F)(F)C(F)(F)C(F)(F)C(F)(F)C(F)(F)C(F)(F)C(F)(F)F	TQQQQQQQQQQQQQQQQQQQQQQT	7TQQQQQQQQ7T	YES		TQQQQQQQQQQQQQQQQQQQQQQT	TQQQQQQQQQQQQQQQQQQQQQQT	TQQQQQQQQQQQQQQQQQQQQQQT	TQQQQQQQQQQQQQQQQQQQQQQT	TQQQQQQQQQQQQQQQQQQQQQQT	TQQQQQQQQQQQQQQQQQQQQQQT								YES
338	FC(F)(F)C(F)(F)C(F)(F)C(F)(F)C(F)(F)C(F)(F)C(F)(F)C(F)(F)C(=O)CC(=O)C1=CC=CC=C1	FC(F)(F)C(F)(F)C(F)(F)C(F)(F)C(F)(F)C(F)(F)C(F)(F)C(F)(F)C(=O)CC(=O)C1=CC=CC=C1	TQQQQQQQC(=O)CC(=O)C1=CC=CC=C1	7TC(=O)CC(=O)C1=CC=CC=C1	YES		TQQQQQQQC(=O)CC(=O)C1=CC=CC=C1	TQQQQQQQC(=O)CC(=O)C1=CC=CC=C1	TQQQQQQQC(=O)CC(=O)C1=CC=CC=C1	TQQQQQQQC(=O)CC(=O)C1=CC=CC=C1	TQQQQQQQC(=O)CC(=O)C1=CC=CC=C1	TQQQQQQQC(=O)CC(=O)C1=CC=CC=C1								YES
339	NC1=CC=C(C=C1)C(F)(F)C(F)(F)C(F)(F)C(F)(F)C(F)(F)C(F)(F)C(F)(F)C(F)(F)F	NC1=CC=C(C=C1)C(F)(F)C(F)(F)C(F)(F)C(F)(F)C(F)(F)C(F)(F)C(F)(F)C(F)(F)F	NC1=CC=C(C=C1)QQQQQQQT	NC1=CC=C(C=C1)7T	YES		NC1=CC=C(C=C1)QQQQQQQT	NC1=CC=C(C=C1)QQQQQQQT	NC1=CC=C(C=C1)QQQQQQQT	NC1=CC=C(C=C1)QQQQQQQT	NC1=CC=C(C=C1)QQQQQQQT	NC1=CC=C(C=C1)QQQQQQQT								YES
340	CCCN(CC(O)CO)S(=O)(=O)C(F)(F)C(F)(F)C(F)(F)C(F)(F)C(F)(F)C(F)(F)C(F)(F)C(F)(F)F	CCCN(CC(O)CO)S(=O)(=O)C(F)(F)C(F)(F)C(F)(F)C(F)(F)C(F)(F)C(F)(F)C(F)(F)C(F)(F)F	CCCN(CC(O)CO)S(=O)(=O)QQQQQQQT	CCCN(CC(O)CO)S(=O)(=O)7T	YES		CCCN(CC(O)CO)S(=O)(=O)QQQQQQQT	CCCN(CC(O)CO)S(=O)(=O)QQQQQQQT	CCCN(CC(O)CO)S(=O)(=O)QQQQQQQT	CCCN(CC(O)CO)S(=O)(=O)QQQQQQQT	CCCN(CC(O)CO)S(=O)(=O)QQQQQQQT	CCCN(CC(O)CO)S(=O)(=O)QQQQQQQT								YES
341	FC(F)(F)C(F)(F)C(F)(F)C(F)(F)C(F)(F)C(F)(F)C(F)(F)C(F)(F)CCC1=CC=C(C=C1)P(C1=CC=C(CCC(F)(F)C(F)(F)C(F)(F)C(F)(F)C(F)(F)C(F)(F)C(F)(F)C(F)(F)F)C=C1)C1=CC=C(CCC(F)(F)C(F)(F)C(F)(F)C(F)(F)C(F)(F)C(F)(F)C(F)(F)C(F)(F)F)C=C1	FC(F)(F)C(F)(F)C(F)(F)C(F)(F)C(F)(F)C(F)(F)C(F)(F)C(F)(F)CCC1=CC=C(C=C1)P(C1=CC=C(CCC(F)(F)C(F)(F)C(F)(F)C(F)(F)C(F)(F)C(F)(F)C(F)(F)C(F)(F)F)C=C1)C1=CC=C(CCC(F)(F)C(F)(F)C(F)(F)C(F)(F)C(F)(F)C(F)(F)C(F)(F)C(F)(F)F)C=C1	TQQQQQQQCCC1=CC=C(C=C1)P(C1=CC=C(CCQQQQQQQTC=C1)C1=CC=C(CCQQQQQQQTC=C1	7TCCC1=CC=C(C=C1)P(C1=CC=C(CC7TC=C1)C1=CC=C(CC7TC=C1	YES		TQQQQQQQCCC1=CC=C(C=C1)P(C1=CC=C(CCQQQQQQQTC=C1)C1=CC=C(CCQQQQQQQTC=C1	TQQQQQQQCCC1=CC=C(C=C1)P(C1=CC=C(CCQQQQQQQTC=C1)C1=CC=C(CCQQQQQQQTC=C1	TQQQQQQQCCC1=CC=C(C=C1)P(C1=CC=C(CCQQQQQQQTC=C1)C1=CC=C(CCQQQQQQQTC=C1	TQQQQQQQCCC1=CC=C(C=C1)P(C1=CC=C(CCQQQQQQQTC=C1)C1=CC=C(CCQQQQQQQTC=C1	TQQQQQQQCCC1=CC=C(C=C1)P(C1=CC=C(CCQQQQQQQTC=C1)C1=CC=C(CCQQQQQQQTC=C1	TQQQQQQQCCC1=CC=C(C=C1)P(C1=CC=C(CCQQQQQQQTC=C1)C1=CC=C(CCQQQQQQQTC=C1								YES
342	FC(F)(F)C(F)(F)C(F)(F)C(F)(F)C(F)(F)C(F)(F)C(F)(F)COC(=O)\C=C\C(=O)OCC(F)(F)C(F)(F)C(F)(F)C(F)(F)C(F)(F)C(F)(F)C(F)(F)F	FC(F)(F)C(F)(F)C(F)(F)C(F)(F)C(F)(F)C(F)(F)C(F)(F)COC(=O)C=CC(=O)OCC(F)(F)C(F)(F)C(F)(F)C(F)(F)C(F)(F)C(F)(F)C(F)(F)F	TQQQQQQCOC(=O)C=CC(=O)OCQQQQQQT	7TOC(=O)C=CC(=O)O7T	YES		TQQQQQQCOC(=O)C=CC(=O)OCQQQQQQT	TQQQQQQCOC(=O)C=CC(=O)OCQQQQQQT	TQQQQQQCOC(=O)C=CC(=O)OCQQQQQQT	TQQQQQQCOC(=O)C=CC(=O)OCQQQQQQT	TQQQQQQCOC(=O)C=CC(=O)OCQQQQQQT	TQQQQQQCOC(=O)C=CC(=O)OCQQQQQQT								YES
343	CC(=C)C(=O)OC(F)(F)C(F)(F)C(F)(F)C(F)(F)C(F)(F)C(F)(F)C(F)(F)C(F)(F)F	CC(=C)C(=O)OC(F)(F)C(F)(F)C(F)(F)C(F)(F)C(F)(F)C(F)(F)C(F)(F)C(F)(F)F	CC(=C)C(=O)OQQQQQQQT	CC(=C)C(=O)O7T	YES		CC(=C)C(=O)OQQQQQQQT	CC(=C)C(=O)OQQQQQQQT	CC(=C)C(=O)OQQQQQQQT	CC(=C)C(=O)OQQQQQQQT	CC(=C)C(=O)OQQQQQQQT	CC(=C)C(=O)OQQQQQQQT								YES
344	CC(O)C(F)(F)C(F)(F)C(F)(F)C(F)(F)C(F)(F)C(F)(F)C(F)(F)F	CC(O)C(F)(F)C(F)(F)C(F)(F)C(F)(F)C(F)(F)C(F)(F)C(F)(F)F	CC(O)QQQQQQT	C7T	YES		CC(O)QQQQQQT	CC(O)QQQQQQT	CC(O)QQQQQQT	CC(O)QQQQQQT	CC(O)QQQQQQT	CC(O)QQQQQQT								YES
345	FC(F)(F)C(F)(F)C(F)(F)C(F)(F)C(F)(F)C(F)(F)C(F)(F)C(F)(F)SC1=CC=CC=C1	FC(F)(F)C(F)(F)C(F)(F)C(F)(F)C(F)(F)C(F)(F)C(F)(F)C(F)(F)SC1=CC=CC=C1	TQQQQQQQSC1=CC=CC=C1	7TSC1=CC=CC=C1	YES		TQQQQQQQSC1=CC=CC=C1	TQQQQQQQSC1=CC=CC=C1	TQQQQQQQSC1=CC=CC=C1	TQQQQQQQSC1=CC=CC=C1	TQQQQQQQSC1=CC=CC=C1	TQQQQQQQSC1=CC=CC=C1								YES
346	OCCOC(=O)C(F)(F)C(F)(F)C(F)(F)C(F)(F)C(F)(F)C(F)(F)C(F)(F)C(F)(F)F	OCCOC(=O)C(F)(F)C(F)(F)C(F)(F)C(F)(F)C(F)(F)C(F)(F)C(F)(F)C(F)(F)F	OCCOC(=O)QQQQQQQT	OCCOC(=O)7T	YES		OCCOC(=O)QQQQQQQT	OCC8#	OCCOC(=O)QQQQQQQT	OCCOC(=O)QQQQQQQT	OCCOC(=O)QQQQQQQT	OCCOC(=O)QQQQQQQT		NO					NO	NO
347	OCCC(F)(F)C(F)(F)C(F)(F)C(F)(F)C(F)(F)C(F)(F)C(F)(F)C(F)(F)C(F)(F)C(F)(F)C(F)(F)F	OCCC(F)(F)C(F)(F)C(F)(F)C(F)(F)C(F)(F)C(F)(F)C(F)(F)C(F)(F)C(F)(F)C(F)(F)C(F)(F)F	OCCQQQQQQQQQQT	OCCQQQ7T	YES		OCCQQQQQQQQQQT	OCCQQQQQQQQQQT	OCCQQQQQQQQQQT	OCCQQQQQQQQQQT	OCCQQQQQQQQQQT	OCCQQQQQQQQQQT								YES
348	CC(C)[SiH](CCC(F)(F)C(F)(F)C(F)(F)C(F)(F)C(F)(F)C(F)(F)C(F)(F)C(F)(F)F)C(C)C	CC(C)[SiH](CCC(F)(F)C(F)(F)C(F)(F)C(F)(F)C(F)(F)C(F)(F)C(F)(F)C(F)(F)F)C(C)C	CC(C)[SiH](CCQQQQQQQTC(C)C	CC(C)[SiH](CC7TC(C)C	YES		CC(C)[SiH](CCQQQQQQQTC(C)C	CC(C)[SiH](CCQQQQQQQTC(C)C	CC(C)[SiH](CCQQQQQQQTC(C)C	CC(C)[SiH](CCQQQQQQQTC(C)C	CC(C)[SiH](CCQQQQQQQTC(C)C	CC(C)[SiH](CCQQQQQQQTC(C)C								YES
349	COC1=CC=C(C=C1)C(O)(C1=CC=C(CCC(F)(F)C(F)(F)C(F)(F)C(F)(F)C(F)(F)C(F)(F)C(F)(F)C(F)(F)F)C=C1)C1=CC=C(OC)C=C1	COC1=CC=C(C=C1)C(O)(C1=CC=C(CCC(F)(F)C(F)(F)C(F)(F)C(F)(F)C(F)(F)C(F)(F)C(F)(F)C(F)(F)F)C=C1)C1=CC=C(OC)C=C1	COC1=CC=C(C=C1)C(O)(C1=CC=C(CCQQQQQQQTC=C1)C1=CC=C(OC)C=C1	COC1=CC=C(C=C1)C(O)(C1=CC=C(CC7TC=C1)C1=CC=C(OC)C=C1	YES		COC1=CC=C(C=C1)C(O)(C1=CC=C(CCQQQQQQQTC=C1)C1=CC=C(OC)C=C1	COC1=CC=C(C=C1)C(O)(C1=CC=C(CCQQQQQQQTC=C1)C1=CC=C(OC)C=C1	COC1=CC=C(C=C1)C(O)(C1=CC=C(CCQQQQQQQTC=C1)C1=CC=C(OC)C=C1	COC1=CC=C(C=C1)C(O)(C1=CC=C(CCQQQQQQQTC=C1)C1=CC=C(OC)C=C1	COC1=CC=C(C=C1)C(O)(C1=CC=C(CCQQQQQQQTC=C1)C1=CC=C(OC)C=C1	COC1=CC=C(C=C1)C(O)(C1=CC=C(CCQQQQQQQTC=C1)C1=CC=C(OC)C=C1								YES
350	COC(=O)C1=CC=C(C=C1)C(F)(F)C(F)(F)C(F)(F)C(F)(F)C(F)(F)C(F)(F)C(F)(F)F	COC(=O)C1=CC=C(C=C1)C(F)(F)C(F)(F)C(F)(F)C(F)(F)C(F)(F)C(F)(F)C(F)(F)F	COC(=O)C1=CC=C(C=C1)QQQQQQT	CO7T	YES		COC(=O)C1=CC=C(C=C1)QQQQQQT	COC(=O)C1=CC=C(C=C1)QQQQQQT	COC(=O)C1=CC=C(C=C1)QQQQQQT	COC(=O)C1=CC=C(C=C1)QQQQQQT	COC(=O)C1=CC=C(C=C1)QQQQQQT	COC(=O)C1=CC=C(C=C1)QQQQQQT								YES
351	FC(F)C(F)(F)C(F)(F)C(F)(F)C(F)(F)C(F)(F)C(F)(F)C(F)(F)C(F)(F)C(F)(F)C(F)(F)C(F)(F)C(F)(F)F	FC(F)C(F)(F)C(F)(F)C(F)(F)C(F)(F)C(F)(F)C(F)(F)C(F)(F)C(F)(F)C(F)(F)C(F)(F)C(F)(F)C(F)(F)F	FC(F)QQQQQQQQQQQT	FC(F)QQQQ7T	YES		FC(F)QQQQQQQQQQQT	FC(F)QQQQQQQQQQQT	FC(F)QQQQQQQQQQQT	FC(F)QQQQQQQQQQQT	FC(F)QQQQQQQQQQQT	FC(F)QQQQQQQQQQQT								YES
352	FC(F)(F)C(F)(F)C(F)(F)C(F)(F)C(F)(F)C(F)(F)C(F)(F)C(F)(F)C(F)(F)C(F)(F)CCI	FC(F)(F)C(F)(F)C(F)(F)C(F)(F)C(F)(F)C(F)(F)C(F)(F)C(F)(F)C(F)(F)C(F)(F)CCI	TQQQQQQQQQCCI	7TQQCCI	YES		TQQQQQQQQQCCI	TQQQQQQQQQCCI	TQQQQQQQQQCCI	TQQQQQQQQQCCI	TQQQQQQQQQCCI	TQQQQQQQQQCCI								YES
353	CN(CC(O)=O)S(=O)(=O)C(F)(F)C(F)(F)C(F)(F)C(F)(F)C(F)(F)C(F)(F)C(F)(F)C(F)(F)F	CN(CC(O)=O)S(=O)(=O)C(F)(F)C(F)(F)C(F)(F)C(F)(F)C(F)(F)C(F)(F)C(F)(F)C(F)(F)F	CN(CC(O)=O)S(=O)(=O)QQQQQQQT	CN(CC(O)=O)S(=O)(=O)7T	YES		CN(CC(O)=O)S(=O)(=O)QQQQQQQT	CN(CC(O)=O)S(=O)(=O)QQQQQQQT	CN(CC(O)=O)S(=O)(=O)QQQQQQQT	CN(CC(O)=O)S(=O)(=O)QQQQQQQT	CN(CC(O)=O)S(=O)(=O)QQQQQQQT	CN(CC(O)=O)S(=O)(=O)QQQQQQQT								YES
354	FC(F)(F)C(F)(F)C(F)(F)C(F)(F)C(F)(F)C(F)(F)C(F)(F)C(F)(F)C1=C2C=C3C=CC=CC3=CC2=C(C2=CC3=CC=CC=C3C=C12)C(F)(F)C(F)(F)C(F)(F)C(F)(F)C(F)(F)C(F)(F)C(F)(F)C(F)(F)F	FC(F)(F)C(F)(F)C(F)(F)C(F)(F)C(F)(F)C(F)(F)C(F)(F)C(F)(F)C1=C2C=C3C=CC=CC3=CC2=C(C2=CC3=CC=CC=C3C=C12)C(F)(F)C(F)(F)C(F)(F)C(F)(F)C(F)(F)C(F)(F)C(F)(F)C(F)(F)F	TQQQQQQQC1=C2C=C3C=CC=CC3=CC2=C(C2=CC3=CC=CC=C3C=C12)QQQQQQQT	7TC1=C2C=C3C=CC=CC3=CC2=C(C2=CC3=CC=CC=C3C=C12)7T	YES		TQQQQQQQC1=C2C=C3C=CC=CC3=CC2=C(C2=CC3=CC=CC=C3C=C12)QQQQQQQT	TQQQQQQQC1=C2C=C3C=CC=CC3=CC2=C(C2=CC3=CC=CC=C3C=C12)QQQQQQQT	TQQQQQQQC1=C2C=C3C=CC=CC3=CC2=C(C2=CC3=CC=CC=C3C=C12)QQQQQQQT	TQQQQQQQC1=C2C=C3C=CC=CC3=CC2=C(C2=CC3=CC=CC=C3C=C12)QQQQQQQT	TQQQQQQQC1=C2C=C3C=CC=CC3=CC2=C(C2=CC3=CC=CC=C3C=C12)QQQQQQQT	TQQQQQQQC1=C2C=C3C=CC=CC3=CC2=C(C2=CC3=CC=CC=C3C=C12)QQQQQQQT								YES
355	CC(=C)C(=O)OCCC(F)(F)C(F)(F)C(F)(F)C(F)(F)C(F)(F)C(F)(F)C(F)(F)C(F)(F)C(F)(F)C(F)(F)C(F)(F)C(F)(F)F	CC(=C)C(=O)OCCC(F)(F)C(F)(F)C(F)(F)C(F)(F)C(F)(F)C(F)(F)C(F)(F)C(F)(F)C(F)(F)C(F)(F)C(F)(F)C(F)(F)F	CC(=C)C(=O)OCCQQQQQQQQQQQT	CC(=C)C(=O)OCCQQQQ7T	YES		CC(=C)C(=O)OCCQQQQQQQQQQQT	CC(=C)C(=O)OCCQQQQQQQQQQQT	CC(=C)C(=O)OCCQQQQQQQQQQQT	CC(=C)C(=O)OCCQQQQQQQQQQQT	CC(=C)C(=O)OCCQQQQQQQQQQQT	CC(=C)C(=O)OCCQQQQQQQQQQQT								YES
356	OC(=O)C(F)(F)C(F)(F)C(F)(F)C(F)(F)C(F)(F)C(F)(F)C(F)(F)C(F)(F)C(F)(F)C(F)(F)C(F)(F)C(F)(F)C(F)(F)C(F)(F)C(F)(F)C(F)(F)C(F)(F)F	OC(=O)C(F)(F)C(F)(F)C(F)(F)C(F)(F)C(F)(F)C(F)(F)C(F)(F)C(F)(F)C(F)(F)C(F)(F)C(F)(F)C(F)(F)C(F)(F)C(F)(F)C(F)(F)C(F)(F)C(F)(F)F	OC(=O)QQQQQQQQQQQQQQQQT	OC(=O)QQQQQQQQQ7T	YES		OC(=O)QQQQQQQQQQQQQQQQT	8#QQQQQQQQT	OC(=O)QQQQQQQQQQQQQQQQT	OC(=O)QQQQQQQQQQQQQQQQT	OC(=O)QQQQQQQQQQQQQQQQT	OC(=O)QQQQQQQQQQQQQQQQT		NO					NO	NO
357	CC(=O)NC(CCCCCC(F)(F)C(F)(F)C(F)(F)C(F)(F)C(F)(F)C(F)(F)C(F)(F)C(F)(F)F)(C(O)=O)C(O)=O	CC(=O)NC(CCCCCC(F)(F)C(F)(F)C(F)(F)C(F)(F)C(F)(F)C(F)(F)C(F)(F)C(F)(F)F)(C(O)=O)C(O)=O	CC(=O)NC(CCCCCQQQQQQQT(C(O)=O)C(O)=O	CC(=O)NC(CCCCC7T(C(O)=O)C(O)=O	YES		CC(=O)NC(CCCCCQQQQQQQT(C(O)=O)C(O)=O	CC(=O)NC(CCCCCQQQQQQQT(C(O)=O)C(O)=O	CC(=O)NC(CCCCCQQQQQQQT(C(O)=O)C(O)=O	CC(=O)NC(CCCCCQQQQQQQT(C(O)=O)C(O)=O	CC(=O)NC(CCCCCQQQQQQQT(C(O)=O)C(O)=O	CC(=O)NC(CCCCCQQQQQQQT(C(O)=O)C(O)=O								YES
358	FC(F)(F)C(F)(F)C(F)(F)C(F)(F)C(F)(F)C(F)(F)C(F)(F)C(F)(F)C(F)(F)C(F)(F)CCS(Cl)(=O)=O	FC(F)(F)C(F)(F)C(F)(F)C(F)(F)C(F)(F)C(F)(F)C(F)(F)C(F)(F)C(F)(F)C(F)(F)CCS(X)(=O)=O	TQQQQQQQQQCCS(X)(=O)=O	7TQQCCS(X)(=O)=O	YES		TQQQQQQQQQCCS(X)(=O)=O	TQQQQQQQQQCCS(X)(=O)=O	TQQQQQQQQQCCS(X)(=O)=O	TQQQQQQQQQCCS(X)(=O)=O	TQQQQQQQQQCCS(X)(=O)=O	TQQQQQQQQQCCS(X)(=O)=O								YES
359	CNS(=O)(=O)C(F)(F)C(F)(F)C(F)(F)C(F)(F)C(F)(F)C(F)(F)C(F)(F)C(F)(F)F	CNS(=O)(=O)C(F)(F)C(F)(F)C(F)(F)C(F)(F)C(F)(F)C(F)(F)C(F)(F)C(F)(F)F	CNS(=O)(=O)QQQQQQQT	CNS(=O)(=O)7T	YES		CNS(=O)(=O)QQQQQQQT	CNS(=O)(=O)QQQQQQQT	CNS(=O)(=O)QQQQQQQT	CNS(=O)(=O)QQQQQQQT	CNS(=O)(=O)QQQQQQQT	CNS(=O)(=O)QQQQQQQT								YES
360	CC(=C)C(=O)OCCC(F)(F)C(F)(F)C(F)(F)C(F)(F)C(F)(F)C(F)(F)C(F)(F)C(F)(F)C(F)(F)C(F)(F)C(F)(F)C(F)(F)C(F)(F)C(F)(F)C(F)(F)C(F)(F)C(F)(F)C(F)(F)F	CC(=C)C(=O)OCCC(F)(F)C(F)(F)C(F)(F)C(F)(F)C(F)(F)C(F)(F)C(F)(F)C(F)(F)C(F)(F)C(F)(F)C(F)(F)C(F)(F)C(F)(F)C(F)(F)C(F)(F)C(F)(F)C(F)(F)C(F)(F)F	CC(=C)C(=O)OCCQQQQQQQQQQQQQQQQQT	CC(=C)C(=O)OCCQQQQQQQQQQ7T	YES		CC(=C)C(=O)OCCQQQQQQQQQQQQQQQQQT	CC(=C)C(=O)OCCQQQQQQQQQQQQQQQQQT	CC(=C)C(=O)OCCQQQQQQQQQQQQQQQQQT	CC(=C)C(=O)OCCQQQQQQQQQQQQQQQQQT	CC(=C)C(=O)OCCQQQQQQQQQQQQQQQQQT	CC(=C)C(=O)OCCQQQQQQQQQQQQQQQQQT								YES
361	CC1=CC=C(OC(F)=C(F)C(F)(F)C(F)(F)C(F)(F)C(F)(F)C(F)(F)C(F)(F)C(F)(F)F)C=C1	CC1=CC=C(OC(F)=C(F)C(F)(F)C(F)(F)C(F)(F)C(F)(F)C(F)(F)C(F)(F)C(F)(F)F)C=C1	CC1=CC=C(OC(F)=C(F)QQQQQQTC=C1	CC1=CC=7TC=C1	YES		CC1=CC=C(OC(F)=C(F)QQQQQQTC=C1	CC1=CC=C(OC(F)=C(F)QQQQQQTC=C1	CC1=CC=C(OC(F)=C(F)QQQQQQTC=C1	CC1=CC=C(OC(F)=C(F)QQQQQQTC=C1	CC1=CC=C(OC(F)=C(F)QQQQQQTC=C1	CC1=CC=C(OC(F)=C(F)QQQQQQTC=C1								YES
362	OC(=O)C(F)(F)C(F)(F)C(F)(F)C(F)(F)C(F)(F)C(F)(F)C(F)(F)C(F)(F)C(F)(F)C(F)(F)C(F)(F)C(F)(F)C(F)(F)C(F)(F)C(F)(F)F	OC(=O)C(F)(F)C(F)(F)C(F)(F)C(F)(F)C(F)(F)C(F)(F)C(F)(F)C(F)(F)C(F)(F)C(F)(F)C(F)(F)C(F)(F)C(F)(F)C(F)(F)C(F)(F)F	OC(=O)QQQQQQQQQQQQQQT	OC(=O)QQQQQQQ7T	YES		OC(=O)QQQQQQQQQQQQQQT	8#QQQQQQT	OC(=O)QQQQQQQQQQQQQQT	OC(=O)QQQQQQQQQQQQQQT	OC(=O)QQQQQQQQQQQQQQT	OC(=O)QQQQQQQQQQQQQQT		NO					NO	NO
363	[O-]S([O-])(=O)=O.C[N+](C)(C)CCCNS(=O)(=O)C(F)(F)C(F)(F)C(F)(F)C(F)(F)C(F)(F)C(F)(F)C(F)(F)C(F)(F)F.C[N+](C)(C)CCCNS(=O)(=O)C(F)(F)C(F)(F)C(F)(F)C(F)(F)C(F)(F)C(F)(F)C(F)(F)C(F)(F)F	OS(O)(=O)=O.C[N+](C)(C)CCCNS(=O)(=O)C(F)(F)C(F)(F)C(F)(F)C(F)(F)C(F)(F)C(F)(F)C(F)(F)C(F)(F)F.C[N+](C)(C)CCCNS(=O)(=O)C(F)(F)C(F)(F)C(F)(F)C(F)(F)C(F)(F)C(F)(F)C(F)(F)C(F)(F)F	OS(O)(=O)=O.C[N+](C)(C)CCCNS(=O)(=O)QQQQQQQT.C[N+](C)(C)CCCNS(=O)(=O)QQQQQQQT	OS(O)(=O)=O.C[N+](C)(C)CCCNS(=O)(=O)7T.C[N+](C)(C)CCCNS(=O)(=O)7T	YES		OS(O)(=O)=O.C[N+](C)(C)CCCNS(=O)(=O)QQQQQQQT.C[N+](C)(C)CCCNS(=O)(=O)QQQQQQQT	OS(O)(=O)=O.C[N+](C)(C)CCCNS(=O)(=O)QQQQQQQT.C[N+](C)(C)CCCNS(=O)(=O)QQQQQQQT	OS(O)(=O)=O.C[N+](C)(C)CCCNS(=O)(=O)QQQQQQQT.C[N+](C)(C)CCCNS(=O)(=O)QQQQQQQT	OS(O)(=O)=O.C[N+](C)(C)CCCNS(=O)(=O)QQQQQQQT.C[N+](C)(C)CCCNS(=O)(=O)QQQQQQQT	OS(O)(=O)=O.C[N+](C)(C)CCCNS(=O)(=O)QQQQQQQT.C[N+](C)(C)CCCNS(=O)(=O)QQQQQQQT	OS(O)(=O)=O.C[N+](C)(C)CCCNS(=O)(=O)QQQQQQQT.C[N+](C)(C)CCCNS(=O)(=O)QQQQQQQT								YES
364	OS(=O)(=O)C1=CC=C(OC(F)=C(F)C(F)(F)C(F)(F)C(F)(F)C(F)(F)C(F)(F)C(F)(F)C(F)(F)F)C=C1	OS(=O)(=O)C1=CC=C(OC(F)=C(F)C(F)(F)C(F)(F)C(F)(F)C(F)(F)C(F)(F)C(F)(F)C(F)(F)F)C=C1	OS(=O)(=O)C1=CC=C(OC(F)=C(F)QQQQQQTC=C1	OS(=O)(=O)C1=CC=7TC=C1	YES		OS(=O)(=O)C1=CC=C(OC(F)=C(F)QQQQQQTC=C1	OS(=O)(=O)C1=CC=C(OC(F)=C(F)QQQQQQTC=C1	OS(=O)(=O)C1=CC=C(OC(F)=C(F)QQQQQQTC=C1	OS(=O)(=O)C1=CC=C(OC(F)=C(F)QQQQQQTC=C1	OS(=O)(=O)C1=CC=C(OC(F)=C(F)QQQQQQTC=C1	OS(=O)(=O)C1=CC=C(OC(F)=C(F)QQQQQQTC=C1								YES
365	[I-].C[N+](C)(C)CCCNC(=O)C(F)(F)C(F)(F)C(F)(F)C(F)(F)C(F)(F)C(F)(F)C(F)(F)F	[I-].C[N+](C)(C)CCCNC(=O)C(F)(F)C(F)(F)C(F)(F)C(F)(F)C(F)(F)C(F)(F)C(F)(F)F	[I-].C[N+](C)(C)CCCNC(=O)QQQQQQT	[I-].C[N+](C)(C)CCCN7T	YES		[I-].C[N+](C)(C)CCCNC(=O)QQQQQQT	[I-].C[N+](C)(C)CCCNC(=O)QQQQQQT	[I-].C[N+](C)(C)CCCNC(=O)QQQQQQT	[I-].C[N+](C)(C)CCCNC(=O)QQQQQQT	[I-].C[N+](C)(C)CCCNC(=O)QQQQQQT	[I-].C[N+](C)(C)CCCNC(=O)QQQQQQT								YES
366	CN(CCOC(=O)C=C)S(=O)(=O)CCC(F)(F)C(F)(F)C(F)(F)C(F)(F)C(F)(F)C(F)(F)C(F)(F)C(F)(F)C(F)(F)C(F)(F)C(F)(F)C(F)(F)F	CN(CCOC(=O)C=C)S(=O)(=O)CCC(F)(F)C(F)(F)C(F)(F)C(F)(F)C(F)(F)C(F)(F)C(F)(F)C(F)(F)C(F)(F)C(F)(F)C(F)(F)C(F)(F)F	CN(CCOC(=O)C=C)S(=O)(=O)CCQQQQQQQQQQQT	CN(CCOC(=O)C=C)S(=O)(=O)CCQQQQ7T	YES		CN(CCOC(=O)C=C)S(=O)(=O)CCQQQQQQQQQQQT	CN(CCOC(=O)C=C)S(=O)(=O)CCQQQQQQQQQQQT	CN(CCOC(=O)C=C)S(=O)(=O)CCQQQQQQQQQQQT	CN(CCOC(=O)C=C)S(=O)(=O)CCQQQQQQQQQQQT	CN(CCOC(=O)C=C)S(=O)(=O)CCQQQQQQQQQQQT	CN(CCOC(=O)C=C)S(=O)(=O)CCQQQQQQQQQQQT								YES
367	CN(CCOC(=O)C=C)S(=O)(=O)CCC(F)(F)C(F)(F)C(F)(F)C(F)(F)C(F)(F)C(F)(F)C(F)(F)C(F)(F)C(F)(F)C(F)(F)C(F)(F)C(F)(F)C(F)(F)C(F)(F)C(F)(F)C(F)(F)F	CN(CCOC(=O)C=C)S(=O)(=O)CCC(F)(F)C(F)(F)C(F)(F)C(F)(F)C(F)(F)C(F)(F)C(F)(F)C(F)(F)C(F)(F)C(F)(F)C(F)(F)C(F)(F)C(F)(F)C(F)(F)C(F)(F)C(F)(F)F	CN(CCOC(=O)C=C)S(=O)(=O)CCQQQQQQQQQQQQQQQT	CN(CCOC(=O)C=C)S(=O)(=O)CCQQQQQQQQ7T	YES		CN(CCOC(=O)C=C)S(=O)(=O)CCQQQQQQQQQQQQQQQT	CN(CCOC(=O)C=C)S(=O)(=O)CCQQQQQQQQQQQQQQQT	CN(CCOC(=O)C=C)S(=O)(=O)CCQQQQQQQQQQQQQQQT	CN(CCOC(=O)C=C)S(=O)(=O)CCQQQQQQQQQQQQQQQT	CN(CCOC(=O)C=C)S(=O)(=O)CCQQQQQQQQQQQQQQQT	CN(CCOC(=O)C=C)S(=O)(=O)CCQQQQQQQQQQQQQQQT								YES
368	COC(=O)C1CCC(CC1)C(F)(F)C(F)(F)C(F)(F)C(F)(F)C(F)(F)C(F)(F)C(F)(F)F	COC(=O)C1CCC(CC1)C(F)(F)C(F)(F)C(F)(F)C(F)(F)C(F)(F)C(F)(F)C(F)(F)F	COC(=O)C1CCC(CC1)QQQQQQT	CO7T	YES		COC(=O)C1CCC(CC1)QQQQQQT	COC(=O)C1CCC(CC1)QQQQQQT	COC(=O)C1CCC(CC1)QQQQQQT	COC(=O)C1CCC(CC1)QQQQQQT	COC(=O)C1CCC(CC1)QQQQQQT	COC(=O)C1CCC(CC1)QQQQQQT								YES
369	CCNC(=O)C(F)(F)C(F)(F)C(F)(F)C(F)(F)C(F)(F)C(F)(F)C(F)(F)F	CCNC(=O)C(F)(F)C(F)(F)C(F)(F)C(F)(F)C(F)(F)C(F)(F)C(F)(F)F	CCNC(=O)QQQQQQT	CCN7T	YES		CCNC(=O)QQQQQQT	CCNC(=O)QQQQQQT	CCNC(=O)QQQQQQT	CCNC(=O)QQQQQQT	CCNC(=O)QQQQQQT	CCNC(=O)QQQQQQT								YES
370	FC(F)(F)C(F)(F)C(F)(F)C(F)(F)C(F)(F)C(F)(F)C(F)(F)C(=O)OCCOC(=O)C=C	FC(F)(F)C(F)(F)C(F)(F)C(F)(F)C(F)(F)C(F)(F)C(F)(F)C(=O)OCCOC(=O)C=C	TQQQQQQC(=O)OCCOC(=O)C=C	7T(=O)OCCOC(=O)C=C	YES		TQQQQQQC(=O)OCCOC(=O)C=C	TQQQQQQC(=O)OCCOC(=O)C=C	TQQQQQQC(=O)OCCOC(=O)C=C	TQQQQQQC(=O)OCCOC(=O)C=C	TQQQQQQC(=O)OCCOC(=O)C=C	TQQQQQQC(=O)OCCOC(=O)C=C								YES
371	FC(F)(F)C(F)(F)C(F)(F)C(F)(F)C(F)(F)C(F)(F)C(F)(F)C(=O)OCC1=CC=CC=C1	FC(F)(F)C(F)(F)C(F)(F)C(F)(F)C(F)(F)C(F)(F)C(F)(F)C(=O)OCC1=CC=CC=C1	TQQQQQQC(=O)OCC1=CC=CC=C1	7T(=O)OCC1=CC=CC=C1	YES		TQQQQQQC(=O)OCC1=CC=CC=C1	TQQQQQQC(=O)OCC1=CC=CC=C1	TQQQQQQC(=O)OCC1=CC=CC=C1	TQQQQQQC(=O)OCC1=CC=CC=C1	TQQQQQQC(=O)OCC1=CC=CC=C1	TQQQQQQC(=O)OCC1=CC=CC=C1								YES
372	OC(F)=C(F)C(F)(F)C(F)(F)C(F)(F)C(F)(F)C(F)(F)C(F)(F)C(F)(F)F	OC(F)=C(F)C(F)(F)C(F)(F)C(F)(F)C(F)(F)C(F)(F)C(F)(F)C(F)(F)F	OC(F)=C(F)QQQQQQT	O7T	YES		OC(F)=C(F)QQQQQQT	OC(F)=C(F)QQQQQQT	OC(F)=C(F)QQQQQQT	OC(F)=C(F)QQQQQQT	OC(F)=C(F)QQQQQQT	OC(F)=C(F)QQQQQQT								YES
373	OCC1=CC=C(OC(F)=C(F)C(F)(F)C(F)(F)C(F)(F)C(F)(F)C(F)(F)C(F)(F)C(F)(F)F)C=C1	OCC1=CC=C(OC(F)=C(F)C(F)(F)C(F)(F)C(F)(F)C(F)(F)C(F)(F)C(F)(F)C(F)(F)F)C=C1	OCC1=CC=C(OC(F)=C(F)QQQQQQTC=C1	OCC1=CC=7TC=C1	YES		OCC1=CC=C(OC(F)=C(F)QQQQQQTC=C1	OCC1=CC=C(OC(F)=C(F)QQQQQQTC=C1	OCC1=CC=C(OC(F)=C(F)QQQQQQTC=C1	OCC1=CC=C(OC(F)=C(F)QQQQQQTC=C1	OCC1=CC=C(OC(F)=C(F)QQQQQQTC=C1	OCC1=CC=C(OC(F)=C(F)QQQQQQTC=C1								YES
374	OC(=O)C1=C(O)C=C(OS(=O)(=O)C(F)(F)C(F)(F)C(F)(F)C(F)(F)C(F)(F)C(F)(F)C(F)(F)C(F)(F)F)C=C1	OC(=O)C1=C(O)C=C(OS(=O)(=O)C(F)(F)C(F)(F)C(F)(F)C(F)(F)C(F)(F)C(F)(F)C(F)(F)C(F)(F)F)C=C1	OC(=O)C1=C(O)C=C(OS(=O)(=O)QQQQQQQTC=C1	OC(=O)C1=C(O)C=C(OS(=O)(=O)7TC=C1	YES		OC(=O)C1=C(O)C=C(OS(=O)(=O)QQQQQQQTC=C1	OC(=O)C1=C(O)C=C(OS(=O)(=O)QQQQQQQTC=C1	OC(=O)C1=C(O)C=C(OS(=O)(=O)QQQQQQQTC=C1	OC(=O)C1=C(O)C=C(OS(=O)(=O)QQQQQQQTC=C1	OC(=O)C1=C(O)C=C(OS(=O)(=O)QQQQQQQTC=C1	OC(=O)C1=C(O)C=C(OS(=O)(=O)QQQQQQQTC=C1								YES
375	NC(=O)CCNCS(=O)(=O)C(F)(F)C(F)(F)C(F)(F)C(F)(F)C(F)(F)C(F)(F)C(F)(F)C(F)(F)F	NC(=O)CCNCS(=O)(=O)C(F)(F)C(F)(F)C(F)(F)C(F)(F)C(F)(F)C(F)(F)C(F)(F)C(F)(F)F	NC(=O)CCNCS(=O)(=O)QQQQQQQT	NC(=O)CCNCS(=O)(=O)7T	YES		NC(=O)CCNCS(=O)(=O)QQQQQQQT	NC(=O)CCNCS(=O)(=O)QQQQQQQT	NC(=O)CCNCS(=O)(=O)QQQQQQQT	NC(=O)CCNCS(=O)(=O)QQQQQQQT	NC(=O)CCNCS(=O)(=O)QQQQQQQT	NC(=O)CCNCS(=O)(=O)QQQQQQQT								YES
376	C[N+](C)(C)CCCNS(=O)(=O)C(F)(F)C(F)(F)C(F)(F)C(F)(F)C(F)(F)C(F)(F)C(F)(F)C(F)(F)F	C[N+](C)(C)CCCNS(=O)(=O)C(F)(F)C(F)(F)C(F)(F)C(F)(F)C(F)(F)C(F)(F)C(F)(F)C(F)(F)F	C[N+](C)(C)CCCNS(=O)(=O)QQQQQQQT	C[N+](C)(C)CCCNS(=O)(=O)7T	YES		C[N+](C)(C)CCCNS(=O)(=O)QQQQQQQT	C[N+](C)(C)CCCNS(=O)(=O)QQQQQQQT	C[N+](C)(C)CCCNS(=O)(=O)QQQQQQQT	C[N+](C)(C)CCCNS(=O)(=O)QQQQQQQT	C[N+](C)(C)CCCNS(=O)(=O)QQQQQQQT	C[N+](C)(C)CCCNS(=O)(=O)QQQQQQQT								YES
377	CN(C)CCCN(CC(O)CS(O)(=O)=O)S(=O)(=O)C(F)(F)C(F)(F)C(F)(F)C(F)(F)C(F)(F)C(F)(F)C(F)(F)C(F)(F)F	CN(C)CCCN(CC(O)CS(O)(=O)=O)S(=O)(=O)C(F)(F)C(F)(F)C(F)(F)C(F)(F)C(F)(F)C(F)(F)C(F)(F)C(F)(F)F	CN(C)CCCN(CC(O)CS(O)(=O)=O)S(=O)(=O)QQQQQQQT	CN(C)CCCN(CC(O)CS(O)(=O)=O)S(=O)(=O)7T	YES		CN(C)CCCN(CC(O)CS(O)(=O)=O)S(=O)(=O)QQQQQQQT	CN(C)CCCN(CC(O)CS(O)(=O)=O)S(=O)(=O)QQQQQQQT	CN(C)CCCN(CC(O)CS(O)(=O)=O)S(=O)(=O)QQQQQQQT	CN(C)CCCN(CC(O)CS(O)(=O)=O)S(=O)(=O)QQQQQQQT	CN(C)CCCN(CC(O)CS(O)(=O)=O)S(=O)(=O)QQQQQQQT	CN(C)CCCN(CC(O)CS(O)(=O)=O)S(=O)(=O)QQQQQQQT								YES
378	FC(F)(F)C(F)(F)C(F)(F)C(F)(F)C(F)(F)C(F)(F)C(F)(F)C(F)(F)C(F)(F)C(F)(F)C(F)(F)C(F)(F)C(F)(F)I	FC(F)(F)C(F)(F)C(F)(F)C(F)(F)C(F)(F)C(F)(F)C(F)(F)C(F)(F)C(F)(F)C(F)(F)C(F)(F)C(F)(F)C(F)(F)I	TQQQQQQQQQQQQI	7TQQQQQI	YES		TQQQQQQQQQQQQI	TQQQQQQQQQQQQI	TQQQQQQQQQQQQI	TQQQQQQQQQQQQI	TQQQQQQQQQQQQI	TQQQQQQQQQQQQI								YES
379	OCCCCCCCCCC=CC(F)(F)C(F)(F)C(F)(F)C(F)(F)C(F)(F)C(F)(F)C(F)(F)C(F)(F)F	OCCCCCCCCCC=CC(F)(F)C(F)(F)C(F)(F)C(F)(F)C(F)(F)C(F)(F)C(F)(F)C(F)(F)F	OCCCCCCCCCC=CQQQQQQQT	OCCCCCCCCCC=C7T	YES		OCCCCCCCCCC=CQQQQQQQT	OCCCCCCCCCC=CQQQQQQQT	OCCCCCCCCCC=CQQQQQQQT	OCCCCCCCCCC=CQQQQQQQT	OCCCCCCCCCC=CQQQQQQQT	OCCCCCCCCCC=CQQQQQQQT								YES
380	FC(F)(F)C(F)(F)C(F)(F)C(F)(F)C(F)(F)C(F)(F)C(F)(F)C(F)(F)C(F)(F)C(F)(F)CC1CO1	FC(F)(F)C(F)(F)C(F)(F)C(F)(F)C(F)(F)C(F)(F)C(F)(F)C(F)(F)C(F)(F)C(F)(F)CC1CO1	TQQQQQQQQQCC1CO1	7TQQCC1CO1	YES		TQQQQQQQQQCC1CO1	TQQQQQQQQQCC1CO1	TQQQQQQQQQCC1CO1	TQQQQQQQQQCC1CO1	TQQQQQQQQQCC1CO1	TQQQQQQQQQCC1CO1								YES
381	OC(=O)\C=C/C(=O)OCCC(F)(F)C(F)(F)C(F)(F)C(F)(F)C(F)(F)C(F)(F)C(F)(F)C(F)(F)F	OC(=O)C=CC(=O)OCCC(F)(F)C(F)(F)C(F)(F)C(F)(F)C(F)(F)C(F)(F)C(F)(F)C(F)(F)F	OC(=O)C=CC(=O)OCCQQQQQQQT	OC(=O)C=CC(=O)OCC7T	YES		OC(=O)C=CC(=O)OCCQQQQQQQT	OC(=O)C=CC(=O)OCCQQQQQQQT	OC(=O)C=CC(=O)OCCQQQQQQQT	OC(=O)C=CC(=O)OCCQQQQQQQT	OC(=O)C=CC(=O)OCCQQQQQQQT	OC(=O)C=CC(=O)OCCQQQQQQQT								YES
382	[I-].C[N+](C)(C)CCCNC(=O)C1=CC=C(OC(F)(F)C(F)(F)C(F)(F)C(F)(F)C(F)(F)C(F)(F)C(F)(F)C(F)(F)C(F)(F)F)C=C1	[I-].C[N+](C)(C)CCCNC(=O)C1=CC=C(OC(F)(F)C(F)(F)C(F)(F)C(F)(F)C(F)(F)C(F)(F)C(F)(F)C(F)(F)C(F)(F)F)C=C1	[I-].C[N+](C)(C)CCCNC(=O)C1=CC=C(OQQQQQQQQTC=C1	[I-].C[N+](C)(C)CCCNC(=O)C1=CC=C(OQ7TC=C1	YES		[I-].C[N+](C)(C)CCCNC(=O)C1=CC=C(OQQQQQQQQTC=C1	[I-].C[N+](C)(C)CCCNC(=O)C1=CC=C(OQQQQQQQQTC=C1	[I-].C[N+](C)(C)CCCNC(=O)C1=CC=C(OQQQQQQQQTC=C1	[I-].C[N+](C)(C)CCCNC(=O)C1=CC=C(OQQQQQQQQTC=C1	[I-].C[N+](C)(C)CCCNC(=O)C1=CC=C(OQQQQQQQQTC=C1	[I-].C[N+](C)(C)CCCNC(=O)C1=CC=C(OQQQQQQQQTC=C1								YES
383	FC(F)(F)C(F)(F)C(F)(F)C(F)(F)C(F)(F)C(F)(F)C(F)(F)C(F)(F)C(F)(F)C(F)(F)C(F)(F)C(F)(F)C(F)(F)C(F)(F)C(F)(F)C(F)(F)C(F)(F)C(F)(F)C(F)(F)C(F)(F)C(F)(F)C(F)(F)C(F)(F)C(F)(F)C(F)(F)C(F)(F)I	FC(F)(F)C(F)(F)C(F)(F)C(F)(F)C(F)(F)C(F)(F)C(F)(F)C(F)(F)C(F)(F)C(F)(F)C(F)(F)C(F)(F)C(F)(F)C(F)(F)C(F)(F)C(F)(F)C(F)(F)C(F)(F)C(F)(F)C(F)(F)C(F)(F)C(F)(F)C(F)(F)C(F)(F)C(F)(F)C(F)(F)I	TQQQQQQQQQQQQQQQQQQQQQQQQQI	7TQQQQQQQQQQQQQQQQQQI	YES		TQQQQQQQQQQQQQQQQQQQQQQQQQI	TQQQQQQQQQQQQQQQQQQQQQQQQQI	TQQQQQQQQQQQQQQQQQQQQQQQQQI	TQQQQQQQQQQQQQQQQQQQQQQQQQI	TQQQQQQQQQQQQQQQQQQQQQQQQQI	TQQQQQQQQQQQQQQQQQQQQQQQQQI								YES
384	COCCOCCOCCOCCOCCOCCOCCOCCOCCOCC(O)CC(F)(F)C(F)(F)C(F)(F)C(F)(F)C(F)(F)C(F)(F)C(F)(F)C(F)(F)C(F)(F)C(F)(F)F	COCCOCCOCCOCCOCCOCCOCCOCCOCCOCC(O)CC(F)(F)C(F)(F)C(F)(F)C(F)(F)C(F)(F)C(F)(F)C(F)(F)C(F)(F)C(F)(F)C(F)(F)F	COCCOCCOCCOCCOCCOCCOCCOCCOCCOCC(O)CQQQQQQQQQT	COCCOCCOCCOCCOCCOCCOCCOCCOCCOCC(O)CQQ7T	YES		COCCOCCOCCOCCOCCOCCOCCOCCOCCOCC(O)CQQQQQQQQQT	COCCOCCOCCOCCOCCOCCOCCOCCOCCOCC(O)CQQQQQQQQQT	COCCOCCOCCOCCOCCOCCOCCOCCOCCOCC(O)CQQQQQQQQQT	COCCOCCOCCOCCOCCOCCOCCOCCOCCOCC(O)CQQQQQQQQQT	COCCOCCOCCOCCOCCOCCOCCOCCOCCOCC(O)CQQQQQQQQQT	COCCOCCOCCOCCOCCOCCOCCOCCOCCOCC(O)CQQQQQQQQQT								YES
385	[H]N(CCC[N+](C)(C)CCC([O-])=O)CC(O)CC(F)(F)C(F)(F)C(F)(F)C(F)(F)C(F)(F)C(F)(F)C(F)(F)C(F)(F)C(F)(F)C(F)(F)F	[H]N(CCC[N+](C)(C)CCC(O)=O)CC(O)CC(F)(F)C(F)(F)C(F)(F)C(F)(F)C(F)(F)C(F)(F)C(F)(F)C(F)(F)C(F)(F)C(F)(F)F	[H]N(CCC[N+](C)(C)CCC(O)=O)CC(O)CQQQQQQQQQT	[H]N(CCC[N+](C)(C)CCC(O)=O)CC(O)CQQ7T	YES		[H]N(CCC[N+](C)(C)CCC(O)=O)CC(O)CQQQQQQQQQT	[H]N(CCC[N+](C)(C)CCC(O)=O)CC(O)CQQQQQQQQQT	[H]N(CCC[N+](C)(C)CCC(O)=O)CC(O)CQQQQQQQQQT	[H]N(CCC[N+](C)(C)CCC(O)=O)CC(O)CQQQQQQQQQT	[H]N(CCC[N+](C)(C)CCC(O)=O)CC(O)CQQQQQQQQQT	[H]N(CCC[N+](C)(C)CCC(O)=O)CC(O)CQQQQQQQQQT								YES
386	[NH4+].[NH4+].[O-]P([O-])(=O)OCCC(F)(F)C(F)(F)C(F)(F)C(F)(F)C(F)(F)C(F)(F)C(F)(F)C(F)(F)C(F)(F)C(F)(F)F	[NH4+].[NH4+].OP(O)(=O)OCCC(F)(F)C(F)(F)C(F)(F)C(F)(F)C(F)(F)C(F)(F)C(F)(F)C(F)(F)C(F)(F)C(F)(F)F	[NH4+].[NH4+].OP(O)(=O)OCCQQQQQQQQQT	[NH4+].[NH4+].OP(O)(=O)OCCQQ7T	YES		[NH4+].[NH4+].OP(O)(=O)OCCQQQQQQQQQT	[NH4+].[NH4+].OP(O)(=O)OCCQQQQQQQQQT	[NH4+].[NH4+].OP(O)(=O)OCCQQQQQQQQQT	[NH4+].[NH4+].OP(O)(=O)OCCQQQQQQQQQT	[NH4+].[NH4+].OP(O)(=O)OCCQQQQQQQQQT	[NH4+].[NH4+].OP(O)(=O)OCCQQQQQQQQQT								YES
387	FC(F)(F)C(F)(F)C(F)(F)C(F)(F)C(F)(F)C(F)(F)C(F)(F)C(F)(F)C(F)(F)C(F)(F)C(F)(F)C(F)(F)C(F)(F)C(F)(F)C(F)(F)C(F)(F)CC1CO1	FC(F)(F)C(F)(F)C(F)(F)C(F)(F)C(F)(F)C(F)(F)C(F)(F)C(F)(F)C(F)(F)C(F)(F)C(F)(F)C(F)(F)C(F)(F)C(F)(F)C(F)(F)C(F)(F)CC1CO1	TQQQQQQQQQQQQQQQCC1CO1	7TQQQQQQQQCC1CO1	YES		TQQQQQQQQQQQQQQQCC1CO1	TQQQQQQQQQQQQQQQCC1CO1	TQQQQQQQQQQQQQQQCC1CO1	TQQQQQQQQQQQQQQQCC1CO1	TQQQQQQQQQQQQQQQCC1CO1	TQQQQQQQQQQQQQQQCC1CO1								YES
388	OC(COC1=CC=CC=C1)CC(F)(F)C(F)(F)C(F)(F)C(F)(F)C(F)(F)C(F)(F)C(F)(F)C(F)(F)F	OC(COC1=CC=CC=C1)CC(F)(F)C(F)(F)C(F)(F)C(F)(F)C(F)(F)C(F)(F)C(F)(F)C(F)(F)F	OC(COC1=CC=CC=C1)CQQQQQQQT	OC(COC1=CC=CC=C1)C7T	YES		OC(COC1=CC=CC=C1)CQQQQQQQT	OC(COC1=CC=CC=C1)CQQQQQQQT	OC(COC1=CC=CC=C1)CQQQQQQQT	OC(COC1=CC=CC=C1)CQQQQQQQT	OC(COC1=CC=CC=C1)CQQQQQQQT	OC(COC1=CC=CC=C1)CQQQQQQQT								YES
389	CCCCCCCCCCCCCCCCCCCC(F)(F)C(F)(F)C(F)(F)C(F)(F)C(F)(F)C(F)(F)C(F)(F)F	CCCCCCCCCCCCCCCCCCCC(F)(F)C(F)(F)C(F)(F)C(F)(F)C(F)(F)C(F)(F)C(F)(F)F	CCCCCCCCCCCCCCCCCCCQQQQQQT	CCCCCCCCCCCCCCCCCC7T	YES		CCCCCCCCCCCCCCCCCCCQQQQQQT	CCCCCCCCCCCCCCCCCCCQQQQQQT	CCCCCCCCCCCCCCCCCCCQQQQQQT	CCCCCCCCCCCCCCCCCCCQQQQQQT	CCCCCCCCCCCCCCCCCCCQQQQQQT	CCCCCCCCCCCCCCCCCCCQQQQQQT								YES
390	CCCN(CCOCCO)S(=O)(=O)C(F)(F)C(F)(F)C(F)(F)C(F)(F)C(F)(F)C(F)(F)C(F)(F)C(F)(F)F	CCCN(CCOCCO)S(=O)(=O)C(F)(F)C(F)(F)C(F)(F)C(F)(F)C(F)(F)C(F)(F)C(F)(F)C(F)(F)F	CCCN(CCOCCO)S(=O)(=O)QQQQQQQT	CCCN(CCOCCO)S(=O)(=O)7T	YES		CCCN(CCOCCO)S(=O)(=O)QQQQQQQT	CCCN(CCOCCO)S(=O)(=O)QQQQQQQT	CCCN(CCOCCO)S(=O)(=O)QQQQQQQT	CCCN(CCOCCO)S(=O)(=O)QQQQQQQT	CCCN(CCOCCO)S(=O)(=O)QQQQQQQT	CCCN(CCOCCO)S(=O)(=O)QQQQQQQT								YES
391	C[N+](C)(CCCC(F)(F)C(F)(F)C(F)(F)C(F)(F)C(F)(F)C(F)(F)C(F)(F)F)CC([O-])=O	C[N+](C)(CCCC(F)(F)C(F)(F)C(F)(F)C(F)(F)C(F)(F)C(F)(F)C(F)(F)F)CC(O)=O	C[N+](C)(CCCQQQQQQTCC(O)=O	C[N+](C)(CC7TCC(O)=O	YES		C[N+](C)(CCCQQQQQQTCC(O)=O	C[N+](C)(CCCQQQQQQTCC(O)=O	C[N+](C)(CCCQQQQQQTCC(O)=O	C[N+](C)(CCCQQQQQQTCC(O)=O	C[N+](C)(CCCQQQQQQTCC(O)=O	C[N+](C)(CCCQQQQQQTCC(O)=O								YES
392	C[N+](C)(C)CCCNC(=O)C(F)(F)C(F)(F)C(F)(F)C(F)(F)C(F)(F)C(F)(F)C(F)(F)F	C[N+](C)(C)CCCNC(=O)C(F)(F)C(F)(F)C(F)(F)C(F)(F)C(F)(F)C(F)(F)C(F)(F)F	C[N+](C)(C)CCCNC(=O)QQQQQQT	C[N+](C)(C)CCCN7T	YES		C[N+](C)(C)CCCNC(=O)QQQQQQT	C[N+](C)(C)CCCNC(=O)QQQQQQT	C[N+](C)(C)CCCNC(=O)QQQQQQT	C[N+](C)(C)CCCNC(=O)QQQQQQT	C[N+](C)(C)CCCNC(=O)QQQQQQT	C[N+](C)(C)CCCNC(=O)QQQQQQT								YES
393	C[N+](C)(CCCNC(=O)CSCCC(F)(F)C(F)(F)C(F)(F)C(F)(F)C(F)(F)C(F)(F)C(F)(F)C(F)(F)C(F)(F)C(F)(F)F)CC([O-])=O	C[N+](C)(CCCNC(=O)CSCCC(F)(F)C(F)(F)C(F)(F)C(F)(F)C(F)(F)C(F)(F)C(F)(F)C(F)(F)C(F)(F)C(F)(F)F)CC(O)=O	C[N+](C)(CCCNC(=O)CSCCQQQQQQQQQTCC(O)=O	C[N+](C)(CCCNC(=O)CSCCQQ7TCC(O)=O	YES		C[N+](C)(CCCNC(=O)CSCCQQQQQQQQQTCC(O)=O	C[N+](C)(CCCNC(=O)CSCCQQQQQQQQQTCC(O)=O	C[N+](C)(CCCNC(=O)CSCCQQQQQQQQQTCC(O)=O	C[N+](C)(CCCNC(=O)CSCCQQQQQQQQQTCC(O)=O	C[N+](C)(CCCNC(=O)CSCCQQQQQQQQQTCC(O)=O	C[N+](C)(CCCNC(=O)CSCCQQQQQQQQQTCC(O)=O								YES
394	C[N+](C)(C)CC(O)CS(=O)CCC(F)(F)C(F)(F)C(F)(F)C(F)(F)C(F)(F)C(F)(F)C(F)(F)C(F)(F)F	C[N+](C)(C)CC(O)CS(=O)CCC(F)(F)C(F)(F)C(F)(F)C(F)(F)C(F)(F)C(F)(F)C(F)(F)C(F)(F)F	C[N+](C)(C)CC(O)CS(=O)CCQQQQQQQT	C[N+](C)(C)CC(O)CS(=O)CC7T	YES		C[N+](C)(C)CC(O)CS(=O)CCQQQQQQQT	C[N+](C)(C)CC(O)CS(=O)CCQQQQQQQT	C[N+](C)(C)CC(O)CS(=O)CCQQQQQQQT	C[N+](C)(C)CC(O)CS(=O)CCQQQQQQQT	C[N+](C)(C)CC(O)CS(=O)CCQQQQQQQT	C[N+](C)(C)CC(O)CS(=O)CCQQQQQQQT								YES
395	[Cl-].C[N+](C)(C)CC(O)CSCCC(F)(F)C(F)(F)C(F)(F)C(F)(F)C(F)(F)C(F)(F)C(F)(F)C(F)(F)F	[X-].C[N+](C)(C)CC(O)CSCCC(F)(F)C(F)(F)C(F)(F)C(F)(F)C(F)(F)C(F)(F)C(F)(F)C(F)(F)F	[X-].C[N+](C)(C)CC(O)CSCCQQQQQQQT	[X-].C[N+](C)(C)CC(O)CSCC7T	YES		[X-].C[N+](C)(C)CC(O)CSCCQQQQQQQT	[X-].C[N+](C)(C)CC(O)CSCCQQQQQQQT	[X-].C[N+](C)(C)CC(O)CSCCQQQQQQQT	[X-].C[N+](C)(C)CC(O)CSCCQQQQQQQT	[X-].C[N+](C)(C)CC(O)CSCCQQQQQQQT	[X-].C[N+](C)(C)CC(O)CSCCQQQQQQQT								YES
396	[H]N(CCCNC)S(=O)(=O)CCC(F)(F)C(F)(F)C(F)(F)C(F)(F)C(F)(F)C(F)(F)C(F)(F)C(F)(F)F	[H]N(CCCNC)S(=O)(=O)CCC(F)(F)C(F)(F)C(F)(F)C(F)(F)C(F)(F)C(F)(F)C(F)(F)C(F)(F)F	[H]N(CCCNC)S(=O)(=O)CCQQQQQQQT	[H]N(CCCNC)S(=O)(=O)CC7T	YES		[H]N(CCCNC)S(=O)(=O)CCQQQQQQQT	[H]N(CCCNC)S(=O)(=O)CCQQQQQQQT	[H]N(CCCNC)S(=O)(=O)CCQQQQQQQT	[H]N(CCCNC)S(=O)(=O)CCQQQQQQQT	[H]N(CCCNC)S(=O)(=O)CCQQQQQQQT	[H]N(CCCNC)S(=O)(=O)CCQQQQQQQT								YES
397	C[N+](C)(CCC(F)C(F)(F)C(F)(F)C(F)(F)C(F)(F)C(F)(F)C(F)(F)C(F)(F)C(F)(F)C(F)(F)C(F)(F)C(F)(F)F)CC(O)=O	C[N+](C)(CCC(F)C(F)(F)C(F)(F)C(F)(F)C(F)(F)C(F)(F)C(F)(F)C(F)(F)C(F)(F)C(F)(F)C(F)(F)C(F)(F)F)CC(O)=O	C[N+](C)(CCC(F)QQQQQQQQQQTCC(O)=O	C[N+](C)(CCC(F)QQQ7TCC(O)=O	YES		C[N+](C)(CCC(F)QQQQQQQQQQTCC(O)=O	C[N+](C)(CCC(F)QQQQQQQQQQTCC(O)=O	C[N+](C)(CCC(F)QQQQQQQQQQTCC(O)=O	C[N+](C)(CCC(F)QQQQQQQQQQTCC(O)=O	C[N+](C)(CCC(F)QQQQQQQQQQTCC(O)=O	C[N+](C)(CCC(F)QQQQQQQQQQTCC(O)=O								YES
398	[2H]OC(=O)C(F)(F)C(F)(F)C(F)(F)C(F)(F)C(F)(F)C(F)(F)C(F)(F)C(F)(F)C(F)(F)C(F)(F)C(F)(F)C(F)(F)C(F)(F)F	[2H]OC(=O)C(F)(F)C(F)(F)C(F)(F)C(F)(F)C(F)(F)C(F)(F)C(F)(F)C(F)(F)C(F)(F)C(F)(F)C(F)(F)C(F)(F)C(F)(F)F	[2H]OC(=O)QQQQQQQQQQQQT	[2H]OC(=O)QQQQQ7T	YES		[2H]OC(=O)QQQQQQQQQQQQT	[2H]8#QQQQT	[2H]OC(=O)QQQQQQQQQQQQT	[2H]OC(=O)QQQQQQQQQQQQT	[2H]OC(=O)QQQQQQQQQQQQT	[2H]OC(=O)QQQQQQQQQQQQT		NO					NO	NO
399	CN(C)(=O)CCCNS(=O)(=O)C(F)(F)C(F)(F)C(F)(F)C(F)(F)C(F)(F)C(F)(F)C(F)(F)C(F)(F)C(F)(F)F	CN(C)(=O)CCCNS(=O)(=O)C(F)(F)C(F)(F)C(F)(F)C(F)(F)C(F)(F)C(F)(F)C(F)(F)C(F)(F)C(F)(F)F	CN(C)(=O)CCCNS(=O)(=O)QQQQQQQQT	CN(C)(=O)CCCNS(=O)(=O)Q7T	YES		CN(C)(=O)CCCNS(=O)(=O)QQQQQQQQT	CN(C)(=O)CCCNS(=O)(=O)QQQQQQQQT	CN(C)(=O)CCCNS(=O)(=O)QQQQQQQQT	CN(C)(=O)CCCNS(=O)(=O)QQQQQQQQT	CN(C)(=O)CCCNS(=O)(=O)QQQQQQQQT	CN(C)(=O)CCCNS(=O)(=O)QQQQQQQQT								YES
400	[Na+].[O-]P(=O)(OCCC(F)(F)C(F)(F)C(F)(F)C(F)(F)C(F)(F)C(F)(F)F)OCCC(F)(F)C(F)(F)C(F)(F)C(F)(F)C(F)(F)C(F)(F)C(F)(F)C(F)(F)F	[Na+].OP(=O)(OCCC(F)(F)C(F)(F)C(F)(F)C(F)(F)C(F)(F)C(F)(F)F)OCCC(F)(F)C(F)(F)C(F)(F)C(F)(F)C(F)(F)C(F)(F)C(F)(F)C(F)(F)F	[Na+].OP(=O)(OCCQQQQQTOCCQQQQQQQT	[Na+].OP(=O)(OCCQQQQQTOCC7T	YES		[Na+].OP(=O)(OCCQQQQQTOCCQQQQQQQT	[Na+].OP(=O)(OCCQQQQQTOCCQQQQQQQT	[Na+].OP(=O)(OCCQQQQQTOCCQQQQQQQT	[Na+].OP(=O)(OCCQQQQQTOCCQQQQQQQT	[Na+].OP(=O)(OCCQQQQQTOCCQQQQQQQT	[Na+].OP(=O)(OCCQQQQQTOCCQQQQQQQT								YES
401	OC(=O)C(F)(F)C(F)(F)C(F)(F)[13C](F)(F)[13C](F)(F)[13C](F)(F)[13C](F)(F)F	OC(=O)C(F)(F)C(F)(F)C(F)(F)C(F)(F)C(F)(F)C(F)(F)C(F)(F)F	OC(=O)QQQQQQT	O7T	YES		OC(=O)QQQQQQT	OC(=O)QQQQQQT	OC(=O)QQQQQQT	OC(=O)QQQQQQT	OC(=O)QQQQQQT	OC(=O)QQQQQQT								YES
402	OP([O-])(=O)O[13CH2][13CH2]C(F)(F)C(F)(F)C(F)(F)C(F)(F)C(F)(F)C(F)(F)C(F)(F)C(F)(F)F	OP(O)(=O)O[13CH2][13CH2]C(F)(F)C(F)(F)C(F)(F)C(F)(F)C(F)(F)C(F)(F)C(F)(F)C(F)(F)F	OP(O)(=O)O[13CH2][13CH2]QQQQQQQT	OP(O)(=O)O[13CH2][13CH2]7T	YES		OP(O)(=O)O[13CH2][13CH2]QQQQQQQT	OP(O)(=O)O[13CH2][13CH2]QQQQQQQT	OP(O)(=O)O[13CH2][13CH2]QQQQQQQT	OP(O)(=O)O[13CH2][13CH2]QQQQQQQT	OP(O)(=O)O[13CH2][13CH2]QQQQQQQT	OP(O)(=O)O[13CH2][13CH2]QQQQQQQT								YES
403	CC(COC(=O)C(C)=C)OC(=O)NC1=C(C)C=CC(NC(=O)OCCCCN(C)S(=O)(=O)C(F)(F)C(F)(F)C(F)(F)C(F)(F)C(F)(F)C(F)(F)C(F)(F)C(F)(F)F)=C1	CC(COC(=O)C(C)=C)OC(=O)NC1=C(C)C=CC(NC(=O)OCCCCN(C)S(=O)(=O)C(F)(F)C(F)(F)C(F)(F)C(F)(F)C(F)(F)C(F)(F)C(F)(F)C(F)(F)F)=C1	CC(COC(=O)C(C)=C)OC(=O)NC1=C(C)C=CC(NC(=O)OCCCCN(C)S(=O)(=O)QQQQQQQT=C1	CC(COC(=O)C(C)=C)OC(=O)NC1=C(C)C=CC(NC(=O)OCCCCN(C)S(=O)(=O)7T=C1	YES		CC(COC(=O)C(C)=C)OC(=O)NC1=C(C)C=CC(NC(=O)OCCCCN(C)S(=O)(=O)QQQQQQQT=C1	CC(COC(=O)C(C)=C)OC(=O)NC1=C(C)C=CC(NC(=O)OCCCCN(C)S(=O)(=O)QQQQQQQT=C1	CC(COC(=O)C(C)=C)OC(=O)NC1=C(C)C=CC(NC(=O)OCCCCN(C)S(=O)(=O)QQQQQQQT=C1	CC(COC(=O)C(C)=C)OC(=O)NC1=C(C)C=CC(NC(=O)OCCCCN(C)S(=O)(=O)QQQQQQQT=C1	CC(COC(=O)C(C)=C)OC(=O)NC1=C(C)C=CC(NC(=O)OCCCCN(C)S(=O)(=O)QQQQQQQT=C1	CC(COC(=O)C(C)=C)OC(=O)NC1=C(C)C=CC(NC(=O)OCCCCN(C)S(=O)(=O)QQQQQQQT=C1								YES
404	FC(F)(F)C(F)(F)C(F)(F)C(F)(F)C(F)(F)C(F)(F)C(F)(F)C(F)(F)CCCCBr	FC(F)(F)C(F)(F)C(F)(F)C(F)(F)C(F)(F)C(F)(F)C(F)(F)C(F)(F)CCCCX	TQQQQQQQCCCCX	7TCCCCX	YES		TQQQQQQQCCCCX	TQQQQQQQCCCCX	TQQQQQQQCCCCX	TQQQQQQQCCCCX	TQQQQQQQCCCCX	TQQQQQQQCCCCX								YES
405	FC(F)C(F)(F)C(F)(F)C(F)(F)C(F)(F)C(F)(F)C(F)(F)C(F)(F)C(F)(F)C(F)(F)C(F)(F)C(F)(F)F	FC(F)C(F)(F)C(F)(F)C(F)(F)C(F)(F)C(F)(F)C(F)(F)C(F)(F)C(F)(F)C(F)(F)C(F)(F)C(F)(F)F	FC(F)QQQQQQQQQQT	FC(F)QQQ7T	YES		FC(F)QQQQQQQQQQT	FC(F)QQQQQQQQQQT	FC(F)QQQQQQQQQQT	FC(F)QQQQQQQQQQT	FC(F)QQQQQQQQQQT	FC(F)QQQQQQQQQQT								YES
406	FC(F)(F)C(F)(F)CC(I)C(F)(F)C(F)(F)C(F)(F)C(F)(F)C(F)(F)C(F)(F)C(F)(F)C(F)(F)F	FC(F)(F)C(F)(F)CC(I)C(F)(F)C(F)(F)C(F)(F)C(F)(F)C(F)(F)C(F)(F)C(F)(F)C(F)(F)F	TQCC(I)QQQQQQQT	TQCC(I)7T	YES		TQCC(I)QQQQQQQT	TQCC(I)QQQQQQQT	TQCC(I)QQQQQQQT	TQCC(I)QQQQQQQT	TQCC(I)QQQQQQQT	TQCC(I)QQQQQQQT								YES
407	OCCC(F)(F)C(F)(F)C(F)(F)C(F)(F)C(F)(F)C(F)(F)C(F)(F)F	OCCC(F)(F)C(F)(F)C(F)(F)C(F)(F)C(F)(F)C(F)(F)C(F)(F)F	OCCQQQQQQT	OC7T	YES		OCCQQQQQQT	OCCQQQQQQT	OCCQQQQQQT	OCCQQQQQQT	OCCQQQQQQT	OCCQQQQQQT								YES
408	CCCCCCCCCCCCCCCC(F)(F)C(F)(F)C(F)(F)C(F)(F)C(F)(F)C(F)(F)C(F)(F)C(F)(F)F	CCCCCCCCCCCCCCCC(F)(F)C(F)(F)C(F)(F)C(F)(F)C(F)(F)C(F)(F)C(F)(F)C(F)(F)F	CCCCCCCCCCCCCCCQQQQQQQT	CCCCCCCCCCCCCCC7T	YES		CCCCCCCCCCCCCCCQQQQQQQT	CCCCCCCCCCCCCCCQQQQQQQT	CCCCCCCCCCCCCCCQQQQQQQT	CCCCCCCCCCCCCCCQQQQQQQT	CCCCCCCCCCCCCCCQQQQQQQT	CCCCCCCCCCCCCCCQQQQQQQT								YES
409	CCCCCC(I)CC(F)(F)C(F)(F)C(F)(F)C(F)(F)C(F)(F)C(F)(F)C(F)(F)C(F)(F)C(F)(F)C(F)(F)F	CCCCCC(I)CC(F)(F)C(F)(F)C(F)(F)C(F)(F)C(F)(F)C(F)(F)C(F)(F)C(F)(F)C(F)(F)C(F)(F)F	CCCCCC(I)CQQQQQQQQQT	CCCCCC(I)CQQ7T	YES		CCCCCC(I)CQQQQQQQQQT	CCCCCC(I)CQQQQQQQQQT	CCCCCC(I)CQQQQQQQQQT	CCCCCC(I)CQQQQQQQQQT	CCCCCC(I)CQQQQQQQQQT	CCCCCC(I)CQQQQQQQQQT								YES
410	CCCCCCCCC(F)(F)C(F)(F)C(F)(F)C(F)(F)C(F)(F)C(F)(F)C(F)(F)C(F)(F)C(F)(F)C(F)(F)C(F)(F)C(F)(F)F	CCCCCCCCC(F)(F)C(F)(F)C(F)(F)C(F)(F)C(F)(F)C(F)(F)C(F)(F)C(F)(F)C(F)(F)C(F)(F)C(F)(F)C(F)(F)F	CCCCCCCCQQQQQQQQQQQT	CCCCCCCCQQQQ7T	YES		CCCCCCCCQQQQQQQQQQQT	CCCCCCCCQQQQQQQQQQQT	CCCCCCCCQQQQQQQQQQQT	CCCCCCCCQQQQQQQQQQQT	CCCCCCCCQQQQQQQQQQQT	CCCCCCCCQQQQQQQQQQQT								YES
411	FC(F)(F)C(F)(F)C(F)(F)C(F)(F)C(F)(F)C(F)(F)C(F)(F)C(F)(F)C(Br)=C	FC(F)(F)C(F)(F)C(F)(F)C(F)(F)C(F)(F)C(F)(F)C(F)(F)C(F)(F)C(X)=C	TQQQQQQQC(X)=C	7TC(X)=C	YES		TQQQQQQQC(X)=C	TQQQQQQQC(X)=C	TQQQQQQQC(X)=C	TQQQQQQQC(X)=C	TQQQQQQQC(X)=C	TQQQQQQQC(X)=C								YES
412	CCCCCCCCCCCCCCCCCCC(F)(F)C(F)(F)C(F)(F)C(F)(F)C(F)(F)C(F)(F)C(F)(F)C(F)(F)C(F)(F)F	CCCCCCCCCCCCCCCCCCC(F)(F)C(F)(F)C(F)(F)C(F)(F)C(F)(F)C(F)(F)C(F)(F)C(F)(F)C(F)(F)F	CCCCCCCCCCCCCCCCCCQQQQQQQQT	CCCCCCCCCCCCCCCCCCQ7T	YES		CCCCCCCCCCCCCCCCCCQQQQQQQQT	CCCCCCCCCCCCCCCCCCQQQQQQQQT	CCCCCCCCCCCCCCCCCCQQQQQQQQT	CCCCCCCCCCCCCCCCCCQQQQQQQQT	CCCCCCCCCCCCCCCCCCQQQQQQQQT	CCCCCCCCCCCCCCCCCCQQQQQQQQT								YES
413	CCCCCCCCCCC(I)CC(F)(F)C(F)(F)C(F)(F)C(F)(F)C(F)(F)C(F)(F)C(F)(F)C(F)(F)C(F)(F)C(F)(F)F	CCCCCCCCCCC(I)CC(F)(F)C(F)(F)C(F)(F)C(F)(F)C(F)(F)C(F)(F)C(F)(F)C(F)(F)C(F)(F)C(F)(F)F	CCCCCCCCCCC(I)CQQQQQQQQQT	CCCCCCCCCCC(I)CQQ7T	YES		CCCCCCCCCCC(I)CQQQQQQQQQT	CCCCCCCCCCC(I)CQQQQQQQQQT	CCCCCCCCCCC(I)CQQQQQQQQQT	CCCCCCCCCCC(I)CQQQQQQQQQT	CCCCCCCCCCC(I)CQQQQQQQQQT	CCCCCCCCCCC(I)CQQQQQQQQQT								YES
414	CCCCCC=CC(F)(F)C(F)(F)C(F)(F)C(F)(F)C(F)(F)C(F)(F)C(F)(F)F	CCCCCC=CC(F)(F)C(F)(F)C(F)(F)C(F)(F)C(F)(F)C(F)(F)C(F)(F)F	CCCCCC=CQQQQQQT	CCCCCC=7T	YES		CCCCCC=CQQQQQQT	CCCCCC=CQQQQQQT	CCCCCC=CQQQQQQT	CCCCCC=CQQQQQQT	CCCCCC=CQQQQQQT	CCCCCC=CQQQQQQT								YES
415	CCCCCCCCCCCCCCC(I)CC(F)(F)C(F)(F)C(F)(F)C(F)(F)C(F)(F)C(F)(F)C(F)(F)C(F)(F)C(F)(F)C(F)(F)F	CCCCCCCCCCCCCCC(I)CC(F)(F)C(F)(F)C(F)(F)C(F)(F)C(F)(F)C(F)(F)C(F)(F)C(F)(F)C(F)(F)C(F)(F)F	CCCCCCCCCCCCCCC(I)CQQQQQQQQQT	CCCCCCCCCCCCCCC(I)CQQ7T	YES		CCCCCCCCCCCCCCC(I)CQQQQQQQQQT	CCCCCCCCCCCCCCC(I)CQQQQQQQQQT	CCCCCCCCCCCCCCC(I)CQQQQQQQQQT	CCCCCCCCCCCCCCC(I)CQQQQQQQQQT	CCCCCCCCCCCCCCC(I)CQQQQQQQQQT	CCCCCCCCCCCCCCC(I)CQQQQQQQQQT								YES
416	FC(F)(F)C(F)(F)C(F)(F)C(F)(F)C(F)(F)C(F)(F)C(F)(F)C(F)(F)CCC(F)(F)C(F)(F)C(F)(F)C(F)(F)C(F)(F)C(F)(F)C(F)(F)C(F)(F)F	FC(F)(F)C(F)(F)C(F)(F)C(F)(F)C(F)(F)C(F)(F)C(F)(F)C(F)(F)CCC(F)(F)C(F)(F)C(F)(F)C(F)(F)C(F)(F)C(F)(F)C(F)(F)C(F)(F)F	TQQQQQQQCCQQQQQQQT	7TCC7T	YES		TQQQQQQQCCQQQQQQQT	TQQQQQQQCCQQQQQQQT	TQQQQQQQCCQQQQQQQT	TQQQQQQQCCQQQQQQQT	TQQQQQQQCCQQQQQQQT	TQQQQQQQCCQQQQQQQT								YES
417	FC(F)(F)C(F)(F)C(F)(F)C(F)(F)C(F)(F)C(F)(F)C(F)(F)C(F)(F)CC=O	FC(F)(F)C(F)(F)C(F)(F)C(F)(F)C(F)(F)C(F)(F)C(F)(F)C(F)(F)CC=O	TQQQQQQQCC=O	7TCC=O	YES		TQQQQQQQCC=O	TQQQQQQQCC=O	TQQQQQQQCC=O	TQQQQQQQCC=O	TQQQQQQQCC=O	TQQQQQQQCC=O								YES
418	CC(C)[SiH](CCC(F)(F)C(F)(F)C(F)(F)C(F)(F)C(F)(F)C(F)(F)C(F)(F)C(F)(F)C(F)(F)C(F)(F)F)C(C)C	CC(C)[SiH](CCC(F)(F)C(F)(F)C(F)(F)C(F)(F)C(F)(F)C(F)(F)C(F)(F)C(F)(F)C(F)(F)C(F)(F)F)C(C)C	CC(C)[SiH](CCQQQQQQQQQTC(C)C	CC(C)[SiH](CCQQ7TC(C)C	YES		CC(C)[SiH](CCQQQQQQQQQTC(C)C	CC(C)[SiH](CCQQQQQQQQQTC(C)C	CC(C)[SiH](CCQQQQQQQQQTC(C)C	CC(C)[SiH](CCQQQQQQQQQTC(C)C	CC(C)[SiH](CCQQQQQQQQQTC(C)C	CC(C)[SiH](CCQQQQQQQQQTC(C)C								YES
419	FC(F)(F)C(F)(F)C(F)(F)C(F)(F)C(F)(F)C(F)(F)C(F)(F)C(F)(F)CC(I)CCC(I)CC(F)(F)C(F)(F)C(F)(F)C(F)(F)C(F)(F)C(F)(F)C(F)(F)C(F)(F)F	FC(F)(F)C(F)(F)C(F)(F)C(F)(F)C(F)(F)C(F)(F)C(F)(F)C(F)(F)CC(I)CCC(I)CC(F)(F)C(F)(F)C(F)(F)C(F)(F)C(F)(F)C(F)(F)C(F)(F)C(F)(F)F	TQQQQQQQCC(I)CCC(I)CQQQQQQQT	7TCC(I)CCC(I)C7T	YES		TQQQQQQQCC(I)CCC(I)CQQQQQQQT	TQQQQQQQCC(I)CCC(I)CQQQQQQQT	TQQQQQQQCC(I)CCC(I)CQQQQQQQT	TQQQQQQQCC(I)CCC(I)CQQQQQQQT	TQQQQQQQCC(I)CCC(I)CQQQQQQQT	TQQQQQQQCC(I)CCC(I)CQQQQQQQT								YES
420	FC(F)(F)C(F)(F)C(F)(F)C(F)(F)C(F)(F)C(F)(F)C(F)(F)C(F)(F)C(Br)=O	FC(F)(F)C(F)(F)C(F)(F)C(F)(F)C(F)(F)C(F)(F)C(F)(F)C(F)(F)C(X)=O	TQQQQQQQC(X)=O	7TC(X)=O	YES		TQQQQQQQC(X)=O	TQQQQQQQC(X)=O	TQQQQQQQC(X)=O	TQQQQQQQC(X)=O	TQQQQQQQC(X)=O	TQQQQQQQC(X)=O								YES
421	OP(=O)CCC(F)(F)C(F)(F)C(F)(F)C(F)(F)C(F)(F)C(F)(F)C(F)(F)C(F)(F)F	OP(=O)CCC(F)(F)C(F)(F)C(F)(F)C(F)(F)C(F)(F)C(F)(F)C(F)(F)C(F)(F)F	OP(=O)CCQQQQQQQT	OP(=O)CC7T	YES		OP(=O)CCQQQQQQQT	OP(=O)CCQQQQQQQT	OP(=O)CCQQQQQQQT	OP(=O)CCQQQQQQQT	OP(=O)CCQQQQQQQT	OP(=O)CCQQQQQQQT								YES
422	F\C(=C/C=O)C(F)(F)C(F)(F)C(F)(F)C(F)(F)C(F)(F)C(F)(F)C(F)(F)F	FC(=CC=O)C(F)(F)C(F)(F)C(F)(F)C(F)(F)C(F)(F)C(F)(F)C(F)(F)F	FC(=CC=O)QQQQQQT	F7T	YES		FC(=CC=O)QQQQQQT	FC(=CC=O)QQQQQQT	FC(=CC=O)QQQQQQT	FC(=CC=O)QQQQQQT	FC(=CC=O)QQQQQQT	FC(=CC=O)QQQQQQT								YES
423	OP(O)(=O)CCC(F)(F)C(F)(F)C(F)(F)C(F)(F)C(F)(F)C(F)(F)C(F)(F)C(F)(F)C(F)(F)C(F)(F)F	OP(O)(=O)CCC(F)(F)C(F)(F)C(F)(F)C(F)(F)C(F)(F)C(F)(F)C(F)(F)C(F)(F)C(F)(F)C(F)(F)F	OP(O)(=O)CCQQQQQQQQQT	OP(O)(=O)CCQQ7T	YES		OP(O)(=O)CCQQQQQQQQQT	OP(O)(=O)CCQQQQQQQQQT	OP(O)(=O)CCQQQQQQQQQT	OP(O)(=O)CCQQQQQQQQQT	OP(O)(=O)CCQQQQQQQQQT	OP(O)(=O)CCQQQQQQQQQT								YES
424	FC(F)(F)C(F)(F)C(F)(F)C(F)(F)C(F)(F)C(F)(F)C(F)(F)C(F)(F)CCSCCC(F)(F)C(F)(F)C(F)(F)C(F)(F)C(F)(F)C(F)(F)C(F)(F)C(F)(F)F	FC(F)(F)C(F)(F)C(F)(F)C(F)(F)C(F)(F)C(F)(F)C(F)(F)C(F)(F)CCSCCC(F)(F)C(F)(F)C(F)(F)C(F)(F)C(F)(F)C(F)(F)C(F)(F)C(F)(F)F	TQQQQQQQCCSCCQQQQQQQT	7TCCSCC7T	YES		TQQQQQQQCCSCCQQQQQQQT	TQQQQQQQCCSCCQQQQQQQT	TQQQQQQQCCSCCQQQQQQQT	TQQQQQQQCCSCCQQQQQQQT	TQQQQQQQCCSCCQQQQQQQT	TQQQQQQQCCSCCQQQQQQQT								YES
425	ONC(=N)C(F)(F)C(F)(F)C(F)(F)C(F)(F)C(F)(F)C(F)(F)C(F)(F)F	ONC(=N)C(F)(F)C(F)(F)C(F)(F)C(F)(F)C(F)(F)C(F)(F)C(F)(F)F	ONC(=N)QQQQQQT	ON7T	YES		ONC(=N)QQQQQQT	ONC(=N)QQQQQQT	ONC(=N)QQQQQQT	ONC(=N)QQQQQQT	ONC(=N)QQQQQQT	ONC(=N)QQQQQQT								YES
426	FC(F)(F)C(F)(F)C(F)(F)C(F)(F)C(F)(F)C(F)(F)C(F)(F)C(F)(F)CCCOC(=O)C=C	FC(F)(F)C(F)(F)C(F)(F)C(F)(F)C(F)(F)C(F)(F)C(F)(F)C(F)(F)CCCOC(=O)C=C	TQQQQQQQCCCOC(=O)C=C	7TCCCOC(=O)C=C	YES		TQQQQQQQCCCOC(=O)C=C	TQQQQQQQCCCOC(=O)C=C	TQQQQQQQCCCOC(=O)C=C	TQQQQQQQCCCOC(=O)C=C	TQQQQQQQCCCOC(=O)C=C	TQQQQQQQCCCOC(=O)C=C								YES
427	CCCOC(=O)C(F)(F)C(F)(F)C(F)(F)C(F)(F)C(F)(F)C(F)(F)C(F)(F)C(F)(F)F	CCCOC(=O)C(F)(F)C(F)(F)C(F)(F)C(F)(F)C(F)(F)C(F)(F)C(F)(F)C(F)(F)F	CCCOC(=O)QQQQQQQT	CCCOC(=O)7T	YES		CCCOC(=O)QQQQQQQT	CCC8#	CCCOC(=O)QQQQQQQT	CCCOC(=O)QQQQQQQT	CCCOC(=O)QQQQQQQT	CCCOC(=O)QQQQQQQT		NO					NO	NO
428	FC(F)(F)C(F)(F)C(F)(F)C(F)(F)C(F)(F)C(F)(F)C(F)(F)C(F)(F)C(=O)OC=C	FC(F)(F)C(F)(F)C(F)(F)C(F)(F)C(F)(F)C(F)(F)C(F)(F)C(F)(F)C(=O)OC=C	TQQQQQQQC(=O)OC=C	7TC(=O)OC=C	YES		TQQQQQQQC(=O)OC=C	8#C=C	TQQQQQQQC(=O)OC=C	TQQQQQQQC(=O)OC=C	TQQQQQQQC(=O)OC=C	TQQQQQQQC(=O)OC=C		NO					NO	NO
429	FC(F)(F)C(F)(F)C(F)(F)C(F)(F)C(F)(F)C(F)(F)C(F)(F)C(=O)OCCC(F)(F)C(F)(F)C(F)(F)C(F)(F)C(F)(F)C(F)(F)C(F)(F)C(F)(F)F	FC(F)(F)C(F)(F)C(F)(F)C(F)(F)C(F)(F)C(F)(F)C(F)(F)C(=O)OCCC(F)(F)C(F)(F)C(F)(F)C(F)(F)C(F)(F)C(F)(F)C(F)(F)C(F)(F)F	TQQQQQQC(=O)OCCQQQQQQQT	7T(=O)OCC7T	YES		TQQQQQQC(=O)OCCQQQQQQQT	TQQQQQQC(=O)OCCQQQQQQQT	TQQQQQQC(=O)OCCQQQQQQQT	TQQQQQQC(=O)OCCQQQQQQQT	TQQQQQQC(=O)OCCQQQQQQQT	TQQQQQQC(=O)OCCQQQQQQQT								YES
430	FC(F)(F)C(F)(F)C(F)(F)C(F)(F)C(F)(F)C(F)(F)C(F)(F)C(F)(F)CCOC(=O)C1=CC=CN=C1	FC(F)(F)C(F)(F)C(F)(F)C(F)(F)C(F)(F)C(F)(F)C(F)(F)C(F)(F)CCOC(=O)C1=CC=CN=C1	TQQQQQQQCCOC(=O)C1=CC=CN=C1	7TCCOC(=O)C1=CC=CN=C1	YES		TQQQQQQQCCOC(=O)C1=CC=CN=C1	TQQQQQQQCCOC(=O)C1=CC=CN=C1	TQQQQQQQCCOC(=O)C1=CC=CN=C1	TQQQQQQQCCOC(=O)C1=CC=CN=C1	TQQQQQQQCCOC(=O)C1=CC=CN=C1	TQQQQQQQCCOC(=O)C1=CC=CN=C1								YES
431	CCCCCCOC1=CC=C(C=C1)S(=O)(=O)CCC(F)(F)C(F)(F)C(F)(F)C(F)(F)C(F)(F)C(F)(F)C(F)(F)C(F)(F)C(F)(F)C(F)(F)F	CCCCCCOC1=CC=C(C=C1)S(=O)(=O)CCC(F)(F)C(F)(F)C(F)(F)C(F)(F)C(F)(F)C(F)(F)C(F)(F)C(F)(F)C(F)(F)C(F)(F)F	CCCCCCOC1=CC=C(C=C1)S(=O)(=O)CCQQQQQQQQQT	CCCCCCOC1=CC=C(C=C1)S(=O)(=O)CCQQ7T	YES		CCCCCCOC1=CC=C(C=C1)S(=O)(=O)CCQQQQQQQQQT	CCCCCCOC1=CC=C(C=C1)S(=O)(=O)CCQQQQQQQQQT	CCCCCCOC1=CC=C(C=C1)S(=O)(=O)CCQQQQQQQQQT	CCCCCCOC1=CC=C(C=C1)S(=O)(=O)CCQQQQQQQQQT	CCCCCCOC1=CC=C(C=C1)S(=O)(=O)CCQQQQQQQQQT	CCCCCCOC1=CC=C(C=C1)S(=O)(=O)CCQQQQQQQQQT								YES
432	CC(=O)OC1=C(CC(Cl)CC(F)(F)C(F)(F)C(F)(F)C(F)(F)C(F)(F)C(F)(F)C(F)(F)C(F)(F)F)C=CC(Cl)=C1	CC(=O)OC1=C(CC(X)CC(F)(F)C(F)(F)C(F)(F)C(F)(F)C(F)(F)C(F)(F)C(F)(F)C(F)(F)F)C=CC(X)=C1	CC(=O)OC1=C(CC(X)CQQQQQQQTC=CC(X)=C1	CC(=O)OC1=C(CC(X)C7TC=CC(X)=C1	YES		CC(=O)OC1=C(CC(X)CQQQQQQQTC=CC(X)=C1	CC(=O)OC1=C(CC(X)CQQQQQQQTC=CC(X)=C1	CC(=O)OC1=C(CC(X)CQQQQQQQTC=CC(X)=C1	CC(=O)OC1=C(CC(X)CQQQQQQQTC=CC(X)=C1	CC(=O)OC1=C(CC(X)CQQQQQQQTC=CC(X)=C1	CC(=O)OC1=C(CC(X)CQQQQQQQTC=CC(X)=C1								YES
433	[O-][N+](=O)C1=CC=C(NC(=O)C(F)(F)C(F)(F)C(F)(F)C(F)(F)C(F)(F)C(F)(F)C(F)(F)C(F)(F)F)C=C1	O[N+](=O)C1=CC=C(NC(=O)C(F)(F)C(F)(F)C(F)(F)C(F)(F)C(F)(F)C(F)(F)C(F)(F)C(F)(F)F)C=C1	O[N+](=O)C1=CC=C(NC(=O)QQQQQQQTC=C1	O[N+](=O)C1=CC=C(NC(=O)7TC=C1	YES		O[N+](=O)C1=CC=C(NC(=O)QQQQQQQTC=C1	O[N+](=O)C1=CC=C(NC(=O)QQQQQQQTC=C1	O[N+](=O)C1=CC=C(NC(=O)QQQQQQQTC=C1	O[N+](=O)C1=CC=C(NC(=O)QQQQQQQTC=C1	O[N+](=O)C1=CC=C(NC(=O)QQQQQQQTC=C1	O[N+](=O)C1=CC=C(NC(=O)QQQQQQQTC=C1								YES
434	COC1=CC(C=O)=C(C=C1OCCCC(F)(F)C(F)(F)C(F)(F)C(F)(F)C(F)(F)C(F)(F)C(F)(F)C(F)(F)F)[N+]([O-])=O	COC1=CC(C=O)=C(C=C1OCCCC(F)(F)C(F)(F)C(F)(F)C(F)(F)C(F)(F)C(F)(F)C(F)(F)C(F)(F)F)[N+](O)=O	COC1=CC(C=O)=C(C=C1OCCCQQQQQQQT[N+](O)=O	COC1=CC(C=O)=C(C=C1OCCC7T[N+](O)=O	YES		COC1=CC(C=O)=C(C=C1OCCCQQQQQQQT[N+](O)=O	COC1=CC(C=O)=C(C=C1OCCCQQQQQQQT[N+](O)=O	COC1=CC(C=O)=C(C=C1OCCCQQQQQQQT[N+](O)=O	COC1=CC(C=O)=C(C=C1OCCCQQQQQQQT[N+](O)=O	COC1=CC(C=O)=C(C=C1OCCCQQQQQQQT[N+](O)=O	COC1=CC(C=O)=C(C=C1OCCCQQQQQQQT[N+](O)=O								YES
435	C\C(NNC(=O)C1=CC=CC=C1)=C\C(=O)C(F)(F)C(F)(F)C(F)(F)C(F)(F)C(F)(F)C(F)(F)C(F)(F)C(F)(F)F	CC(NNC(=O)C1=CC=CC=C1)=CC(=O)C(F)(F)C(F)(F)C(F)(F)C(F)(F)C(F)(F)C(F)(F)C(F)(F)C(F)(F)F	CC(NNC(=O)C1=CC=CC=C1)=CC(=O)QQQQQQQT	CC(NNC(=O)C1=CC=CC=C1)=CC(=O)7T	YES		CC(NNC(=O)C1=CC=CC=C1)=CC(=O)QQQQQQQT	CC(NNC(=O)C1=CC=CC=C1)=CC(=O)QQQQQQQT	CC(NNC(=O)C1=CC=CC=C1)=CC(=O)QQQQQQQT	CC(NNC(=O)C1=CC=CC=C1)=CC(=O)QQQQQQQT	CC(NNC(=O)C1=CC=CC=C1)=CC(=O)QQQQQQQT	CC(NNC(=O)C1=CC=CC=C1)=CC(=O)QQQQQQQT								YES
436	CCC(=O)N1CCN(CC1)S(=O)(=O)C(F)(F)C(F)(F)C(F)(F)C(F)(F)C(F)(F)C(F)(F)C(F)(F)C(F)(F)F	CCC(=O)N1CCN(CC1)S(=O)(=O)C(F)(F)C(F)(F)C(F)(F)C(F)(F)C(F)(F)C(F)(F)C(F)(F)C(F)(F)F	CCC(=O)N1CCN(CC1)S(=O)(=O)QQQQQQQT	CCC(=O)N1CCN(CC1)S(=O)(=O)7T	YES		CCC(=O)N1CCN(CC1)S(=O)(=O)QQQQQQQT	CCC(=O)N1CCN(CC1)S(=O)(=O)QQQQQQQT	CCC(=O)N1CCN(CC1)S(=O)(=O)QQQQQQQT	CCC(=O)N1CCN(CC1)S(=O)(=O)QQQQQQQT	CCC(=O)N1CCN(CC1)S(=O)(=O)QQQQQQQT	CCC(=O)N1CCN(CC1)S(=O)(=O)QQQQQQQT								YES
437	[Na+].OP([O-])(=O)CCC(F)(F)C(F)(F)C(F)(F)C(F)(F)C(F)(F)C(F)(F)C(F)(F)C(F)(F)F	[Na+].OP(O)(=O)CCC(F)(F)C(F)(F)C(F)(F)C(F)(F)C(F)(F)C(F)(F)C(F)(F)C(F)(F)F	[Na+].OP(O)(=O)CCQQQQQQQT	[Na+].OP(O)(=O)CC7T	YES		[Na+].OP(O)(=O)CCQQQQQQQT	[Na+].OP(O)(=O)CCQQQQQQQT	[Na+].OP(O)(=O)CCQQQQQQQT	[Na+].OP(O)(=O)CCQQQQQQQT	[Na+].OP(O)(=O)CCQQQQQQQT	[Na+].OP(O)(=O)CCQQQQQQQT								YES
438	[K+].[K+].[K+].[K+].[K+].[O-]C(=O)CNCCN(CCN(CCN(CCN(CC([O-])=O)S(=O)(=O)C(F)(F)C(F)(F)C(F)(F)C(F)(F)C(F)(F)C(F)(F)C(F)(F)C(F)(F)F)CC([O-])=O)CC([O-])=O)CC([O-])=O	[K+].[K+].[K+].[K+].[K+].OC(=O)CNCCN(CCN(CCN(CCN(CC(O)=O)S(=O)(=O)C(F)(F)C(F)(F)C(F)(F)C(F)(F)C(F)(F)C(F)(F)C(F)(F)C(F)(F)F)CC(O)=O)CC(O)=O)CC(O)=O	[K+].[K+].[K+].[K+].[K+].OC(=O)CNCCN(CCN(CCN(CCN(CC(O)=O)S(=O)(=O)QQQQQQQTCC(O)=O)CC(O)=O)CC(O)=O	[K+].[K+].[K+].[K+].[K+].OC(=O)CNCCN(CCN(CCN(CCN(CC(O)=O)S(=O)(=O)7TCC(O)=O)CC(O)=O)CC(O)=O	YES		[K+].[K+].[K+].[K+].[K+].OC(=O)CNCCN(CCN(CCN(CCN(CC(O)=O)S(=O)(=O)QQQQQQQTCC(O)=O)CC(O)=O)CC(O)=O	[K+].[K+].[K+].[K+].[K+].OC(=O)CNCCN(CCN(CCN(CCN(CC(O)=O)S(=O)(=O)QQQQQQQTCC(O)=O)CC(O)=O)CC(O)=O	[K+].[K+].[K+].[K+].[K+].OC(=O)CNCCN(CCN(CCN(CCN(CC(O)=O)S(=O)(=O)QQQQQQQTCC(O)=O)CC(O)=O)CC(O)=O	[K+].[K+].[K+].[K+].[K+].OC(=O)CNCCN(CCN(CCN(CCN(CC(O)=O)S(=O)(=O)QQQQQQQTCC(O)=O)CC(O)=O)CC(O)=O	[K+].[K+].[K+].[K+].[K+].OC(=O)CNCCN(CCN(CCN(CCN(CC(O)=O)S(=O)(=O)QQQQQQQTCC(O)=O)CC(O)=O)CC(O)=O	[K+].[K+].[K+].[K+].[K+].OC(=O)CNCCN(CCN(CCN(CCN(CC(O)=O)S(=O)(=O)QQQQQQQTCC(O)=O)CC(O)=O)CC(O)=O								YES
439	Cl[Pd]Cl.FC(F)(F)C(F)(F)C(F)(F)C(F)(F)C(F)(F)C(F)(F)C(F)(F)C(F)(F)C1=CC=C(C=C1)P(C1=CC=C(C=C1)C(F)(F)C(F)(F)C(F)(F)C(F)(F)C(F)(F)C(F)(F)C(F)(F)C(F)(F)F)C1=CC=C(C=C1)C(F)(F)C(F)(F)C(F)(F)C(F)(F)C(F)(F)C(F)(F)C(F)(F)C(F)(F)F.FC(F)(F)C(F)(F)C(F)(F)C(F)(F)C(F)(F)C(F)(F)C(F)(F)C(F)(F)C1=CC=C(C=C1)P(C1=CC=C(C=C1)C(F)(F)C(F)(F)C(F)(F)C(F)(F)C(F)(F)C(F)(F)C(F)(F)C(F)(F)F)C1=CC=C(C=C1)C(F)(F)C(F)(F)C(F)(F…	X[Pd]X.FC(F)(F)C(F)(F)C(F)(F)C(F)(F)C(F)(F)C(F)(F)C(F)(F)C(F)(F)C1=CC=C(C=C1)P(C1=CC=C(C=C1)C(F)(F)C(F)(F)C(F)(F)C(F)(F)C(F)(F)C(F)(F)C(F)(F)C(F)(F)F)C1=CC=C(C=C1)C(F)(F)C(F)(F)C(F)(F)C(F)(F)C(F)(F)C(F)(F)C(F)(F)C(F)(F)F.FC(F)(F)C(F)(F)C(F)(F)C(F)(F)C(F)(F)C(F)(F)C(F)(F)C(F)(F)C1=CC=C(C=C1)P(C1=CC=C(C=C1)C(F)(F)C(F)(F)C(F)(F)C(F)(F)C(F)(F)C(F)(F)C(F)(F)C(F)(F)F)C1=CC=C(C=C1)C(F)(F)C(F)(F)C(F)(F)C…	X[Pd]X.TQQQQQQQC1=CC=C(C=C1)P(C1=CC=C(C=C1)QQQQQQQTC1=CC=C(C=C1)QQQQQQQT.TQQQQQQQC1=CC=C(C=C1)P(C1=CC=C(C=C1)QQQQQQQTC1=CC=C(C=C1)QQQQQQQT	X[Pd]X.7TC1=CC=C(C=C1)P(C1=CC=C(C=C1)7TC1=CC=C(C=C1)7T.7TC1=CC=C(C=C1)P(C1=CC=C(C=C1)7TC1=CC=C(C=C1)7T	YES		X[Pd]X.TQQQQQQQC1=CC=C(C=C1)P(C1=CC=C(C=C1)QQQQQQQTC1=CC=C(C=C1)QQQQQQQT.TQQQQQQQC1=CC=C(C=C1)P(C1=CC=C(C=C1)QQQQQQQTC1=CC=C(C=C1)QQQQQQQT	X[Pd]X.TQQQQQQQC1=CC=C(C=C1)P(C1=CC=C(C=C1)QQQQQQQTC1=CC=C(C=C1)QQQQQQQT.TQQQQQQQC1=CC=C(C=C1)P(C1=CC=C(C=C1)QQQQQQQTC1=CC=C(C=C1)QQQQQQQT	X[Pd]X.TQQQQQQQC1=CC=C(C=C1)P(C1=CC=C(C=C1)QQQQQQQTC1=CC=C(C=C1)QQQQQQQT.TQQQQQQQC1=CC=C(C=C1)P(C1=CC=C(C=C1)QQQQQQQTC1=CC=C(C=C1)QQQQQQQT	X[Pd]X.TQQQQQQQC1=CC=C(C=C1)P(C1=CC=C(C=C1)QQQQQQQTC1=CC=C(C=C1)QQQQQQQT.TQQQQQQQC1=CC=C(C=C1)P(C1=CC=C(C=C1)QQQQQQQTC1=CC=C(C=C1)QQQQQQQT	X[Pd]X.TQQQQQQQC1=CC=C(C=C1)P(C1=CC=C(C=C1)QQQQQQQTC1=CC=C(C=C1)QQQQQQQT.TQQQQQQQC1=CC=C(C=C1)P(C1=CC=C(C=C1)QQQQQQQTC1=CC=C(C=C1)QQQQQQQT	X[Pd]X.TQQQQQQQC1=CC=C(C=C1)P(C1=CC=C(C=C1)QQQQQQQTC1=CC=C(C=C1)QQQQQQQT.TQQQQQQQC1=CC=C(C=C1)P(C1=CC=C(C=C1)QQQQQQQTC1=CC=C(C=C1)QQQQQQQT								YES
440	COC1=CC=C(C=C1)C(OC[C@H]1OC(C[C@@H]1OP(OCCC#N)N(C(C)C)C(C)C)N1C=NC2=C1N=C(NC(=O)C(C)C)NC2=O)(C1=CC=C(CCC(F)(F)C(F)(F)C(F)(F)C(F)(F)C(F)(F)C(F)(F)C(F)(F)C(F)(F)F)C=C1)C1=CC=C(OC)C=C1	COC1=CC=C(C=C1)C(OCC1OC(CC1OP(OCCC#N)N(C(C)C)C(C)C)N1C=NC2=C1N=C(NC(=O)C(C)C)NC2=O)(C1=CC=C(CCC(F)(F)C(F)(F)C(F)(F)C(F)(F)C(F)(F)C(F)(F)C(F)(F)C(F)(F)F)C=C1)C1=CC=C(OC)C=C1	COC1=CC=C(C=C1)C(OCC1OC(CC1OP(OCCC#N)N(C(C)C)C(C)C)N1C=NC2=C1N=C(NC(=O)C(C)C)NC2=O)(C1=CC=C(CCQQQQQQQTC=C1)C1=CC=C(OC)C=C1	COC1=CC=C(C=C1)C(OCC1OC(CC1OP(OCCC#N)N(C(C)C)C(C)C)N1C=NC2=C1N=C(NC(=O)C(C)C)NC2=O)(C1=CC=C(CC7TC=C1)C1=CC=C(OC)C=C1	YES		COC1=CC=C(C=C1)C(OCC1OC(CC1OP(OCCC#N)N(C(C)C)C(C)C)N1C=NC2=C1N=C(NC(=O)C(C)C)NC2=O)(C1=CC=C(CCQQQQQQQTC=C1)C1=CC=C(OC)C=C1	COC1=CC=C(C=C1)C(OCC1OC(CC1OP(OCCC#N)N(C(C)C)C(C)C)N1C=NC2=C1N=C(NC(=O)C(C)C)NC2=O)(C1=CC=C(CCQQQQQQQTC=C1)C1=CC=C(OC)C=C1	COC1=CC=C(C=C1)C(OCC1OC(CC1OP(OCCC#N)N(C(C)C)C(C)C)N1C=NC2=C1N=C(NC(=O)C(C)C)NC2=O)(C1=CC=C(CCQQQQQQQTC=C1)C1=CC=C(OC)C=C1	COC1=CC=C(C=C1)C(OCC1OC(CC1OP(OCCC#N)N(C(C)C)C(C)C)N1C=NC2=C1N=C(NC(=O)C(C)C)NC2=O)(C1=CC=C(CCQQQQQQQTC=C1)C1=CC=C(OC)C=C1	COC1=CC=C(C=C1)C(OCC1OC(CC1OP(OCCC#N)N(C(C)C)C(C)C)N1C=NC2=C1N=C(NC(=O)C(C)C)NC2=O)(C1=CC=C(CCQQQQQQQTC=C1)C1=CC=C(OC)C=C1	COC1=CC=C(C=C1)C(OCC1OC(CC1OP(OCCC#N)N(C(C)C)C(C)C)N1C=NC2=C1N=C(NC(=O)C(C)C)NC2=O)(C1=CC=C(CCQQQQQQQTC=C1)C1=CC=C(OC)C=C1								YES
441	OS(=O)C(F)(F)C(F)(F)C(F)(F)C(F)(F)C(F)(F)C(F)(F)C(F)(F)C(F)(F)F	OS(=O)C(F)(F)C(F)(F)C(F)(F)C(F)(F)C(F)(F)C(F)(F)C(F)(F)C(F)(F)F	OS(=O)QQQQQQQT	OS(=O)7T	YES		OS(=O)QQQQQQQT	OS(=O)QQQQQQQT	OS(=O)QQQQQQQT	OS(=O)QQQQQQQT	OS(=O)QQQQQQQT	OS(=O)QQQQQQQT								YES
442	[Na+].[O-]S(=O)(=O)C(F)(F)C(F)(F)C(F)(F)C(F)(F)C(F)(F)C(F)(F)C(F)(F)C(F)(F)C(F)(F)C(F)(F)C(F)(F)C(F)(F)C(F)(F)F	[Na+].OS(=O)(=O)C(F)(F)C(F)(F)C(F)(F)C(F)(F)C(F)(F)C(F)(F)C(F)(F)C(F)(F)C(F)(F)C(F)(F)C(F)(F)C(F)(F)C(F)(F)F	[Na+].OS(=O)(=O)QQQQQQQQQQQQT	[Na+].OS(=O)(=O)QQQQQ7T	YES		[Na+].OS(=O)(=O)QQQQQQQQQQQQT	[Na+].OS(=O)(=O)QQQQQQQQQQQQT	[Na+].OS(=O)(=O)QQQQQQQQQQQQT	[Na+].OS(=O)(=O)QQQQQQQQQQQQT	[Na+].9SQQQT	[Na+].OS(=O)(=O)QQQQQQQQQQQQT					NO		NO	NO
443	OS(=O)(=O)C(F)(F)C(F)(F)C(F)(F)C(F)(F)C(F)(F)C(F)(F)C(F)(F)C(F)(F)C(F)(F)C(F)(F)C(F)(F)C(F)(F)C(F)(F)C(F)(F)C(F)(F)C(F)(F)C(F)(F)C(F)(F)C(F)(F)F	OS(=O)(=O)C(F)(F)C(F)(F)C(F)(F)C(F)(F)C(F)(F)C(F)(F)C(F)(F)C(F)(F)C(F)(F)C(F)(F)C(F)(F)C(F)(F)C(F)(F)C(F)(F)C(F)(F)C(F)(F)C(F)(F)C(F)(F)C(F)(F)F	OS(=O)(=O)QQQQQQQQQQQQQQQQQQT	OS(=O)(=O)QQQQQQQQQQQ7T	YES		OS(=O)(=O)QQQQQQQQQQQQQQQQQQT	OS(=O)(=O)QQQQQQQQQQQQQQQQQQT	OS(=O)(=O)QQQQQQQQQQQQQQQQQQT	OS(=O)(=O)QQQQQQQQQQQQQQQQQQT	9SQQQQQQQQQT	OS(=O)(=O)QQQQQQQQQQQQQQQQQQT					NO		NO	NO
444	O[C@H](COP(O)(=O)OC(CCCCC(F)(F)C(F)(F)C(F)(F)C(F)(F)C(F)(F)C(F)(F)C(F)(F)C(F)(F)F)CCC(F)(F)C(F)(F)C(F)(F)C(F)(F)C(F)(F)C(F)(F)C(F)(F)C(F)(F)F)[C@H](O)[C@H](O)[C@@H](O)C=O	OC(COP(O)(=O)OC(CCCCC(F)(F)C(F)(F)C(F)(F)C(F)(F)C(F)(F)C(F)(F)C(F)(F)C(F)(F)F)CCC(F)(F)C(F)(F)C(F)(F)C(F)(F)C(F)(F)C(F)(F)C(F)(F)C(F)(F)F)C(O)C(O)C(O)C=O	OC(COP(O)(=O)OC(CCCCQQQQQQQTCCQQQQQQQTC(O)C(O)C(O)C=O	OC(COP(O)(=O)OC(CCCC7TCC7TC(O)C(O)C(O)C=O	YES		OC(COP(O)(=O)OC(CCCCQQQQQQQTCCQQQQQQQTC(O)C(O)C(O)C=O	OC(COP(O)(=O)OC(CCCCQQQQQQQTCCQQQQQQQTC(O)C(O)C(O)C=O	OC(COP(O)(=O)OC(CCCCQQQQQQQTCCQQQQQQQTC(O)C(O)C(O)C=O	OC(COP(O)(=O)OC(CCCCQQQQQQQTCCQQQQQQQTC(O)C(O)C(O)C=O	OC(COP(O)(=O)OC(CCCCQQQQQQQTCCQQQQQQQTC(O)C(O)C(O)C=O	OC(COP(O)(=O)OC(CCCCQQQQQQQTCCQQQQQQQTC(O)C(O)C(O)C=O								YES
445	[Li+].[O-]C(=O)C(F)(F)C(F)(F)C(F)(F)C(F)(F)C(F)(F)C(F)(F)C(F)(F)F	[Li+].OC(=O)C(F)(F)C(F)(F)C(F)(F)C(F)(F)C(F)(F)C(F)(F)C(F)(F)F	[Li+].OC(=O)QQQQQQT	[Li+].O7T	YES		[Li+].OC(=O)QQQQQQT	[Li+].OC(=O)QQQQQQT	[Li+].OC(=O)QQQQQQT	[Li+].OC(=O)QQQQQQT	[Li+].OC(=O)QQQQQQT	[Li+].OC(=O)QQQQQQT								YES
446	OC1=CC=C(OCCC(F)(F)C(F)(F)C(F)(F)C(F)(F)C(F)(F)C(F)(F)C(F)(F)C(F)(F)F)C=C1	OC1=CC=C(OCCC(F)(F)C(F)(F)C(F)(F)C(F)(F)C(F)(F)C(F)(F)C(F)(F)C(F)(F)F)C=C1	OC1=CC=C(OCCQQQQQQQTC=C1	OC1=CC=C(OCC7TC=C1	YES		OC1=CC=C(OCCQQQQQQQTC=C1	OC1=CC=C(OCCQQQQQQQTC=C1	OC1=CC=C(OCCQQQQQQQTC=C1	OC1=CC=C(OCCQQQQQQQTC=C1	OC1=CC=C(OCCQQQQQQQTC=C1	OC1=CC=C(OCCQQQQQQQTC=C1								YES
447	CCOC(=O)\C=C\C(F)(F)C(F)(F)C(F)(F)C(F)(F)C(F)(F)C(F)(F)C(F)(F)F	CCOC(=O)C=CC(F)(F)C(F)(F)C(F)(F)C(F)(F)C(F)(F)C(F)(F)C(F)(F)F	CCOC(=O)C=CQQQQQQT	CCOC(=O)C=7T	YES		CCOC(=O)C=CQQQQQQT	CCOC(=O)C=CQQQQQQT	CCOC(=O)C=CQQQQQQT	CCOC(=O)C=CQQQQQQT	CCOC(=O)C=CQQQQQQT	CCOC(=O)C=CQQQQQQT								YES
448	FC(F)(F)C(F)(F)C(F)(F)C(F)(F)C(F)(F)C(F)(F)C(F)(F)C(F)(F)C(F)(F)C(F)(F)C(F)(F)C(F)(F)CC=O	FC(F)(F)C(F)(F)C(F)(F)C(F)(F)C(F)(F)C(F)(F)C(F)(F)C(F)(F)C(F)(F)C(F)(F)C(F)(F)C(F)(F)CC=O	TQQQQQQQQQQQCC=O	7TQQQQCC=O	YES		TQQQQQQQQQQQCC=O	TQQQQQQQQQQQCC=O	TQQQQQQQQQQQCC=O	TQQQQQQQQQQQCC=O	TQQQQQQQQQQQCC=O	TQQQQQQQQQQQCC=O								YES
449	CN(C(F)(F)C(F)(F)OC(=O)C=C)S(=O)(=O)C(F)(F)C(F)(F)C(F)(F)C(F)(F)C(F)(F)C(F)(F)C(F)(F)C(F)(F)F	CN(C(F)(F)C(F)(F)OC(=O)C=C)S(=O)(=O)C(F)(F)C(F)(F)C(F)(F)C(F)(F)C(F)(F)C(F)(F)C(F)(F)C(F)(F)F	CN(QQOC(=O)C=C)S(=O)(=O)QQQQQQQT	CN(QQOC(=O)C=C)S(=O)(=O)7T	YES		CN(QQOC(=O)C=C)S(=O)(=O)QQQQQQQT	CN(QQOC(=O)C=C)S(=O)(=O)QQQQQQQT	CN(QQOC(=O)C=C)S(=O)(=O)QQQQQQQT	CN(QQOC(=O)C=C)S(=O)(=O)QQQQQQQT	CN(QQOC(=O)C=C)S(=O)(=O)QQQQQQQT	CN(QQOC(=O)C=C)S(=O)(=O)QQQQQQQT								YES
450	CC1=C(N)C=C(N)C=C1OC(F)=C(F)C(F)(F)C(F)(F)C(F)(F)C(F)(F)C(F)(F)C(F)(F)C(F)(F)F	CC1=C(N)C=C(N)C=C1OC(F)=C(F)C(F)(F)C(F)(F)C(F)(F)C(F)(F)C(F)(F)C(F)(F)C(F)(F)F	CC1=C(N)C=C(N)C=C1OC(F)=C(F)QQQQQQT	CC1=7T	YES		CC1=C(N)C=C(N)C=C1OC(F)=C(F)QQQQQQT	CC1=C(N)C=C(N)C=C1OC(F)=C(F)QQQQQQT	CC1=C(N)C=C(N)C=C1OC(F)=C(F)QQQQQQT	CC1=C(N)C=C(N)C=C1OC(F)=C(F)QQQQQQT	CC1=C(N)C=C(N)C=C1OC(F)=C(F)QQQQQQT	CC1=C(N)C=C(N)C=C1OC(F)=C(F)QQQQQQT								YES
451	OC1=CC=C(OC(F)(F)C(F)(F)C(F)(F)C(F)(F)C(F)(F)C(F)(F)C(F)(F)C(F)(F)C(F)(F)C(F)(F)C(F)(F)C(F)(F)C(F)(F)C(F)(F)C(F)(F)F)C=C1	OC1=CC=C(OC(F)(F)C(F)(F)C(F)(F)C(F)(F)C(F)(F)C(F)(F)C(F)(F)C(F)(F)C(F)(F)C(F)(F)C(F)(F)C(F)(F)C(F)(F)C(F)(F)C(F)(F)F)C=C1	OC1=CC=C(OQQQQQQQQQQQQQQTC=C1	OC1=CC=C(OQQQQQQQ7TC=C1	YES		OC1=CC=C(OQQQQQQQQQQQQQQTC=C1	OC1=CC=C(OQQQQQQQQQQQQQQTC=C1	OC1=CC=C(OQQQQQQQQQQQQQQTC=C1	OC1=CC=C(OQQQQQQQQQQQQQQTC=C1	OC1=CC=C(OQQQQQQQQQQQQQQTC=C1	OC1=CC=C(OQQQQQQQQQQQQQQTC=C1								YES
452	CCCN(CCC[Si](OC)(OC)OC)S(=O)(=O)C(F)(F)C(F)(F)C(F)(F)C(F)(F)C(F)(F)C(F)(F)C(F)(F)C(F)(F)F	CCCN(CCC[Si](OC)(OC)OC)S(=O)(=O)C(F)(F)C(F)(F)C(F)(F)C(F)(F)C(F)(F)C(F)(F)C(F)(F)C(F)(F)F	CCCN(CCC[Si](OC)(OC)OC)S(=O)(=O)QQQQQQQT	CCCN(CCC[Si](OC)(OC)OC)S(=O)(=O)7T	YES		CCCN(CCC[Si](OC)(OC)OC)S(=O)(=O)QQQQQQQT	CCCN(CCC[Si](OC)(OC)OC)S(=O)(=O)QQQQQQQT	CCCN(CCC[Si](OC)(OC)OC)S(=O)(=O)QQQQQQQT	CCCN(CCC[Si](OC)(OC)OC)S(=O)(=O)QQQQQQQT	CCCN(CCC[Si](OC)(OC)OC)S(=O)(=O)QQQQQQQT	CCCN(CCC[Si](OC)(OC)OC)S(=O)(=O)QQQQQQQT								YES
453	FC(F)(F)C(F)(F)C(F)(F)C(F)(F)C(F)(F)C(F)(F)C(F)(F)CCCC(=O)OC=C	FC(F)(F)C(F)(F)C(F)(F)C(F)(F)C(F)(F)C(F)(F)C(F)(F)CCCC(=O)OC=C	TQQQQQQCCCC(=O)OC=C	7TCCC(=O)OC=C	YES		TQQQQQQCCCC(=O)OC=C	TQQQQQQCCCC(=O)OC=C	TQQQQQQCCCC(=O)OC=C	TQQQQQQCCCC(=O)OC=C	TQQQQQQCCCC(=O)OC=C	TQQQQQQCCCC(=O)OC=C								YES
454	FC(F)(F)C(F)(F)C(F)(F)C(F)(F)C(F)(F)C(F)(F)C(F)(F)C(F)(F)S(=O)(=O)CNCCOC(=O)C=C	FC(F)(F)C(F)(F)C(F)(F)C(F)(F)C(F)(F)C(F)(F)C(F)(F)C(F)(F)S(=O)(=O)CNCCOC(=O)C=C	TQQQQQQQS(=O)(=O)CNCCOC(=O)C=C	7TS(=O)(=O)CNCCOC(=O)C=C	YES		TQQQQQQQS(=O)(=O)CNCCOC(=O)C=C	TQQQQQQQS(=O)(=O)CNCCOC(=O)C=C	TQQQQQQQS(=O)(=O)CNCCOC(=O)C=C	TQQQQQQQS(=O)(=O)CNCCOC(=O)C=C	TQQQQQQQS(=O)(=O)CNCCOC(=O)C=C	TQQQQQQQS(=O)(=O)CNCCOC(=O)C=C								YES
455	C[N+](C)(CCCN(CCCS(O)(=O)=O)S(=O)(=O)C(F)(F)C(F)(F)C(F)(F)C(F)(F)C(F)(F)C(F)(F)C(F)(F)C(F)(F)F)CCCS(O)(=O)=O	C[N+](C)(CCCN(CCCS(O)(=O)=O)S(=O)(=O)C(F)(F)C(F)(F)C(F)(F)C(F)(F)C(F)(F)C(F)(F)C(F)(F)C(F)(F)F)CCCS(O)(=O)=O	C[N+](C)(CCCN(CCCS(O)(=O)=O)S(=O)(=O)QQQQQQQTCCCS(O)(=O)=O	C[N+](C)(CCCN(CCCS(O)(=O)=O)S(=O)(=O)7TCCCS(O)(=O)=O	YES		C[N+](C)(CCCN(CCCS(O)(=O)=O)S(=O)(=O)QQQQQQQTCCCS(O)(=O)=O	C[N+](C)(CCCN(CCCS(O)(=O)=O)S(=O)(=O)QQQQQQQTCCCS(O)(=O)=O	C[N+](C)(CCCN(CCCS(O)(=O)=O)S(=O)(=O)QQQQQQQTCCCS(O)(=O)=O	C[N+](C)(CCCN(CCCS(O)(=O)=O)S(=O)(=O)QQQQQQQTCCCS(O)(=O)=O	C[N+](C)(CCCN(CCCS(O)(=O)=O)S(=O)(=O)QQQQQQQTCCCS(O)(=O)=O	C[N+](C)(CCCN(CCCS(O)(=O)=O)S(=O)(=O)QQQQQQQTCCCS(O)(=O)=O								YES
456	CCO[Si](CCCN(CC)S(=O)(=O)C(F)(F)C(F)(F)C(F)(F)C(F)(F)C(F)(F)C(F)(F)C(F)(F)C(F)(F)F)(OCC)OCC	CCO[Si](CCCN(CC)S(=O)(=O)C(F)(F)C(F)(F)C(F)(F)C(F)(F)C(F)(F)C(F)(F)C(F)(F)C(F)(F)F)(OCC)OCC	CCO[Si](CCCN(CC)S(=O)(=O)QQQQQQQT(OCC)OCC	CCO[Si](CCCN(CC)S(=O)(=O)7T(OCC)OCC	YES		CCO[Si](CCCN(CC)S(=O)(=O)QQQQQQQT(OCC)OCC	CCO[Si](CCCN(CC)S(=O)(=O)QQQQQQQT(OCC)OCC	CCO[Si](CCCN(CC)S(=O)(=O)QQQQQQQT(OCC)OCC	CCO[Si](CCCN(CC)S(=O)(=O)QQQQQQQT(OCC)OCC	CCO[Si](CCCN(CC)S(=O)(=O)QQQQQQQT(OCC)OCC	CCO[Si](CCCN(CC)S(=O)(=O)QQQQQQQT(OCC)OCC								YES
457	[Li+].FC(F)(F)C(F)(F)C(F)(F)C(F)(F)C(F)(F)C(F)(F)C(F)(F)C(F)(F)S(=O)(=O)[N-]S(=O)(=O)C(F)(F)C(F)(F)C(F)(F)C(F)(F)C(F)(F)C(F)(F)C(F)(F)C(F)(F)F	[Li+].FC(F)(F)C(F)(F)C(F)(F)C(F)(F)C(F)(F)C(F)(F)C(F)(F)C(F)(F)S(=O)(=O)[N-]S(=O)(=O)C(F)(F)C(F)(F)C(F)(F)C(F)(F)C(F)(F)C(F)(F)C(F)(F)C(F)(F)F	[Li+].TQQQQQQQS(=O)(=O)[N-]S(=O)(=O)QQQQQQQT	[Li+].7TS(=O)(=O)[N-]S(=O)(=O)7T	YES		[Li+].TQQQQQQQS(=O)(=O)[N-]S(=O)(=O)QQQQQQQT	[Li+].TQQQQQQQS(=O)(=O)[N-]S(=O)(=O)QQQQQQQT	[Li+].TQQQQQQQS(=O)(=O)[N-]S(=O)(=O)QQQQQQQT	[Li+].TQQQQQQQS(=O)(=O)[N-]S(=O)(=O)QQQQQQQT	[Li+].TQQQQQQQS(=O)(=O)[N-]S(=O)(=O)QQQQQQQT	[Li+].TQQQQQQQS(=O)(=O)[N-]S(=O)(=O)QQQQQQQT								YES
458	[NH4+].[O-]S(=O)(=O)C1=CC=C(OC(F)(F)C(F)(F)C(F)(F)C(F)(F)C(F)(F)C(F)(F)C(F)(F)C(F)(F)F)C=C1	[NH4+].OS(=O)(=O)C1=CC=C(OC(F)(F)C(F)(F)C(F)(F)C(F)(F)C(F)(F)C(F)(F)C(F)(F)C(F)(F)F)C=C1	[NH4+].OS(=O)(=O)C1=CC=C(OQQQQQQQTC=C1	[NH4+].OS(=O)(=O)C1=CC=C(O7TC=C1	YES		[NH4+].OS(=O)(=O)C1=CC=C(OQQQQQQQTC=C1	[NH4+].OS(=O)(=O)C1=CC=C(OQQQQQQQTC=C1	[NH4+].OS(=O)(=O)C1=CC=C(OQQQQQQQTC=C1	[NH4+].OS(=O)(=O)C1=CC=C(OQQQQQQQTC=C1	[NH4+].OS(=O)(=O)C1=CC=C(OQQQQQQQTC=C1	[NH4+].OS(=O)(=O)C1=CC=C(OQQQQQQQTC=C1								YES
459	CCCCCCN(CC(O)CO)S(=O)(=O)C(F)(F)C(F)(F)C(F)(F)C(F)(F)C(F)(F)C(F)(F)C(F)(F)C(F)(F)C(F)(F)C(F)(F)C(F)(F)C(F)(F)F	CCCCCCN(CC(O)CO)S(=O)(=O)C(F)(F)C(F)(F)C(F)(F)C(F)(F)C(F)(F)C(F)(F)C(F)(F)C(F)(F)C(F)(F)C(F)(F)C(F)(F)C(F)(F)F	CCCCCCN(CC(O)CO)S(=O)(=O)QQQQQQQQQQQT	CCCCCCN(CC(O)CO)S(=O)(=O)QQQQ7T	YES		CCCCCCN(CC(O)CO)S(=O)(=O)QQQQQQQQQQQT	CCCCCCN(CC(O)CO)S(=O)(=O)QQQQQQQQQQQT	CCCCCCN(CC(O)CO)S(=O)(=O)QQQQQQQQQQQT	CCCCCCN(CC(O)CO)S(=O)(=O)QQQQQQQQQQQT	CCCCCCN(CC(O)CO)S(=O)(=O)QQQQQQQQQQQT	CCCCCCN(CC(O)CO)S(=O)(=O)QQQQQQQQQQQT								YES
460	C[N+](C)([O-])CCC(F)(F)C(F)(F)C(F)(F)C(F)(F)C(F)(F)C(F)(F)C(F)(F)F	C[N+](C)(O)CCC(F)(F)C(F)(F)C(F)(F)C(F)(F)C(F)(F)C(F)(F)C(F)(F)F	C[N+](C)(O)CCQQQQQQT	C[N+](C)(O)C7T	YES		C[N+](C)(O)CCQQQQQQT	C[N+](C)(O)CCQQQQQQT	C[N+](C)(O)CCQQQQQQT	C[N+](C)(O)CCQQQQQQT	C[N+](C)(O)CCQQQQQQT	C[N+](C)(O)CCQQQQQQT								YES
461	CC(C)OC(=O)C[N+](C)(C)CCCNC(=O)C(F)(F)C(F)(F)C(F)(F)C(F)(F)C(F)(F)C(F)(F)C(F)(F)C(F)(F)C(F)(F)C(F)(F)F	CC(C)OC(=O)C[N+](C)(C)CCCNC(=O)C(F)(F)C(F)(F)C(F)(F)C(F)(F)C(F)(F)C(F)(F)C(F)(F)C(F)(F)C(F)(F)C(F)(F)F	CC(C)OC(=O)C[N+](C)(C)CCCNC(=O)QQQQQQQQQT	CC(C)OC(=O)C[N+](C)(C)CCCNC(=O)QQ7T	YES		CC(C)OC(=O)C[N+](C)(C)CCCNC(=O)QQQQQQQQQT	CC(C)OC(=O)C[N+](C)(C)CCCNC(=O)QQQQQQQQQT	CC(C)OC(=O)C[N+](C)(C)CCCNC(=O)QQQQQQQQQT	CC(C)OC(=O)C[N+](C)(C)CCCNC(=O)QQQQQQQQQT	CC(C)OC(=O)C[N+](C)(C)CCCNC(=O)QQQQQQQQQT	CC(C)OC(=O)C[N+](C)(C)CCCNC(=O)QQQQQQQQQT								YES
462	C[N+](C)(CCC(F)C(F)(F)C(F)(F)C(F)(F)C(F)(F)C(F)(F)C(F)(F)C(F)(F)C(F)(F)C(F)(F)C(F)(F)C(F)(F)C(F)(F)C(F)(F)F)CC(O)=O	C[N+](C)(CCC(F)C(F)(F)C(F)(F)C(F)(F)C(F)(F)C(F)(F)C(F)(F)C(F)(F)C(F)(F)C(F)(F)C(F)(F)C(F)(F)C(F)(F)C(F)(F)F)CC(O)=O	C[N+](C)(CCC(F)QQQQQQQQQQQQTCC(O)=O	C[N+](C)(CCC(F)QQQQQ7TCC(O)=O	YES		C[N+](C)(CCC(F)QQQQQQQQQQQQTCC(O)=O	C[N+](C)(CCC(F)QQQQQQQQQQQQTCC(O)=O	C[N+](C)(CCC(F)QQQQQQQQQQQQTCC(O)=O	C[N+](C)(CCC(F)QQQQQQQQQQQQTCC(O)=O	C[N+](C)(CCC(F)QQQQQQQQQQQQTCC(O)=O	C[N+](C)(CCC(F)QQQQQQQQQQQQTCC(O)=O								YES
463	CC[N+](CC)(CC)CCCNS(=O)(=O)C(F)(F)C(F)(F)C(F)(F)C(F)(F)C(F)(F)C(F)(F)C(F)(F)C(F)(F)F	CC[N+](CC)(CC)CCCNS(=O)(=O)C(F)(F)C(F)(F)C(F)(F)C(F)(F)C(F)(F)C(F)(F)C(F)(F)C(F)(F)F	CC[N+](CC)(CC)CCCNS(=O)(=O)QQQQQQQT	CC[N+](CC)(CC)CCCNS(=O)(=O)7T	YES		CC[N+](CC)(CC)CCCNS(=O)(=O)QQQQQQQT	CC[N+](CC)(CC)CCCNS(=O)(=O)QQQQQQQT	CC[N+](CC)(CC)CCCNS(=O)(=O)QQQQQQQT	CC[N+](CC)(CC)CCCNS(=O)(=O)QQQQQQQT	CC[N+](CC)(CC)CCCNS(=O)(=O)QQQQQQQT	CC[N+](CC)(CC)CCCNS(=O)(=O)QQQQQQQT								YES
464	CC(F)(F)C(F)(F)C(F)(F)C(F)(F)C(F)(F)C(F)(F)C(F)(F)C(F)(F)F	CC(F)(F)C(F)(F)C(F)(F)C(F)(F)C(F)(F)C(F)(F)C(F)(F)C(F)(F)F	CQQQQQQQT	C7T	YES		CQQQQQQQT	CQQQQQQQT	CQQQQQQQT	CQQQQQQQT	CQQQQQQQT	CQQQQQQQT								YES
465	OP(=O)(OCCC(F)(F)C(F)(F)C(F)(F)C(F)(F)C(F)(F)C(F)(F)C(F)(F)C(F)(F)F)OCCC(F)(F)C(F)(F)C(F)(F)C(F)(F)C(F)(F)C(F)(F)C(F)(F)C(F)(F)C(F)(F)C(F)(F)C(F)(F)C(F)(F)F	OP(=O)(OCCC(F)(F)C(F)(F)C(F)(F)C(F)(F)C(F)(F)C(F)(F)C(F)(F)C(F)(F)F)OCCC(F)(F)C(F)(F)C(F)(F)C(F)(F)C(F)(F)C(F)(F)C(F)(F)C(F)(F)C(F)(F)C(F)(F)C(F)(F)C(F)(F)F	OP(=O)(OCCQQQQQQQTOCCQQQQQQQQQQQT	OP(=O)(OCC7TOCCQQQQ7T	YES		OP(=O)(OCCQQQQQQQTOCCQQQQQQQQQQQT	OP(=O)(OCCQQQQQQQTOCCQQQQQQQQQQQT	OP(=O)(OCCQQQQQQQTOCCQQQQQQQQQQQT	OP(=O)(OCCQQQQQQQTOCCQQQQQQQQQQQT	OP(=O)(OCCQQQQQQQTOCCQQQQQQQQQQQT	OP(=O)(OCCQQQQQQQTOCCQQQQQQQQQQQT								YES
466	[Yb+3].[O-]P(=O)(C(F)(F)C(F)(F)C(F)(F)C(F)(F)C(F)(F)C(F)(F)C(F)(F)C(F)(F)F)C(F)(F)C(F)(F)C(F)(F)C(F)(F)C(F)(F)C(F)(F)C(F)(F)C(F)(F)F.[O-]P(=O)(C(F)(F)C(F)(F)C(F)(F)C(F)(F)C(F)(F)C(F)(F)C(F)(F)C(F)(F)F)C(F)(F)C(F)(F)C(F)(F)C(F)(F)C(F)(F)C(F)(F)C(F)(F)C(F)(F)F.[O-]P(=O)(C(F)(F)C(F)(F)C(F)(F)C(F)(F)C(F)(F)C(F)(F)C(F)(F)C(F)(F)F)C(F)(F)C(F)(F)C(F)(F)C(F)(F)C(F)(F)C(F)(F)C(F)(F)C(F)(F)F	[Yb+3].OP(=O)(C(F)(F)C(F)(F)C(F)(F)C(F)(F)C(F)(F)C(F)(F)C(F)(F)C(F)(F)F)C(F)(F)C(F)(F)C(F)(F)C(F)(F)C(F)(F)C(F)(F)C(F)(F)C(F)(F)F.OP(=O)(C(F)(F)C(F)(F)C(F)(F)C(F)(F)C(F)(F)C(F)(F)C(F)(F)C(F)(F)F)C(F)(F)C(F)(F)C(F)(F)C(F)(F)C(F)(F)C(F)(F)C(F)(F)C(F)(F)F.OP(=O)(C(F)(F)C(F)(F)C(F)(F)C(F)(F)C(F)(F)C(F)(F)C(F)(F)C(F)(F)F)C(F)(F)C(F)(F)C(F)(F)C(F)(F)C(F)(F)C(F)(F)C(F)(F)C(F)(F)F	[Yb+3].OP(=O)(QQQQQQQQQQQQQQQT.OP(=O)(QQQQQQQQQQQQQQQT.OP(=O)(QQQQQQQQQQQQQQQT	[Yb+3].OP(=O)(QQQQQQQQ7T.OP(=O)(QQQQQQQQ7T.OP(=O)(QQQQQQQQ7T	YES		[Yb+3].OP(=O)(QQQQQQQQQQQQQQQT.OP(=O)(QQQQQQQQQQQQQQQT.OP(=O)(QQQQQQQQQQQQQQQT	[Yb+3].OP(=O)(QQQQQQQQQQQQQQQT.OP(=O)(QQQQQQQQQQQQQQQT.OP(=O)(QQQQQQQQQQQQQQQT	[Yb+3].OP(=O)(QQQQQQQQQQQQQQQT.OP(=O)(QQQQQQQQQQQQQQQT.OP(=O)(QQQQQQQQQQQQQQQT	[Yb+3].OP(=O)(QQQQQQQQQQQQQQQT.OP(=O)(QQQQQQQQQQQQQQQT.OP(=O)(QQQQQQQQQQQQQQQT	[Yb+3].OP(=O)(QQQQQQQQQQQQQQQT.OP(=O)(QQQQQQQQQQQQQQQT.OP(=O)(QQQQQQQQQQQQQQQT	[Yb+3].OP(=O)(QQQQQQQQQQQQQQQT.OP(=O)(QQQQQQQQQQQQQQQT.OP(=O)(QQQQQQQQQQQQQQQT								YES
467	[NH4+].[O-]S(=O)C(F)(F)C(F)(F)C(F)(F)C(F)(F)C(F)(F)C(F)(F)C(F)(F)C(F)(F)F	[NH4+].OS(=O)C(F)(F)C(F)(F)C(F)(F)C(F)(F)C(F)(F)C(F)(F)C(F)(F)C(F)(F)F	[NH4+].OS(=O)QQQQQQQT	[NH4+].OS(=O)7T	YES		[NH4+].OS(=O)QQQQQQQT	[NH4+].OS(=O)QQQQQQQT	[NH4+].OS(=O)QQQQQQQT	[NH4+].OS(=O)QQQQQQQT	[NH4+].OS(=O)QQQQQQQT	[NH4+].OS(=O)QQQQQQQT								YES
468	[Na+].[O-]S(=O)(=O)C(CC(=O)OCCC(F)(F)C(F)(F)C(F)(F)C(F)(F)C(F)(F)C(F)(F)C(F)(F)C(F)(F)F)C(=O)OCCC(F)(F)C(F)(F)C(F)(F)C(F)(F)C(F)(F)C(F)(F)C(F)(F)C(F)(F)F	[Na+].OS(=O)(=O)C(CC(=O)OCCC(F)(F)C(F)(F)C(F)(F)C(F)(F)C(F)(F)C(F)(F)C(F)(F)C(F)(F)F)C(=O)OCCC(F)(F)C(F)(F)C(F)(F)C(F)(F)C(F)(F)C(F)(F)C(F)(F)C(F)(F)F	[Na+].OS(=O)(=O)C(CC(=O)OCCQQQQQQQTC(=O)OCCQQQQQQQT	[Na+].OS(=O)(=O)C(CC(=O)OCC7TC(=O)OCC7T	YES		[Na+].OS(=O)(=O)C(CC(=O)OCCQQQQQQQTC(=O)OCCQQQQQQQT	[Na+].OS(=O)(=O)C(CC(=O)OCCQQQQQQQTC(=O)OCCQQQQQQQT	[Na+].OS(=O)(=O)C(CC(=O)OCCQQQQQQQTC(=O)OCCQQQQQQQT	[Na+].OS(=O)(=O)C(CC(=O)OCCQQQQQQQTC(=O)OCCQQQQQQQT	[Na+].OS(=O)(=O)C(CC(=O)OCCQQQQQQQTC(=O)OCCQQQQQQQT	[Na+].OS(=O)(=O)C(CC(=O)OCCQQQQQQQTC(=O)OCCQQQQQQQT								YES
469	CN(C)(=O)CCC(F)(F)C(F)(F)C(F)(F)C(F)(F)C(F)(F)C(F)(F)C(F)(F)C(F)(F)F	CN(C)(=O)CCC(F)(F)C(F)(F)C(F)(F)C(F)(F)C(F)(F)C(F)(F)C(F)(F)C(F)(F)F	CN(C)(=O)CCQQQQQQQT	CN(C)(=O)CC7T	YES		CN(C)(=O)CCQQQQQQQT	CN(C)(=O)CCQQQQQQQT	CN(C)(=O)CCQQQQQQQT	CN(C)(=O)CCQQQQQQQT	CN(C)(=O)CCQQQQQQQT	CN(C)(=O)CCQQQQQQQT								YES
470	CCO[Si](CCCOCC(F)(F)C(F)(F)C(F)(F)C(F)(F)C(F)(F)C(F)(F)C(F)(F)F)(OCC)OCC	CCO[Si](CCCOCC(F)(F)C(F)(F)C(F)(F)C(F)(F)C(F)(F)C(F)(F)C(F)(F)F)(OCC)OCC	CCO[Si](CCCOCQQQQQQT(OCC)OCC	CCO[Si](CCCO7T(OCC)OCC	YES		CCO[Si](CCCOCQQQQQQT(OCC)OCC	CCO[Si](CCCOCQQQQQQT(OCC)OCC	CCO[Si](CCCOCQQQQQQT(OCC)OCC	CCO[Si](CCCOCQQQQQQT(OCC)OCC	CCO[Si](CCCOCQQQQQQT(OCC)OCC	CCO[Si](CCCOCQQQQQQT(OCC)OCC								YES
471	CO[Si](CCCNC(=O)C(F)(F)C(F)(F)C(F)(F)C(F)(F)C(F)(F)C(F)(F)C(F)(F)C(F)(F)C(F)(F)C(F)(F)C(F)(F)F)(OC)OC	CO[Si](CCCNC(=O)C(F)(F)C(F)(F)C(F)(F)C(F)(F)C(F)(F)C(F)(F)C(F)(F)C(F)(F)C(F)(F)C(F)(F)C(F)(F)F)(OC)OC	CO[Si](CCCNC(=O)QQQQQQQQQQT(OC)OC	CO[Si](CCCNC(=O)QQQ7T(OC)OC	YES		CO[Si](CCCNC(=O)QQQQQQQQQQT(OC)OC	CO[Si](CCCNC(=O)QQQQQQQQQQT(OC)OC	CO[Si](CCCNC(=O)QQQQQQQQQQT(OC)OC	CO[Si](CCCNC(=O)QQQQQQQQQQT(OC)OC	CO[Si](CCCNC(=O)QQQQQQQQQQT(OC)OC	CO[Si](CCCNC(=O)QQQQQQQQQQT(OC)OC								YES
472	[Na+].CC(C)(CS([O-])(=O)=O)NC(=O)CCSCCC(F)(F)C(F)(F)C(F)(F)C(F)(F)C(F)(F)C(F)(F)C(F)(F)C(F)(F)F	[Na+].CC(C)(CS(O)(=O)=O)NC(=O)CCSCCC(F)(F)C(F)(F)C(F)(F)C(F)(F)C(F)(F)C(F)(F)C(F)(F)C(F)(F)F	[Na+].CC(C)(CS(O)(=O)=O)NC(=O)CCSCCQQQQQQQT	[Na+].CC(C)(CS(O)(=O)=O)NC(=O)CCSCC7T	YES		[Na+].CC(C)(CS(O)(=O)=O)NC(=O)CCSCCQQQQQQQT	[Na+].CC(C)(CS(O)(=O)=O)NC(=O)CCSCCQQQQQQQT	[Na+].CC(C)(CS(O)(=O)=O)NC(=O)CCSCCQQQQQQQT	[Na+].CC(C)(CS(O)(=O)=O)NC(=O)CCSCCQQQQQQQT	[Na+].CC(C)(CS(O)(=O)=O)NC(=O)CCSCCQQQQQQQT	[Na+].CC(C)(CS(O)(=O)=O)NC(=O)CCSCCQQQQQQQT								YES
473	FC(F)(F)C(F)(F)C(F)(F)C(F)(F)C(F)(F)C(F)(F)C(F)(F)C(F)(F)S(=O)(=O)ON1C(=O)C2=CC=CC3=CC=CC(C1=O)=C23	FC(F)(F)C(F)(F)C(F)(F)C(F)(F)C(F)(F)C(F)(F)C(F)(F)C(F)(F)S(=O)(=O)ON1C(=O)C2=CC=CC3=CC=CC(C1=O)=C23	TQQQQQQQS(=O)(=O)ON1C(=O)C2=CC=CC3=CC=CC(C1=O)=C23	7TS(=O)(=O)ON1C(=O)C2=CC=CC3=CC=CC(C1=O)=C23	YES		TQQQQQQQS(=O)(=O)ON1C(=O)C2=CC=CC3=CC=CC(C1=O)=C23	TQQQQQQQS(=O)(=O)ON1C(=O)C2=CC=CC3=CC=CC(C1=O)=C23	TQQQQQQQS(=O)(=O)ON1C(=O)C2=CC=CC3=CC=CC(C1=O)=C23	TQQQQQQQS(=O)(=O)ON1C(=O)C2=CC=CC3=CC=CC(C1=O)=C23	TQQQQQQQS(=O)(=O)ON1C(=O)C2=CC=CC3=CC=CC(C1=O)=C23	TQQQQQQQS(=O)(=O)ON1C(=O)C2=CC=CC3=CC=CC(C1=O)=C23								YES
474	C[N+](C)(C)CCCNC(=O)CSCCC(F)(F)C(F)(F)C(F)(F)C(F)(F)C(F)(F)C(F)(F)C(F)(F)C(F)(F)F	C[N+](C)(C)CCCNC(=O)CSCCC(F)(F)C(F)(F)C(F)(F)C(F)(F)C(F)(F)C(F)(F)C(F)(F)C(F)(F)F	C[N+](C)(C)CCCNC(=O)CSCCQQQQQQQT	C[N+](C)(C)CCCNC(=O)CSCC7T	YES		C[N+](C)(C)CCCNC(=O)CSCCQQQQQQQT	C[N+](C)(C)CCCNC(=O)CSCCQQQQQQQT	C[N+](C)(C)CCCNC(=O)CSCCQQQQQQQT	C[N+](C)(C)CCCNC(=O)CSCCQQQQQQQT	C[N+](C)(C)CCCNC(=O)CSCCQQQQQQQT	C[N+](C)(C)CCCNC(=O)CSCCQQQQQQQT								YES
475	CCN(CCOP(O)(=O)OCCN(CC)S(=O)(=O)C(F)(F)C(F)(F)C(F)(F)C(F)(F)C(F)(F)C(F)(F)C(F)(F)C(F)(F)C(F)(F)C(F)(F)F)S(=O)(=O)C(F)(F)C(F)(F)C(F)(F)C(F)(F)C(F)(F)C(F)(F)C(F)(F)C(F)(F)C(F)(F)C(F)(F)F	CCN(CCOP(O)(=O)OCCN(CC)S(=O)(=O)C(F)(F)C(F)(F)C(F)(F)C(F)(F)C(F)(F)C(F)(F)C(F)(F)C(F)(F)C(F)(F)C(F)(F)F)S(=O)(=O)C(F)(F)C(F)(F)C(F)(F)C(F)(F)C(F)(F)C(F)(F)C(F)(F)C(F)(F)C(F)(F)C(F)(F)F	CCN(CCOP(O)(=O)OCCN(CC)S(=O)(=O)QQQQQQQQQTS(=O)(=O)QQQQQQQQQT	CCN(CCOP(O)(=O)OCCN(CC)S(=O)(=O)QQ7TS(=O)(=O)QQ7T	YES		CCN(CCOP(O)(=O)OCCN(CC)S(=O)(=O)QQQQQQQQQTS(=O)(=O)QQQQQQQQQT	CCN(CCOP(O)(=O)OCCN(CC)S(=O)(=O)QQQQQQQQQTS(=O)(=O)QQQQQQQQQT	CCN(CCOP(O)(=O)OCCN(CC)S(=O)(=O)QQQQQQQQQTS(=O)(=O)QQQQQQQQQT	CCN(CCOP(O)(=O)OCCN(CC)S(=O)(=O)QQQQQQQQQTS(=O)(=O)QQQQQQQQQT	CCN(CCOP(O)(=O)OCCN(CC)S(=O)(=O)QQQQQQQQQTS(=O)(=O)QQQQQQQQQT	CCN(CCOP(O)(=O)OCCN(CC)S(=O)(=O)QQQQQQQQQTS(=O)(=O)QQQQQQQQQT								YES
476	CN(C)CCCNS(=O)(=O)CCC(F)(F)C(F)(F)C(F)(F)C(F)(F)C(F)(F)C(F)(F)C(F)(F)C(F)(F)C(F)(F)C(F)(F)C(F)(F)C(F)(F)F	CN(C)CCCNS(=O)(=O)CCC(F)(F)C(F)(F)C(F)(F)C(F)(F)C(F)(F)C(F)(F)C(F)(F)C(F)(F)C(F)(F)C(F)(F)C(F)(F)C(F)(F)F	CN(C)CCCNS(=O)(=O)CCQQQQQQQQQQQT	CN(C)CCCNS(=O)(=O)CCQQQQ7T	YES		CN(C)CCCNS(=O)(=O)CCQQQQQQQQQQQT	CN(C)CCCNS(=O)(=O)CCQQQQQQQQQQQT	CN(C)CCCNS(=O)(=O)CCQQQQQQQQQQQT	CN(C)CCCNS(=O)(=O)CCQQQQQQQQQQQT	CN(C)CCCNS(=O)(=O)CCQQQQQQQQQQQT	CN(C)CCCNS(=O)(=O)CCQQQQQQQQQQQT								YES
477	C[N+](C)(CCCNS(=O)(=O)C1=CC=C(OC(F)(F)C(F)(F)C(F)(F)C(F)(F)C(F)(F)C(F)(F)C(F)(F)C(F)(F)F)C=C1)CC([O-])=O	C[N+](C)(CCCNS(=O)(=O)C1=CC=C(OC(F)(F)C(F)(F)C(F)(F)C(F)(F)C(F)(F)C(F)(F)C(F)(F)C(F)(F)F)C=C1)CC(O)=O	C[N+](C)(CCCNS(=O)(=O)C1=CC=C(OQQQQQQQTC=C1)CC(O)=O	C[N+](C)(CCCNS(=O)(=O)C1=CC=C(O7TC=C1)CC(O)=O	YES		C[N+](C)(CCCNS(=O)(=O)C1=CC=C(OQQQQQQQTC=C1)CC(O)=O	C[N+](C)(CCCNS(=O)(=O)C1=CC=C(OQQQQQQQTC=C1)CC(O)=O	C[N+](C)(CCCNS(=O)(=O)C1=CC=C(OQQQQQQQTC=C1)CC(O)=O	C[N+](C)(CCCNS(=O)(=O)C1=CC=C(OQQQQQQQTC=C1)CC(O)=O	C[N+](C)(CCCNS(=O)(=O)C1=CC=C(OQQQQQQQTC=C1)CC(O)=O	C[N+](C)(CCCNS(=O)(=O)C1=CC=C(OQQQQQQQTC=C1)CC(O)=O								YES
478	C[N+](C)(C)CCOCCCNS(=O)(=O)C(F)(F)C(F)(F)C(F)(F)C(F)(F)C(F)(F)C(F)(F)C(F)(F)C(F)(F)F	C[N+](C)(C)CCOCCCNS(=O)(=O)C(F)(F)C(F)(F)C(F)(F)C(F)(F)C(F)(F)C(F)(F)C(F)(F)C(F)(F)F	C[N+](C)(C)CCOCCCNS(=O)(=O)QQQQQQQT	C[N+](C)(C)CCOCCCNS(=O)(=O)7T	YES		C[N+](C)(C)CCOCCCNS(=O)(=O)QQQQQQQT	C[N+](C)(C)CCOCCCNS(=O)(=O)QQQQQQQT	C[N+](C)(C)CCOCCCNS(=O)(=O)QQQQQQQT	C[N+](C)(C)CCOCCCNS(=O)(=O)QQQQQQQT	C[N+](C)(C)CCOCCCNS(=O)(=O)QQQQQQQT	C[N+](C)(C)CCOCCCNS(=O)(=O)QQQQQQQT								YES
479	[Na+].NCCCN(CC(O)CS([O-])(=O)=O)C(=O)C(F)(F)C(F)(F)C(F)(F)C(F)(F)C(F)(F)C(F)(F)C(F)(F)F	[Na+].NCCCN(CC(O)CS(O)(=O)=O)C(=O)C(F)(F)C(F)(F)C(F)(F)C(F)(F)C(F)(F)C(F)(F)C(F)(F)F	[Na+].NCCCN(CC(O)CS(O)(=O)=O)C(=O)QQQQQQT	[Na+].NCCCN(C7T	YES		[Na+].NCCCN(CC(O)CS(O)(=O)=O)C(=O)QQQQQQT	[Na+].NCCCN(CC(O)CS(O)(=O)=O)C(=O)QQQQQQT	[Na+].NCCCN(CC(O)CS(O)(=O)=O)C(=O)QQQQQQT	[Na+].NCCCN(CC(O)CS(O)(=O)=O)C(=O)QQQQQQT	[Na+].NCCCN(CC(O)CS(O)(=O)=O)C(=O)QQQQQQT	[Na+].NCCCN(CC(O)CS(O)(=O)=O)C(=O)QQQQQQT								YES
480	OCC(SCCC(O)=O)C(CO)C(F)(F)C(F)(F)C(F)(F)C(F)(F)C(F)(F)C(F)(F)C(F)(F)C(F)(F)C(F)(F)C(F)(F)C(F)(F)C(F)(F)C(F)(F)C(F)(F)F	OCC(SCCC(O)=O)C(CO)C(F)(F)C(F)(F)C(F)(F)C(F)(F)C(F)(F)C(F)(F)C(F)(F)C(F)(F)C(F)(F)C(F)(F)C(F)(F)C(F)(F)C(F)(F)C(F)(F)F	OCC(SCCC(O)=O)C(CO)QQQQQQQQQQQQQT	OCC(SCCC(O)=O)C(CO)QQQQQQ7T	YES		OCC(SCCC(O)=O)C(CO)QQQQQQQQQQQQQT	OCC(SCCC(O)=O)C(CO)QQQQQQQQQQQQQT	OCC(SCCC(O)=O)C(CO)QQQQQQQQQQQQQT	OCC(SCCC(O)=O)C(CO)QQQQQQQQQQQQQT	OCC(SCCC(O)=O)C(CO)QQQQQQQQQQQQQT	OCC(SCCC(O)=O)C(CO)QQQQQQQQQQQQQT								YES
481	OC(CC(F)(F)C(F)(F)C(F)(F)C(F)(F)C(F)(F)C(F)(F)C(F)(F)C(F)(F)C(F)(F)C(F)(F)C(F)(F)C(F)(F)C(F)(F)C(F)(F)C(F)(F)F)S(O)(=O)=O	OC(CC(F)(F)C(F)(F)C(F)(F)C(F)(F)C(F)(F)C(F)(F)C(F)(F)C(F)(F)C(F)(F)C(F)(F)C(F)(F)C(F)(F)C(F)(F)C(F)(F)C(F)(F)F)S(O)(=O)=O	OC(CQQQQQQQQQQQQQQTS(O)(=O)=O	OC(CQQQQQQQ7TS(O)(=O)=O	YES		OC(CQQQQQQQQQQQQQQTS(O)(=O)=O	OC(CQQQQQQQQQQQQQQTS(O)(=O)=O	OC(CQQQQQQQQQQQQQQTS(O)(=O)=O	OC(CQQQQQQQQQQQQQQTS(O)(=O)=O	OC(CQQQQQQQQQQQQQQTS(O)(=O)=O	OC(CQQQQQQQQQQQQQQTS(O)(=O)=O								YES
482	CC(C)OC(=O)C[N+](C)(C)CCCNC(=O)C(F)(F)C(F)(F)C(F)(F)C(F)(F)C(F)(F)C(F)(F)C(F)(F)C(F)(F)C(F)(F)C(F)(F)C(F)(F)C(F)(F)C(F)(F)C(F)(F)F	CC(C)OC(=O)C[N+](C)(C)CCCNC(=O)C(F)(F)C(F)(F)C(F)(F)C(F)(F)C(F)(F)C(F)(F)C(F)(F)C(F)(F)C(F)(F)C(F)(F)C(F)(F)C(F)(F)C(F)(F)C(F)(F)F	CC(C)OC(=O)C[N+](C)(C)CCCNC(=O)QQQQQQQQQQQQQT	CC(C)OC(=O)C[N+](C)(C)CCCNC(=O)QQQQQQ7T	YES		CC(C)OC(=O)C[N+](C)(C)CCCNC(=O)QQQQQQQQQQQQQT	CC(C)OC(=O)C[N+](C)(C)CCCNC(=O)QQQQQQQQQQQQQT	CC(C)OC(=O)C[N+](C)(C)CCCNC(=O)QQQQQQQQQQQQQT	CC(C)OC(=O)C[N+](C)(C)CCCNC(=O)QQQQQQQQQQQQQT	CC(C)OC(=O)C[N+](C)(C)CCCNC(=O)QQQQQQQQQQQQQT	CC(C)OC(=O)C[N+](C)(C)CCCNC(=O)QQQQQQQQQQQQQT								YES
483	CC(C)OC(=O)C[N+](C)(C)CCCNC(=O)C(F)(F)C(F)(F)C(F)(F)C(F)(F)C(F)(F)C(F)(F)C(F)(F)C(F)(F)C(F)(F)C(F)(F)C(F)(F)F	CC(C)OC(=O)C[N+](C)(C)CCCNC(=O)C(F)(F)C(F)(F)C(F)(F)C(F)(F)C(F)(F)C(F)(F)C(F)(F)C(F)(F)C(F)(F)C(F)(F)C(F)(F)F	CC(C)OC(=O)C[N+](C)(C)CCCNC(=O)QQQQQQQQQQT	CC(C)OC(=O)C[N+](C)(C)CCCNC(=O)QQQ7T	YES		CC(C)OC(=O)C[N+](C)(C)CCCNC(=O)QQQQQQQQQQT	CC(C)OC(=O)C[N+](C)(C)CCCNC(=O)QQQQQQQQQQT	CC(C)OC(=O)C[N+](C)(C)CCCNC(=O)QQQQQQQQQQT	CC(C)OC(=O)C[N+](C)(C)CCCNC(=O)QQQQQQQQQQT	CC(C)OC(=O)C[N+](C)(C)CCCNC(=O)QQQQQQQQQQT	CC(C)OC(=O)C[N+](C)(C)CCCNC(=O)QQQQQQQQQQT								YES
484	CNS(=O)(=O)C(F)(F)C(F)(F)C(F)(F)C(F)(F)C(F)(F)C(F)(F)C(F)(F)C(F)(F)C(F)(F)C(F)(F)C(F)(F)C(F)(F)F	CNS(=O)(=O)C(F)(F)C(F)(F)C(F)(F)C(F)(F)C(F)(F)C(F)(F)C(F)(F)C(F)(F)C(F)(F)C(F)(F)C(F)(F)C(F)(F)F	CNS(=O)(=O)QQQQQQQQQQQT	CNS(=O)(=O)QQQQ7T	YES		CNS(=O)(=O)QQQQQQQQQQQT	CNS(=O)(=O)QQQQQQQQQQQT	CNS(=O)(=O)QQQQQQQQQQQT	CNS(=O)(=O)QQQQQQQQQQQT	CNS(=O)(=O)QQQQQQQQQQQT	CNS(=O)(=O)QQQQQQQQQQQT								YES
485	CN(C)CCCN(CCC(O)=O)S(=O)(=O)C(F)(F)C(F)(F)C(F)(F)C(F)(F)C(F)(F)C(F)(F)C(F)(F)C(F)(F)C(F)(F)C(F)(F)C(F)(F)C(F)(F)F	CN(C)CCCN(CCC(O)=O)S(=O)(=O)C(F)(F)C(F)(F)C(F)(F)C(F)(F)C(F)(F)C(F)(F)C(F)(F)C(F)(F)C(F)(F)C(F)(F)C(F)(F)C(F)(F)F	CN(C)CCCN(CCC(O)=O)S(=O)(=O)QQQQQQQQQQQT	CN(C)CCCN(CCC(O)=O)S(=O)(=O)QQQQ7T	YES		CN(C)CCCN(CCC(O)=O)S(=O)(=O)QQQQQQQQQQQT	CN(C)CCCN(CCC(O)=O)S(=O)(=O)QQQQQQQQQQQT	CN(C)CCCN(CCC(O)=O)S(=O)(=O)QQQQQQQQQQQT	CN(C)CCCN(CCC(O)=O)S(=O)(=O)QQQQQQQQQQQT	CN(C)CCCN(CCC(O)=O)S(=O)(=O)QQQQQQQQQQQT	CN(C)CCCN(CCC(O)=O)S(=O)(=O)QQQQQQQQQQQT								YES
486	C[N+](C)(CCCNS(=O)(=O)C(F)(F)C(F)(F)C(F)(F)C(F)(F)C(F)(F)C(F)(F)C(F)(F)C(F)(F)C(F)(F)C(F)(F)C(F)(F)C(F)(F)C(F)(F)C(F)(F)F)CCC([O-])=O	C[N+](C)(CCCNS(=O)(=O)C(F)(F)C(F)(F)C(F)(F)C(F)(F)C(F)(F)C(F)(F)C(F)(F)C(F)(F)C(F)(F)C(F)(F)C(F)(F)C(F)(F)C(F)(F)C(F)(F)F)CCC(O)=O	C[N+](C)(CCCNS(=O)(=O)QQQQQQQQQQQQQTCCC(O)=O	C[N+](C)(CCCNS(=O)(=O)QQQQQQ7TCCC(O)=O	YES		C[N+](C)(CCCNS(=O)(=O)QQQQQQQQQQQQQTCCC(O)=O	C[N+](C)(CCCNS(=O)(=O)QQQQQQQQQQQQQTCCC(O)=O	C[N+](C)(CCCNS(=O)(=O)QQQQQQQQQQQQQTCCC(O)=O	C[N+](C)(CCCNS(=O)(=O)QQQQQQQQQQQQQTCCC(O)=O	C[N+](C)(CCCNS(=O)(=O)QQQQQQQQQQQQQTCCC(O)=O	C[N+](C)(CCCNS(=O)(=O)QQQQQQQQQQQQQTCCC(O)=O								YES
487	C[N+](C)(CCCN(CCC(O)=O)S(=O)(=O)C(F)(F)C(F)(F)C(F)(F)C(F)(F)C(F)(F)C(F)(F)C(F)(F)C(F)(F)C(F)(F)C(F)(F)C(F)(F)C(F)(F)C(F)(F)F)CCC([O-])=O	C[N+](C)(CCCN(CCC(O)=O)S(=O)(=O)C(F)(F)C(F)(F)C(F)(F)C(F)(F)C(F)(F)C(F)(F)C(F)(F)C(F)(F)C(F)(F)C(F)(F)C(F)(F)C(F)(F)C(F)(F)F)CCC(O)=O	C[N+](C)(CCCN(CCC(O)=O)S(=O)(=O)QQQQQQQQQQQQTCCC(O)=O	C[N+](C)(CCCN(CCC(O)=O)S(=O)(=O)QQQQQ7TCCC(O)=O	YES		C[N+](C)(CCCN(CCC(O)=O)S(=O)(=O)QQQQQQQQQQQQTCCC(O)=O	C[N+](C)(CCCN(CCC(O)=O)S(=O)(=O)QQQQQQQQQQQQTCCC(O)=O	C[N+](C)(CCCN(CCC(O)=O)S(=O)(=O)QQQQQQQQQQQQTCCC(O)=O	C[N+](C)(CCCN(CCC(O)=O)S(=O)(=O)QQQQQQQQQQQQTCCC(O)=O	C[N+](C)(CCCN(CCC(O)=O)S(=O)(=O)QQQQQQQQQQQQTCCC(O)=O	C[N+](C)(CCCN(CCC(O)=O)S(=O)(=O)QQQQQQQQQQQQTCCC(O)=O								YES
488	C[N+](C)(CCCN(CC(O)CS(O)(=O)=O)S(=O)(=O)C(F)(F)C(F)(F)C(F)(F)C(F)(F)C(F)(F)C(F)(F)C(F)(F)C(F)(F)F)CC(O)CS(O)(=O)=O	C[N+](C)(CCCN(CC(O)CS(O)(=O)=O)S(=O)(=O)C(F)(F)C(F)(F)C(F)(F)C(F)(F)C(F)(F)C(F)(F)C(F)(F)C(F)(F)F)CC(O)CS(O)(=O)=O	C[N+](C)(CCCN(CC(O)CS(O)(=O)=O)S(=O)(=O)QQQQQQQTCC(O)CS(O)(=O)=O	C[N+](C)(CCCN(CC(O)CS(O)(=O)=O)S(=O)(=O)7TCC(O)CS(O)(=O)=O	YES		C[N+](C)(CCCN(CC(O)CS(O)(=O)=O)S(=O)(=O)QQQQQQQTCC(O)CS(O)(=O)=O	C[N+](C)(CCCN(CC(O)CS(O)(=O)=O)S(=O)(=O)QQQQQQQTCC(O)CS(O)(=O)=O	C[N+](C)(CCCN(CC(O)CS(O)(=O)=O)S(=O)(=O)QQQQQQQTCC(O)CS(O)(=O)=O	C[N+](C)(CCCN(CC(O)CS(O)(=O)=O)S(=O)(=O)QQQQQQQTCC(O)CS(O)(=O)=O	C[N+](C)(CCCN(CC(O)CS(O)(=O)=O)S(=O)(=O)QQQQQQQTCC(O)CS(O)(=O)=O	C[N+](C)(CCCN(CC(O)CS(O)(=O)=O)S(=O)(=O)QQQQQQQTCC(O)CS(O)(=O)=O								YES
489	OC(=O)C(F)(F)C(F)(Cl)C(F)(F)C(F)(F)C(F)(F)C(F)(F)C(F)(F)C(F)(F)C(F)(F)C(F)(F)F	OC(=O)C(F)(F)C(F)(X)C(F)(F)C(F)(F)C(F)(F)C(F)(F)C(F)(F)C(F)(F)C(F)(F)C(F)(F)F	OC(=O)QC(F)(X)QQQQQQQT	OC(=O)QC(F)(X)7T	YES		OC(=O)QC(F)(X)QQQQQQQT	OC(=O)QC(F)(X)QQQQQQQT	OC(=O)QC(F)(X)QQQQQQQT	OC(=O)QC(F)(X)QQQQQQQT	OC(=O)QC(F)(X)QQQQQQQT	OC(=O)QC(F)(X)QQQQQQQT								YES
490	C[N+](C)(CCCN(CC(O)=O)S(=O)(=O)C(F)(F)C(F)(F)C(F)(F)C(F)(F)C(F)(F)C(F)(F)C(F)(F)C(F)(F)C(F)(F)F)CCCS([O-])(=O)=O	C[N+](C)(CCCN(CC(O)=O)S(=O)(=O)C(F)(F)C(F)(F)C(F)(F)C(F)(F)C(F)(F)C(F)(F)C(F)(F)C(F)(F)C(F)(F)F)CCCS(O)(=O)=O	C[N+](C)(CCCN(CC(O)=O)S(=O)(=O)QQQQQQQQTCCCS(O)(=O)=O	C[N+](C)(CCCN(CC(O)=O)S(=O)(=O)Q7TCCCS(O)(=O)=O	YES		C[N+](C)(CCCN(CC(O)=O)S(=O)(=O)QQQQQQQQTCCCS(O)(=O)=O	C[N+](C)(CCCN(CC(O)=O)S(=O)(=O)QQQQQQQQTCCCS(O)(=O)=O	C[N+](C)(CCCN(CC(O)=O)S(=O)(=O)QQQQQQQQTCCCS(O)(=O)=O	C[N+](C)(CCCN(CC(O)=O)S(=O)(=O)QQQQQQQQTCCCS(O)(=O)=O	C[N+](C)(CCCN(CC(O)=O)S(=O)(=O)QQQQQQQQTCCCS(O)(=O)=O	C[N+](C)(CCCN(CC(O)=O)S(=O)(=O)QQQQQQQQTCCCS(O)(=O)=O								YES
491	C[N+](C)(CCCNS(=O)(=O)C(F)(F)C(F)(F)C(F)(F)C(F)(F)C(F)(F)C(F)(F)C(F)(F)C(F)(F)C(F)(F)C(F)(F)C(F)(F)C(F)(F)F)CC([O-])=O	C[N+](C)(CCCNS(=O)(=O)C(F)(F)C(F)(F)C(F)(F)C(F)(F)C(F)(F)C(F)(F)C(F)(F)C(F)(F)C(F)(F)C(F)(F)C(F)(F)C(F)(F)F)CC(O)=O	C[N+](C)(CCCNS(=O)(=O)QQQQQQQQQQQTCC(O)=O	C[N+](C)(CCCNS(=O)(=O)QQQQ7TCC(O)=O	YES		C[N+](C)(CCCNS(=O)(=O)QQQQQQQQQQQTCC(O)=O	C[N+](C)(CCCNS(=O)(=O)QQQQQQQQQQQTCC(O)=O	C[N+](C)(CCCNS(=O)(=O)QQQQQQQQQQQTCC(O)=O	C[N+](C)(CCCNS(=O)(=O)QQQQQQQQQQQTCC(O)=O	C[N+](C)(CCCNS(=O)(=O)QQQQQQQQQQQTCC(O)=O	C[N+](C)(CCCNS(=O)(=O)QQQQQQQQQQQTCC(O)=O								YES
492	C[N+](C)(CCCN(CCCS(O)(=O)=O)S(=O)(=O)C(F)(F)C(F)(F)C(F)(F)C(F)(F)C(F)(F)C(F)(F)C(F)(F)C(F)(F)C(F)(F)C(F)(F)C(F)(F)F)CCCS(O)(=O)=O	C[N+](C)(CCCN(CCCS(O)(=O)=O)S(=O)(=O)C(F)(F)C(F)(F)C(F)(F)C(F)(F)C(F)(F)C(F)(F)C(F)(F)C(F)(F)C(F)(F)C(F)(F)C(F)(F)F)CCCS(O)(=O)=O	C[N+](C)(CCCN(CCCS(O)(=O)=O)S(=O)(=O)QQQQQQQQQQTCCCS(O)(=O)=O	C[N+](C)(CCCN(CCCS(O)(=O)=O)S(=O)(=O)QQQ7TCCCS(O)(=O)=O	YES		C[N+](C)(CCCN(CCCS(O)(=O)=O)S(=O)(=O)QQQQQQQQQQTCCCS(O)(=O)=O	C[N+](C)(CCCN(CCCS(O)(=O)=O)S(=O)(=O)QQQQQQQQQQTCCCS(O)(=O)=O	C[N+](C)(CCCN(CCCS(O)(=O)=O)S(=O)(=O)QQQQQQQQQQTCCCS(O)(=O)=O	C[N+](C)(CCCN(CCCS(O)(=O)=O)S(=O)(=O)QQQQQQQQQQTCCCS(O)(=O)=O	C[N+](C)(CCCN(CCCS(O)(=O)=O)S(=O)(=O)QQQQQQQQQQTCCCS(O)(=O)=O	C[N+](C)(CCCN(CCCS(O)(=O)=O)S(=O)(=O)QQQQQQQQQQTCCCS(O)(=O)=O								YES
493	FC1=C(F)C(F)=C(C(F)=C1F)[Si](Cl)(Cl)CCC(F)(F)C(F)(F)C(F)(F)C(F)(F)C(F)(F)C(F)(F)C(F)(F)C(F)(F)F	FC1=C(F)C(F)=C(C(F)=C1F)[Si](X)(X)CCC(F)(F)C(F)(F)C(F)(F)C(F)(F)C(F)(F)C(F)(F)C(F)(F)C(F)(F)F	FC1=C(F)C(F)=C(C(F)=C1F)[Si](X)(X)CCQQQQQQQT	FC1=C(F)C(F)=C(C(F)=C1F)[Si](X)(X)CC7T	YES		FC1=C(F)C(F)=C(C(F)=C1F)[Si](X)(X)CCQQQQQQQT	FC1=C(F)C(F)=C(C(F)=C1F)[Si](X)(X)CCQQQQQQQT	FC1=C(F)C(F)=C(C(F)=C1F)[Si](X)(X)CCQQQQQQQT	FC1=C(F)C(F)=C(C(F)=C1F)[Si](X)(X)CCQQQQQQQT	FC1=C(F)C(F)=C(C(F)=C1F)[Si](X)(X)CCQQQQQQQT	FC1=C(F)C(F)=C(C(F)=C1F)[Si](X)(X)CCQQQQQQQT								YES
494	OC(=O)C(F)C(F)(F)C(F)(F)C(F)(F)C(F)(F)C(F)(F)C(F)(F)C(F)(F)C(F)(F)C(F)(F)C(F)(F)C(F)(F)C(F)(F)C(F)(F)C(F)(F)C(F)(F)F	OC(=O)C(F)C(F)(F)C(F)(F)C(F)(F)C(F)(F)C(F)(F)C(F)(F)C(F)(F)C(F)(F)C(F)(F)C(F)(F)C(F)(F)C(F)(F)C(F)(F)C(F)(F)C(F)(F)F	OC(=O)C(F)QQQQQQQQQQQQQQT	OC(=O)C(F)QQQQQQQ7T	YES		OC(=O)C(F)QQQQQQQQQQQQQQT	OC(=O)C(F)QQQQQQQQQQQQQQT	OC(=O)C(F)QQQQQQQQQQQQQQT	OC(=O)C(F)QQQQQQQQQQQQQQT	OC(=O)C(F)QQQQQQQQQQQQQQT	OC(=O)C(F)QQQQQQQQQQQQQQT								YES
495	C[N+](C)(C)CCCN(CCC([O-])=O)S(=O)(=O)C(F)(F)C(F)(F)C(F)(F)C(F)(F)C(F)(F)C(F)(F)C(F)(F)C(F)(F)F	C[N+](C)(C)CCCN(CCC(O)=O)S(=O)(=O)C(F)(F)C(F)(F)C(F)(F)C(F)(F)C(F)(F)C(F)(F)C(F)(F)C(F)(F)F	C[N+](C)(C)CCCN(CCC(O)=O)S(=O)(=O)QQQQQQQT	C[N+](C)(C)CCCN(CCC(O)=O)S(=O)(=O)7T	YES		C[N+](C)(C)CCCN(CCC(O)=O)S(=O)(=O)QQQQQQQT	C[N+](C)(C)CCCN(CCC(O)=O)S(=O)(=O)QQQQQQQT	C[N+](C)(C)CCCN(CCC(O)=O)S(=O)(=O)QQQQQQQT	C[N+](C)(C)CCCN(CCC(O)=O)S(=O)(=O)QQQQQQQT	C[N+](C)(C)CCCN(CCC(O)=O)S(=O)(=O)QQQQQQQT	C[N+](C)(C)CCCN(CCC(O)=O)S(=O)(=O)QQQQQQQT								YES
496	CN(CCC[N+](C)(C)C)S(=O)(=O)C(F)(F)C(F)(F)C(F)(F)C(F)(F)C(F)(F)C(F)(F)C(F)(F)C(F)(F)C(F)(F)C(F)(F)C(F)(F)C(F)(F)F	CN(CCC[N+](C)(C)C)S(=O)(=O)C(F)(F)C(F)(F)C(F)(F)C(F)(F)C(F)(F)C(F)(F)C(F)(F)C(F)(F)C(F)(F)C(F)(F)C(F)(F)C(F)(F)F	CN(CCC[N+](C)(C)C)S(=O)(=O)QQQQQQQQQQQT	CN(CCC[N+](C)(C)C)S(=O)(=O)QQQQ7T	YES		CN(CCC[N+](C)(C)C)S(=O)(=O)QQQQQQQQQQQT	CN(CCC[N+](C)(C)C)S(=O)(=O)QQQQQQQQQQQT	CN(CCC[N+](C)(C)C)S(=O)(=O)QQQQQQQQQQQT	CN(CCC[N+](C)(C)C)S(=O)(=O)QQQQQQQQQQQT	CN(CCC[N+](C)(C)C)S(=O)(=O)QQQQQQQQQQQT	CN(CCC[N+](C)(C)C)S(=O)(=O)QQQQQQQQQQQT								YES
497	OS(=O)(=O)C(F)(F)C(F)(F)C(F)(F)C(F)(F)C(F)(F)C(F)(F)C(\F)=C(/F)C(F)(F)C(F)(F)C(F)(F)C(F)(F)C(F)(F)C(F)(F)C(F)(F)F	OS(=O)(=O)C(F)(F)C(F)(F)C(F)(F)C(F)(F)C(F)(F)C(F)(F)C(F)=C(F)C(F)(F)C(F)(F)C(F)(F)C(F)(F)C(F)(F)C(F)(F)C(F)(F)F	OS(=O)(=O)QQQQQQC(F)=C(F)QQQQQQT	OS(=O)(=O)QQQQQQ7T	YES		OS(=O)(=O)QQQQQQC(F)=C(F)QQQQQQT	OS(=O)(=O)QQQQQQC(F)=C(F)QQQQQQT	OS(=O)(=O)QQQQQQC(F)=C(F)QQQQQQT	OS(=O)(=O)QQQQQQC(F)=C(F)QQQQQQT	OS(=O)(=O)QQQQQQC(F)=C(F)QQQQQQT	OS(=O)(=O)QQQQQQC(F)=C(F)QQQQQQT								YES
498	C[N+](C)(C)CCNCC(F)(F)C(F)(F)C(F)(F)C(F)(F)C(F)(F)C(F)(F)C(F)(F)C(F)(F)C(F)(F)C(F)(F)C(F)(F)C(F)(F)F	C[N+](C)(C)CCNCC(F)(F)C(F)(F)C(F)(F)C(F)(F)C(F)(F)C(F)(F)C(F)(F)C(F)(F)C(F)(F)C(F)(F)C(F)(F)C(F)(F)F	C[N+](C)(C)CCNCQQQQQQQQQQQT	C[N+](C)(C)CCNCQQQQ7T	YES		C[N+](C)(C)CCNCQQQQQQQQQQQT	C[N+](C)(C)CCNCQQQQQQQQQQQT	C[N+](C)(C)CCNCQQQQQQQQQQQT	C[N+](C)(C)CCNCQQQQQQQQQQQT	C[N+](C)(C)CCNCQQQQQQQQQQQT	C[N+](C)(C)CCNCQQQQQQQQQQQT								YES
499	C[N+](C)(CCCNS(=O)(=O)C(F)(F)C(F)(F)C(F)(F)C(F)(F)C(F)(F)C(F)(F)C(F)(F)C(F)(F)C(F)(F)C(F)(F)F)CCC(O)CO	C[N+](C)(CCCNS(=O)(=O)C(F)(F)C(F)(F)C(F)(F)C(F)(F)C(F)(F)C(F)(F)C(F)(F)C(F)(F)C(F)(F)C(F)(F)F)CCC(O)CO	C[N+](C)(CCCNS(=O)(=O)QQQQQQQQQTCCC(O)CO	C[N+](C)(CCCNS(=O)(=O)QQ7TCCC(O)CO	YES		C[N+](C)(CCCNS(=O)(=O)QQQQQQQQQTCCC(O)CO	C[N+](C)(CCCNS(=O)(=O)QQQQQQQQQTCCC(O)CO	C[N+](C)(CCCNS(=O)(=O)QQQQQQQQQTCCC(O)CO	C[N+](C)(CCCNS(=O)(=O)QQQQQQQQQTCCC(O)CO	C[N+](C)(CCCNS(=O)(=O)QQQQQQQQQTCCC(O)CO	C[N+](C)(CCCNS(=O)(=O)QQQQQQQQQTCCC(O)CO								YES
500	C[N+](C)(CCC(CO)N(CCCS([O-])(=O)=O)S(=O)(=O)C(F)(F)C(F)(F)C(F)(F)C(F)(F)C(F)(F)C(F)(F)C(F)(F)C(F)(F)C(F)(F)C(F)(F)F)CC(O)CO	C[N+](C)(CCC(CO)N(CCCS(O)(=O)=O)S(=O)(=O)C(F)(F)C(F)(F)C(F)(F)C(F)(F)C(F)(F)C(F)(F)C(F)(F)C(F)(F)C(F)(F)C(F)(F)F)CC(O)CO	C[N+](C)(CCC(CO)N(CCCS(O)(=O)=O)S(=O)(=O)QQQQQQQQQTCC(O)CO	C[N+](C)(CCC(CO)N(CCCS(O)(=O)=O)S(=O)(=O)QQ7TCC(O)CO	YES		C[N+](C)(CCC(CO)N(CCCS(O)(=O)=O)S(=O)(=O)QQQQQQQQQTCC(O)CO	C[N+](C)(CCC(CO)N(CCCS(O)(=O)=O)S(=O)(=O)QQQQQQQQQTCC(O)CO	C[N+](C)(CCC(CO)N(CCCS(O)(=O)=O)S(=O)(=O)QQQQQQQQQTCC(O)CO	C[N+](C)(CCC(CO)N(CCCS(O)(=O)=O)S(=O)(=O)QQQQQQQQQTCC(O)CO	C[N+](C)(CCC(CO)N(CCCS(O)(=O)=O)S(=O)(=O)QQQQQQQQQTCC(O)CO	C[N+](C)(CCC(CO)N(CCCS(O)(=O)=O)S(=O)(=O)QQQQQQQQQTCC(O)CO								YES
501	CCN(CCC[N+](C)(C)CC)S(=O)(=O)C(F)(F)C(F)(F)C(F)(F)C(F)(F)C(F)(F)C(F)(F)C(F)(F)C(F)(F)C(F)(F)C(F)(F)C(F)(F)F	CCN(CCC[N+](C)(C)CC)S(=O)(=O)C(F)(F)C(F)(F)C(F)(F)C(F)(F)C(F)(F)C(F)(F)C(F)(F)C(F)(F)C(F)(F)C(F)(F)C(F)(F)F	CCN(CCC[N+](C)(C)CC)S(=O)(=O)QQQQQQQQQQT	CCN(CCC[N+](C)(C)CC)S(=O)(=O)QQQ7T	YES		CCN(CCC[N+](C)(C)CC)S(=O)(=O)QQQQQQQQQQT	CCN(CCC[N+](C)(C)CC)S(=O)(=O)QQQQQQQQQQT	CCN(CCC[N+](C)(C)CC)S(=O)(=O)QQQQQQQQQQT	CCN(CCC[N+](C)(C)CC)S(=O)(=O)QQQQQQQQQQT	CCN(CCC[N+](C)(C)CC)S(=O)(=O)QQQQQQQQQQT	CCN(CCC[N+](C)(C)CC)S(=O)(=O)QQQQQQQQQQT								YES
502	C[N+](C)(CC(F)C(F)(F)C(F)(F)C(F)(F)C(F)(F)C(F)(F)C(F)(F)C(F)(F)C(F)(F)C(F)(F)C(F)(F)C(F)(F)F)CC(O)=O	C[N+](C)(CC(F)C(F)(F)C(F)(F)C(F)(F)C(F)(F)C(F)(F)C(F)(F)C(F)(F)C(F)(F)C(F)(F)C(F)(F)C(F)(F)F)CC(O)=O	C[N+](C)(CC(F)QQQQQQQQQQTCC(O)=O	C[N+](C)(CC(F)QQQ7TCC(O)=O	YES		C[N+](C)(CC(F)QQQQQQQQQQTCC(O)=O	C[N+](C)(CC(F)QQQQQQQQQQTCC(O)=O	C[N+](C)(CC(F)QQQQQQQQQQTCC(O)=O	C[N+](C)(CC(F)QQQQQQQQQQTCC(O)=O	C[N+](C)(CC(F)QQQQQQQQQQTCC(O)=O	C[N+](C)(CC(F)QQQQQQQQQQTCC(O)=O								YES
503	C[N+](C)(CCO)CC(O)CNS(=O)(=O)C(F)(F)C(F)(F)C(F)(F)C(F)(F)C(F)(F)C(F)(F)C(F)(F)C(F)(F)C(F)(F)F	C[N+](C)(CCO)CC(O)CNS(=O)(=O)C(F)(F)C(F)(F)C(F)(F)C(F)(F)C(F)(F)C(F)(F)C(F)(F)C(F)(F)C(F)(F)F	C[N+](C)(CCO)CC(O)CNS(=O)(=O)QQQQQQQQT	C[N+](C)(CCO)CC(O)CNS(=O)(=O)Q7T	YES		C[N+](C)(CCO)CC(O)CNS(=O)(=O)QQQQQQQQT	C[N+](C)(CCO)CC(O)CNS(=O)(=O)QQQQQQQQT	C[N+](C)(CCO)CC(O)CNS(=O)(=O)QQQQQQQQT	C[N+](C)(CCO)CC(O)CNS(=O)(=O)QQQQQQQQT	C[N+](C)(CCO)CC(O)CNS(=O)(=O)QQQQQQQQT	C[N+](C)(CCO)CC(O)CNS(=O)(=O)QQQQQQQQT								YES
504	C[N+](C)(CCO)CCCNS(=O)(=O)C(F)(F)C(F)(F)C(F)(F)C(F)(F)C(F)(F)C(F)(F)C(F)(F)C(F)(F)C(F)(F)C(F)(F)F	C[N+](C)(CCO)CCCNS(=O)(=O)C(F)(F)C(F)(F)C(F)(F)C(F)(F)C(F)(F)C(F)(F)C(F)(F)C(F)(F)C(F)(F)C(F)(F)F	C[N+](C)(CCO)CCCNS(=O)(=O)QQQQQQQQQT	C[N+](C)(CCO)CCCNS(=O)(=O)QQ7T	YES		C[N+](C)(CCO)CCCNS(=O)(=O)QQQQQQQQQT	C[N+](C)(CCO)CCCNS(=O)(=O)QQQQQQQQQT	C[N+](C)(CCO)CCCNS(=O)(=O)QQQQQQQQQT	C[N+](C)(CCO)CCCNS(=O)(=O)QQQQQQQQQT	C[N+](C)(CCO)CCCNS(=O)(=O)QQQQQQQQQT	C[N+](C)(CCO)CCCNS(=O)(=O)QQQQQQQQQT								YES
505	C[N+](C)(CCO)CCCN(CCO)S(=O)(=O)C(F)(F)C(F)(F)C(F)(F)C(F)(F)C(F)(F)C(F)(F)C(F)(F)C(F)(F)C(F)(F)C(F)(F)C(F)(F)F	C[N+](C)(CCO)CCCN(CCO)S(=O)(=O)C(F)(F)C(F)(F)C(F)(F)C(F)(F)C(F)(F)C(F)(F)C(F)(F)C(F)(F)C(F)(F)C(F)(F)C(F)(F)F	C[N+](C)(CCO)CCCN(CCO)S(=O)(=O)QQQQQQQQQQT	C[N+](C)(CCO)CCCN(CCO)S(=O)(=O)QQQ7T	YES		C[N+](C)(CCO)CCCN(CCO)S(=O)(=O)QQQQQQQQQQT	C[N+](C)(CCO)CCCN(CCO)S(=O)(=O)QQQQQQQQQQT	C[N+](C)(CCO)CCCN(CCO)S(=O)(=O)QQQQQQQQQQT	C[N+](C)(CCO)CCCN(CCO)S(=O)(=O)QQQQQQQQQQT	C[N+](C)(CCO)CCCN(CCO)S(=O)(=O)QQQQQQQQQQT	C[N+](C)(CCO)CCCN(CCO)S(=O)(=O)QQQQQQQQQQT								YES
506	C[N+](C)(CCO)CCCN(CCCS([O-])(=O)=O)S(=O)(=O)C(F)(F)C(F)(F)C(F)(F)C(F)(F)C(F)(F)C(F)(F)C(F)(F)C(F)(F)C(F)(F)C(F)(F)F	C[N+](C)(CCO)CCCN(CCCS(O)(=O)=O)S(=O)(=O)C(F)(F)C(F)(F)C(F)(F)C(F)(F)C(F)(F)C(F)(F)C(F)(F)C(F)(F)C(F)(F)C(F)(F)F	C[N+](C)(CCO)CCCN(CCCS(O)(=O)=O)S(=O)(=O)QQQQQQQQQT	C[N+](C)(CCO)CCCN(CCCS(O)(=O)=O)S(=O)(=O)QQ7T	YES		C[N+](C)(CCO)CCCN(CCCS(O)(=O)=O)S(=O)(=O)QQQQQQQQQT	C[N+](C)(CCO)CCCN(CCCS(O)(=O)=O)S(=O)(=O)QQQQQQQQQT	C[N+](C)(CCO)CCCN(CCCS(O)(=O)=O)S(=O)(=O)QQQQQQQQQT	C[N+](C)(CCO)CCCN(CCCS(O)(=O)=O)S(=O)(=O)QQQQQQQQQT	C[N+](C)(CCO)CCCN(CCCS(O)(=O)=O)S(=O)(=O)QQQQQQQQQT	C[N+](C)(CCO)CCCN(CCCS(O)(=O)=O)S(=O)(=O)QQQQQQQQQT								YES
507	C[N+](C)(C)CCCNC(=O)CS(=O)CCC(F)(F)C(F)(F)C(F)(F)C(F)(F)C(F)(F)C(F)(F)C(F)(F)C(F)(F)C(F)(F)C(F)(F)F	C[N+](C)(C)CCCNC(=O)CS(=O)CCC(F)(F)C(F)(F)C(F)(F)C(F)(F)C(F)(F)C(F)(F)C(F)(F)C(F)(F)C(F)(F)C(F)(F)F	C[N+](C)(C)CCCNC(=O)CS(=O)CCQQQQQQQQQT	C[N+](C)(C)CCCNC(=O)CS(=O)CCQQ7T	YES		C[N+](C)(C)CCCNC(=O)CS(=O)CCQQQQQQQQQT	C[N+](C)(C)CCCNC(=O)CS(=O)CCQQQQQQQQQT	C[N+](C)(C)CCCNC(=O)CS(=O)CCQQQQQQQQQT	C[N+](C)(C)CCCNC(=O)CS(=O)CCQQQQQQQQQT	C[N+](C)(C)CCCNC(=O)CS(=O)CCQQQQQQQQQT	C[N+](C)(C)CCCNC(=O)CS(=O)CCQQQQQQQQQT								YES
508	OC(=O)CCS(=O)CCC(F)(F)C(F)(F)C(F)(F)C(F)(F)C(F)(F)C(F)(F)C(F)(F)C(F)(F)C(F)(F)C(F)(F)C(F)(F)C(F)(F)F	OC(=O)CCS(=O)CCC(F)(F)C(F)(F)C(F)(F)C(F)(F)C(F)(F)C(F)(F)C(F)(F)C(F)(F)C(F)(F)C(F)(F)C(F)(F)C(F)(F)F	OC(=O)CCS(=O)CCQQQQQQQQQQQT	OC(=O)CCS(=O)CCQQQQ7T	YES		OC(=O)CCS(=O)CCQQQQQQQQQQQT	OC(=O)CCS(=O)CCQQQQQQQQQQQT	OC(=O)CCS(=O)CCQQQQQQQQQQQT	OC(=O)CCS(=O)CCQQQQQQQQQQQT	OC(=O)CCS(=O)CCQQQQQQQQQQQT	OC(=O)CCS(=O)CCQQQQQQQQQQQT								YES
509	C[N+](C)(C)CC(O)CS(=O)(=O)CCC(F)(F)C(F)(F)C(F)(F)C(F)(F)C(F)(F)C(F)(F)C(F)(F)C(F)(F)C(F)(F)C(F)(F)F	C[N+](C)(C)CC(O)CS(=O)(=O)CCC(F)(F)C(F)(F)C(F)(F)C(F)(F)C(F)(F)C(F)(F)C(F)(F)C(F)(F)C(F)(F)C(F)(F)F	C[N+](C)(C)CC(O)CS(=O)(=O)CCQQQQQQQQQT	C[N+](C)(C)CC(O)CS(=O)(=O)CCQQ7T	YES		C[N+](C)(C)CC(O)CS(=O)(=O)CCQQQQQQQQQT	C[N+](C)(C)CC(O)CS(=O)(=O)CCQQQQQQQQQT	C[N+](C)(C)CC(O)CS(=O)(=O)CCQQQQQQQQQT	C[N+](C)(C)CC(O)CS(=O)(=O)CCQQQQQQQQQT	C[N+](C)(C)CC(O)CS(=O)(=O)CCQQQQQQQQQT	C[N+](C)(C)CC(O)CS(=O)(=O)CCQQQQQQQQQT								YES
510	OC(=O)CCS(=O)(=O)CCC(F)(F)C(F)(F)C(F)(F)C(F)(F)C(F)(F)C(F)(F)C(F)(F)C(F)(F)C(F)(F)C(F)(F)F	OC(=O)CCS(=O)(=O)CCC(F)(F)C(F)(F)C(F)(F)C(F)(F)C(F)(F)C(F)(F)C(F)(F)C(F)(F)C(F)(F)C(F)(F)F	OC(=O)CCS(=O)(=O)CCQQQQQQQQQT	OC(=O)CCS(=O)(=O)CCQQ7T	YES		OC(=O)CCS(=O)(=O)CCQQQQQQQQQT	OC(=O)CCS(=O)(=O)CCQQQQQQQQQT	OC(=O)CCS(=O)(=O)CCQQQQQQQQQT	OC(=O)CCS(=O)(=O)CCQQQQQQQQQT	OC(=O)CCS(=O)(=O)CCQQQQQQQQQT	OC(=O)CCS(=O)(=O)CCQQQQQQQQQT								YES
511	CC(C)(CS(O)(=O)=O)NC(=O)CCS(=O)(=O)CCC(F)(F)C(F)(F)C(F)(F)C(F)(F)C(F)(F)C(F)(F)C(F)(F)C(F)(F)C(F)(F)C(F)(F)F	CC(C)(CS(O)(=O)=O)NC(=O)CCS(=O)(=O)CCC(F)(F)C(F)(F)C(F)(F)C(F)(F)C(F)(F)C(F)(F)C(F)(F)C(F)(F)C(F)(F)C(F)(F)F	CC(C)(CS(O)(=O)=O)NC(=O)CCS(=O)(=O)CCQQQQQQQQQT	CC(C)(CS(O)(=O)=O)NC(=O)CCS(=O)(=O)CCQQ7T	YES		CC(C)(CS(O)(=O)=O)NC(=O)CCS(=O)(=O)CCQQQQQQQQQT	CC(C)(CS(O)(=O)=O)NC(=O)CCS(=O)(=O)CCQQQQQQQQQT	CC(C)(CS(O)(=O)=O)NC(=O)CCS(=O)(=O)CCQQQQQQQQQT	CC(C)(CS(O)(=O)=O)NC(=O)CCS(=O)(=O)CCQQQQQQQQQT	CC(C)(CS(O)(=O)=O)NC(=O)CCS(=O)(=O)CCQQQQQQQQQT	CC(C)(CS(O)(=O)=O)NC(=O)CCS(=O)(=O)CCQQQQQQQQQT								YES
512	FC(F)(F)C(F)(F)C(F)(F)C(F)(F)C(F)(F)C(F)(F)C(F)(F)C(F)(F)C(F)(F)C(F)(F)C(F)(F)C(F)(F)C(F)(F)C(F)(F)CCSC(=O)NCCCCCC=O	FC(F)(F)C(F)(F)C(F)(F)C(F)(F)C(F)(F)C(F)(F)C(F)(F)C(F)(F)C(F)(F)C(F)(F)C(F)(F)C(F)(F)C(F)(F)C(F)(F)CCSC(=O)NCCCCCC=O	TQQQQQQQQQQQQQCCSC(=O)NCCCCCC=O	77TCSC(=O)NCCCCCC=O	YES		TQQQQQQQQQQQQQCCSC(=O)NCCCCCC=O	TQQQQQQQQQQQQQCCSC(=O)NCCCCCC=O	TQQQQQQQQQQQQQCCSC(=O)NCCCCCC=O	TQQQQQQQQQQQQQCCSC(=O)NCCCCCC=O	TQQQQQQQQQQQQQCCSC(=O)NCCCCCC=O	TQQQQQQQQQQQQQCCSC(=O)NCCCCCC=O								YES
513	OC(=O)CCCCNC(=O)SCCC(F)(F)C(F)(F)C(F)(F)C(F)(F)C(F)(F)C(F)(F)C(F)(F)C(F)(F)C(F)(F)C(F)(F)C(F)(F)C(F)(F)F	OC(=O)CCCCNC(=O)SCCC(F)(F)C(F)(F)C(F)(F)C(F)(F)C(F)(F)C(F)(F)C(F)(F)C(F)(F)C(F)(F)C(F)(F)C(F)(F)C(F)(F)F	OC(=O)CCCCNC(=O)SCCQQQQQQQQQQQT	OC(=O)CCCCNC(=O)SCCQQQQ7T	YES		OC(=O)CCCCNC(=O)SCCQQQQQQQQQQQT	OC(=O)CCCCNC(=O)SCCQQQQQQQQQQQT	OC(=O)CCCCNC(=O)SCCQQQQQQQQQQQT	OC(=O)CCCCNC(=O)SCCQQQQQQQQQQQT	OC(=O)CCCCNC(=O)SCCQQQQQQQQQQQT	OC(=O)CCCCNC(=O)SCCQQQQQQQQQQQT								YES
514	C[N+](C)(CCC(F)C(F)(F)C(F)(F)C(F)(F)C(F)(F)C(F)(F)C(F)(F)C(F)(F)C(F)(F)C(F)(F)C(F)(F)C(F)(F)C(F)(F)C(F)(F)F)CC([O-])=O	C[N+](C)(CCC(F)C(F)(F)C(F)(F)C(F)(F)C(F)(F)C(F)(F)C(F)(F)C(F)(F)C(F)(F)C(F)(F)C(F)(F)C(F)(F)C(F)(F)C(F)(F)F)CC(O)=O	C[N+](C)(CCC(F)QQQQQQQQQQQQTCC(O)=O	C[N+](C)(CCC(F)QQQQQ7TCC(O)=O	YES		C[N+](C)(CCC(F)QQQQQQQQQQQQTCC(O)=O	C[N+](C)(CCC(F)QQQQQQQQQQQQTCC(O)=O	C[N+](C)(CCC(F)QQQQQQQQQQQQTCC(O)=O	C[N+](C)(CCC(F)QQQQQQQQQQQQTCC(O)=O	C[N+](C)(CCC(F)QQQQQQQQQQQQTCC(O)=O	C[N+](C)(CCC(F)QQQQQQQQQQQQTCC(O)=O								YES
515	OCC(SCCC(O)=O)C(O)C(F)(F)C(F)(F)C(F)(F)C(F)(F)C(F)(F)C(F)(F)C(F)(F)C(F)(F)C(F)(F)C(F)(F)C(F)(F)C(F)(F)F	OCC(SCCC(O)=O)C(O)C(F)(F)C(F)(F)C(F)(F)C(F)(F)C(F)(F)C(F)(F)C(F)(F)C(F)(F)C(F)(F)C(F)(F)C(F)(F)C(F)(F)F	OCC(SCCC(O)=O)C(O)QQQQQQQQQQQT	OCC(SCCC(O)=O)C(O)QQQQ7T	YES		OCC(SCCC(O)=O)C(O)QQQQQQQQQQQT	OCC(SCCC(O)=O)C(O)QQQQQQQQQQQT	OCC(SCCC(O)=O)C(O)QQQQQQQQQQQT	OCC(SCCC(O)=O)C(O)QQQQQQQQQQQT	OCC(SCCC(O)=O)C(O)QQQQQQQQQQQT	OCC(SCCC(O)=O)C(O)QQQQQQQQQQQT								YES
516	OC(=O)C=C(F)C(F)(F)C(F)(F)C(F)(F)C(F)(F)C(F)(F)C(F)(F)C(F)(F)C(F)(F)C(F)(F)C(F)(F)F	OC(=O)C=C(F)C(F)(F)C(F)(F)C(F)(F)C(F)(F)C(F)(F)C(F)(F)C(F)(F)C(F)(F)C(F)(F)C(F)(F)F	OC(=O)C=C(F)QQQQQQQQQT	OC(=O)C=C(F)QQ7T	YES		OC(=O)C=C(F)QQQQQQQQQT	OC(=O)C=C(F)QQQQQQQQQT	OC(=O)C=C(F)QQQQQQQQQT	OC(=O)C=C(F)QQQQQQQQQT	OC(=O)C=C(F)QQQQQQQQQT	OC(=O)C=C(F)QQQQQQQQQT								YES
517	OS(=O)(=O)CC=C(F)C(F)(F)C(F)(F)C(F)(F)C(F)(F)C(F)(F)C(F)(F)C(F)(F)F	OS(=O)(=O)CC=C(F)C(F)(F)C(F)(F)C(F)(F)C(F)(F)C(F)(F)C(F)(F)C(F)(F)F	OS(=O)(=O)CC=C(F)QQQQQQT	OS(=O)(=O)CC=7T	YES		OS(=O)(=O)CC=C(F)QQQQQQT	OS(=O)(=O)CC=C(F)QQQQQQT	OS(=O)(=O)CC=C(F)QQQQQQT	OS(=O)(=O)CC=C(F)QQQQQQT	OS(=O)(=O)CC=C(F)QQQQQQT	OS(=O)(=O)CC=C(F)QQQQQQT								YES
518	CC(=O)OC(C(CO)C(F)(F)C(F)(F)C(F)(F)C(F)(F)C(F)(F)C(F)(F)C(F)(F)C(F)(F)C(F)(F)C(F)(F)C(F)(F)C(F)(F)C(F)(F)C(F)(F)F)C(CO)[N+](C)(C)CC([O-])=O	CC(=O)OC(C(CO)C(F)(F)C(F)(F)C(F)(F)C(F)(F)C(F)(F)C(F)(F)C(F)(F)C(F)(F)C(F)(F)C(F)(F)C(F)(F)C(F)(F)C(F)(F)C(F)(F)F)C(CO)[N+](C)(C)CC(O)=O	CC(=O)OC(C(CO)QQQQQQQQQQQQQTC(CO)[N+](C)(C)CC(O)=O	CC(=O)OC(C(CO)QQQQQQ7TC(CO)[N+](C)(C)CC(O)=O	YES		CC(=O)OC(C(CO)QQQQQQQQQQQQQTC(CO)[N+](C)(C)CC(O)=O	CC(=O)OC(C(CO)QQQQQQQQQQQQQTC(CO)[N+](C)(C)CC(O)=O	CC(=O)OC(C(CO)QQQQQQQQQQQQQTC(CO)[N+](C)(C)CC(O)=O	CC(=O)OC(C(CO)QQQQQQQQQQQQQTC(CO)[N+](C)(C)CC(O)=O	CC(=O)OC(C(CO)QQQQQQQQQQQQQTC(CO)[N+](C)(C)CC(O)=O	CC(=O)OC(C(CO)QQQQQQQQQQQQQTC(CO)[N+](C)(C)CC(O)=O								YES
519	C[N+](C)(CCCC(F)(F)C(F)(F)C(F)(F)C(F)(F)C(F)(F)C(F)(F)C(F)(F)C(F)(F)C(F)(F)C(F)(F)F)CC([O-])=O	C[N+](C)(CCCC(F)(F)C(F)(F)C(F)(F)C(F)(F)C(F)(F)C(F)(F)C(F)(F)C(F)(F)C(F)(F)C(F)(F)F)CC(O)=O	C[N+](C)(CCCQQQQQQQQQTCC(O)=O	C[N+](C)(CCCQQ7TCC(O)=O	YES		C[N+](C)(CCCQQQQQQQQQTCC(O)=O	C[N+](C)(CCCQQQQQQQQQTCC(O)=O	C[N+](C)(CCCQQQQQQQQQTCC(O)=O	C[N+](C)(CCCQQQQQQQQQTCC(O)=O	C[N+](C)(CCCQQQQQQQQQTCC(O)=O	C[N+](C)(CCCQQQQQQQQQTCC(O)=O								YES
520	OC(=O)CCC(F)(F)C(F)(F)C(F)(F)C(F)(F)C(F)(F)C(F)(F)C(F)(F)C(F)(F)C(F)(F)F	OC(=O)CCC(F)(F)C(F)(F)C(F)(F)C(F)(F)C(F)(F)C(F)(F)C(F)(F)C(F)(F)C(F)(F)F	OC(=O)CCQQQQQQQQT	OC(=O)CCQ7T	YES		OC(=O)CCQQQQQQQQT	OC(=O)CCQQQQQQQQT	OC(=O)CCQQQQQQQQT	OC(=O)CCQQQQQQQQT	OC(=O)CCQQQQQQQQT	OC(=O)CCQQQQQQQQT								YES
521	OC(=O)CCC(F)(F)C(F)(F)C(F)(F)C(F)(F)C(F)(F)C(F)(F)C(F)(F)C(F)(F)C(F)(F)C(F)(F)C(F)(F)F	OC(=O)CCC(F)(F)C(F)(F)C(F)(F)C(F)(F)C(F)(F)C(F)(F)C(F)(F)C(F)(F)C(F)(F)C(F)(F)C(F)(F)F	OC(=O)CCQQQQQQQQQQT	OC(=O)CCQQQ7T	YES		OC(=O)CCQQQQQQQQQQT	OC(=O)CCQQQQQQQQQQT	OC(=O)CCQQQQQQQQQQT	OC(=O)CCQQQQQQQQQQT	OC(=O)CCQQQQQQQQQQT	OC(=O)CCQQQQQQQQQQT								YES
522	OS(=O)(=O)CCCC(F)(F)C(F)(F)C(F)(F)C(F)(F)C(F)(F)C(F)(F)C(F)(F)C(F)(F)F	OS(=O)(=O)CCCC(F)(F)C(F)(F)C(F)(F)C(F)(F)C(F)(F)C(F)(F)C(F)(F)C(F)(F)F	OS(=O)(=O)CCCQQQQQQQT	OS(=O)(=O)CCC7T	YES		OS(=O)(=O)CCCQQQQQQQT	OS(=O)(=O)CCCQQQQQQQT	OS(=O)(=O)CCCQQQQQQQT	OS(=O)(=O)CCCQQQQQQQT	OS(=O)(=O)CCCQQQQQQQT	OS(=O)(=O)CCCQQQQQQQT								YES
523	OC(CSC(=O)CCC(F)(F)C(F)(F)C(F)(F)C(F)(F)C(F)(F)C(F)(F)C(F)(F)C(F)(F)C(F)(F)C(F)(F)C(F)(F)C(F)(F)F)C(O)=O	OC(CSC(=O)CCC(F)(F)C(F)(F)C(F)(F)C(F)(F)C(F)(F)C(F)(F)C(F)(F)C(F)(F)C(F)(F)C(F)(F)C(F)(F)C(F)(F)F)C(O)=O	OC(CSC(=O)CCQQQQQQQQQQQTC(O)=O	OC(CSC(=O)CCQQQQ7TC(O)=O	YES		OC(CSC(=O)CCQQQQQQQQQQQTC(O)=O	OC(CSC(=O)CCQQQQQQQQQQQTC(O)=O	OC(CSC(=O)CCQQQQQQQQQQQTC(O)=O	OC(CSC(=O)CCQQQQQQQQQQQTC(O)=O	OC(CSC(=O)CCQQQQQQQQQQQTC(O)=O	OC(CSC(=O)CCQQQQQQQQQQQTC(O)=O								YES
524	CN(C)CC(O)CC(F)(F)C(F)(F)C(F)(F)C(F)(F)C(F)(F)C(F)(F)C(F)(F)C(F)(F)C(F)(F)C(F)(F)C(F)(F)C(F)(F)F	CN(C)CC(O)CC(F)(F)C(F)(F)C(F)(F)C(F)(F)C(F)(F)C(F)(F)C(F)(F)C(F)(F)C(F)(F)C(F)(F)C(F)(F)C(F)(F)F	CN(C)CC(O)CQQQQQQQQQQQT	CN(C)CC(O)CQQQQ7T	YES		CN(C)CC(O)CQQQQQQQQQQQT	CN(C)CC(O)CQQQQQQQQQQQT	CN(C)CC(O)CQQQQQQQQQQQT	CN(C)CC(O)CQQQQQQQQQQQT	CN(C)CC(O)CQQQQQQQQQQQT	CN(C)CC(O)CQQQQQQQQQQQT								YES
525	C[N+](C)(C)CC(O)CC(F)(F)C(F)(F)C(F)(F)C(F)(F)C(F)(F)C(F)(F)C(F)(F)C(F)(F)F	C[N+](C)(C)CC(O)CC(F)(F)C(F)(F)C(F)(F)C(F)(F)C(F)(F)C(F)(F)C(F)(F)C(F)(F)F	C[N+](C)(C)CC(O)CQQQQQQQT	C[N+](C)(C)CC(O)C7T	YES		C[N+](C)(C)CC(O)CQQQQQQQT	C[N+](C)(C)CC(O)CQQQQQQQT	C[N+](C)(C)CC(O)CQQQQQQQT	C[N+](C)(C)CC(O)CQQQQQQQT	C[N+](C)(C)CC(O)CQQQQQQQT	C[N+](C)(C)CC(O)CQQQQQQQT								YES
526	C[N+](C)(C)CC(O)CC(F)(F)C(F)(F)C(F)(F)C(F)(F)C(F)(F)C(F)(F)C(F)(F)C(F)(F)C(F)(F)C(F)(F)C(F)(F)C(F)(F)F	C[N+](C)(C)CC(O)CC(F)(F)C(F)(F)C(F)(F)C(F)(F)C(F)(F)C(F)(F)C(F)(F)C(F)(F)C(F)(F)C(F)(F)C(F)(F)C(F)(F)F	C[N+](C)(C)CC(O)CQQQQQQQQQQQT	C[N+](C)(C)CC(O)CQQQQ7T	YES		C[N+](C)(C)CC(O)CQQQQQQQQQQQT	C[N+](C)(C)CC(O)CQQQQQQQQQQQT	C[N+](C)(C)CC(O)CQQQQQQQQQQQT	C[N+](C)(C)CC(O)CQQQQQQQQQQQT	C[N+](C)(C)CC(O)CQQQQQQQQQQQT	C[N+](C)(C)CC(O)CQQQQQQQQQQQT								YES
527	C[N+](C)(CCC(O)=O)CC(O)CC(F)(F)C(F)(F)C(F)(F)C(F)(F)C(F)(F)C(F)(F)C(F)(F)C(F)(F)F	C[N+](C)(CCC(O)=O)CC(O)CC(F)(F)C(F)(F)C(F)(F)C(F)(F)C(F)(F)C(F)(F)C(F)(F)C(F)(F)F	C[N+](C)(CCC(O)=O)CC(O)CQQQQQQQT	C[N+](C)(CCC(O)=O)CC(O)C7T	YES		C[N+](C)(CCC(O)=O)CC(O)CQQQQQQQT	C[N+](C)(CCC(O)=O)CC(O)CQQQQQQQT	C[N+](C)(CCC(O)=O)CC(O)CQQQQQQQT	C[N+](C)(CCC(O)=O)CC(O)CQQQQQQQT	C[N+](C)(CCC(O)=O)CC(O)CQQQQQQQT	C[N+](C)(CCC(O)=O)CC(O)CQQQQQQQT								YES
528	CN(C)CC(O)C=C(F)C(F)(F)C(F)(F)C(F)(F)C(F)(F)C(F)(F)C(F)(F)C(F)(F)C(F)(F)C(F)(F)F	CN(C)CC(O)C=C(F)C(F)(F)C(F)(F)C(F)(F)C(F)(F)C(F)(F)C(F)(F)C(F)(F)C(F)(F)C(F)(F)F	CN(C)CC(O)C=C(F)QQQQQQQQT	CN(C)CC(O)C=C(F)Q7T	YES		CN(C)CC(O)C=C(F)QQQQQQQQT	CN(C)CC(O)C=C(F)QQQQQQQQT	CN(C)CC(O)C=C(F)QQQQQQQQT	CN(C)CC(O)C=C(F)QQQQQQQQT	CN(C)CC(O)C=C(F)QQQQQQQQT	CN(C)CC(O)C=C(F)QQQQQQQQT								YES
529	CN(C)CC(O)C=C(F)C(F)(F)C(F)(F)C(F)(F)C(F)(F)C(F)(F)C(F)(F)C(F)(F)C(F)(F)C(F)(F)C(F)(F)C(F)(F)C(F)(F)C(F)(F)F	CN(C)CC(O)C=C(F)C(F)(F)C(F)(F)C(F)(F)C(F)(F)C(F)(F)C(F)(F)C(F)(F)C(F)(F)C(F)(F)C(F)(F)C(F)(F)C(F)(F)C(F)(F)F	CN(C)CC(O)C=C(F)QQQQQQQQQQQQT	CN(C)CC(O)C=C(F)QQQQQ7T	YES		CN(C)CC(O)C=C(F)QQQQQQQQQQQQT	CN(C)CC(O)C=C(F)QQQQQQQQQQQQT	CN(C)CC(O)C=C(F)QQQQQQQQQQQQT	CN(C)CC(O)C=C(F)QQQQQQQQQQQQT	CN(C)CC(O)C=C(F)QQQQQQQQQQQQT	CN(C)CC(O)C=C(F)QQQQQQQQQQQQT								YES
530	OS(=O)(=O)C(F)(Cl)C(F)(F)C(F)(F)C(F)(F)C(F)(F)C(F)(F)C(F)(F)C(F)(F)C(F)(F)F	OS(=O)(=O)C(F)(X)C(F)(F)C(F)(F)C(F)(F)C(F)(F)C(F)(F)C(F)(F)C(F)(F)C(F)(F)F	OS(=O)(=O)C(F)(X)QQQQQQQT	OS(=O)(=O)C(F)(X)7T	YES		OS(=O)(=O)C(F)(X)QQQQQQQT	OS(=O)(=O)C(F)(X)QQQQQQQT	OS(=O)(=O)C(F)(X)QQQQQQQT	OS(=O)(=O)C(F)(X)QQQQQQQT	OS(=O)(=O)C(F)(X)QQQQQQQT	OS(=O)(=O)C(F)(X)QQQQQQQT								YES
531	OS(=O)(=O)C(F)(Cl)C(F)(F)C(F)(F)C(F)(F)C(F)(F)C(F)(F)C(F)(F)C(F)(F)C(F)(F)C(F)(F)C(F)(F)C(F)(F)C(F)(F)C(F)(F)C(F)(F)F	OS(=O)(=O)C(F)(X)C(F)(F)C(F)(F)C(F)(F)C(F)(F)C(F)(F)C(F)(F)C(F)(F)C(F)(F)C(F)(F)C(F)(F)C(F)(F)C(F)(F)C(F)(F)C(F)(F)F	OS(=O)(=O)C(F)(X)QQQQQQQQQQQQQT	OS(=O)(=O)C(F)(X)QQQQQQ7T	YES		OS(=O)(=O)C(F)(X)QQQQQQQQQQQQQT	OS(=O)(=O)C(F)(X)QQQQQQQQQQQQQT	OS(=O)(=O)C(F)(X)QQQQQQQQQQQQQT	OS(=O)(=O)C(F)(X)QQQQQQQQQQQQQT	OS(=O)(=O)C(F)(X)QQQQQQQQQQQQQT	OS(=O)(=O)C(F)(X)QQQQQQQQQQQQQT								YES
532	CN(CC(O)=O)S(=O)(=O)C(F)(F)C(F)(F)C(F)(F)C(F)(F)C(F)(F)C(F)(F)C(F)(F)C(F)(F)C(F)(F)F	CN(CC(O)=O)S(=O)(=O)C(F)(F)C(F)(F)C(F)(F)C(F)(F)C(F)(F)C(F)(F)C(F)(F)C(F)(F)C(F)(F)F	CN(CC(O)=O)S(=O)(=O)QQQQQQQQT	CN(CC(O)=O)S(=O)(=O)Q7T	YES		CN(CC(O)=O)S(=O)(=O)QQQQQQQQT	CN(CC(O)=O)S(=O)(=O)QQQQQQQQT	CN(CC(O)=O)S(=O)(=O)QQQQQQQQT	CN(CC(O)=O)S(=O)(=O)QQQQQQQQT	CN(CC(O)=O)S(=O)(=O)QQQQQQQQT	CN(CC(O)=O)S(=O)(=O)QQQQQQQQT								YES
533	CN(CC(O)=O)S(=O)(=O)C(F)(F)C(F)(F)C(F)(F)C(F)(F)C(F)(F)C(F)(F)C(F)(F)C(F)(F)C(F)(F)C(F)(F)C(F)(F)C(F)(F)C(F)(F)C(F)(F)F	CN(CC(O)=O)S(=O)(=O)C(F)(F)C(F)(F)C(F)(F)C(F)(F)C(F)(F)C(F)(F)C(F)(F)C(F)(F)C(F)(F)C(F)(F)C(F)(F)C(F)(F)C(F)(F)C(F)(F)F	CN(CC(O)=O)S(=O)(=O)QQQQQQQQQQQQQT	CN(CC(O)=O)S(=O)(=O)QQQQQQ7T	YES		CN(CC(O)=O)S(=O)(=O)QQQQQQQQQQQQQT	CN(CC(O)=O)S(=O)(=O)QQQQQQQQQQQQQT	CN(CC(O)=O)S(=O)(=O)QQQQQQQQQQQQQT	CN(CC(O)=O)S(=O)(=O)QQQQQQQQQQQQQT	CN(CC(O)=O)S(=O)(=O)QQQQQQQQQQQQQT	CN(CC(O)=O)S(=O)(=O)QQQQQQQQQQQQQT								YES
534	C[N+](C)(CCC(F)(F)C(F)(F)C(F)(F)C(F)(F)C(F)(F)C(F)(F)C(F)(F)C(F)(F)C(F)(F)C(F)(F)C(F)(F)C(F)(F)F)CC([O-])=O	C[N+](C)(CCC(F)(F)C(F)(F)C(F)(F)C(F)(F)C(F)(F)C(F)(F)C(F)(F)C(F)(F)C(F)(F)C(F)(F)C(F)(F)C(F)(F)F)CC(O)=O	C[N+](C)(CCQQQQQQQQQQQTCC(O)=O	C[N+](C)(CCQQQQ7TCC(O)=O	YES		C[N+](C)(CCQQQQQQQQQQQTCC(O)=O	C[N+](C)(CCQQQQQQQQQQQTCC(O)=O	C[N+](C)(CCQQQQQQQQQQQTCC(O)=O	C[N+](C)(CCQQQQQQQQQQQTCC(O)=O	C[N+](C)(CCQQQQQQQQQQQTCC(O)=O	C[N+](C)(CCQQQQQQQQQQQTCC(O)=O								YES
535	FC(F)(F)C(F)(F)C(F)(F)C(F)(F)C(F)(F)C(F)(F)C(F)(F)C(F)(F)C(=O)NC1=CC(NC(=O)C(F)(F)C(F)(F)C(F)(F)C(F)(F)C(F)(F)C(F)(F)C(F)(F)C(F)(F)F)=C(C=C1)N=NC1=CC=CC=C1	FC(F)(F)C(F)(F)C(F)(F)C(F)(F)C(F)(F)C(F)(F)C(F)(F)C(F)(F)C(=O)NC1=CC(NC(=O)C(F)(F)C(F)(F)C(F)(F)C(F)(F)C(F)(F)C(F)(F)C(F)(F)C(F)(F)F)=C(C=C1)N=NC1=CC=CC=C1	TQQQQQQQC(=O)NC1=CC(NC(=O)QQQQQQQT=C(C=C1)N=NC1=CC=CC=C1	7TC(=O)NC1=CC(NC(=O)7T=C(C=C1)N=NC1=CC=CC=C1	YES		TQQQQQQQC(=O)NC1=CC(NC(=O)QQQQQQQT=C(C=C1)N=NC1=CC=CC=C1	TQQQQQQQC(=O)NC1=CC(NC(=O)QQQQQQQT=C(C=C1)N=NC1=CC=CC=C1	TQQQQQQQC(=O)NC1=CC(NC(=O)QQQQQQQT=C(C=C1)N=NC1=CC=CC=C1	TQQQQQQQC(=O)NC1=CC(NC(=O)QQQQQQQT=C(C=C1)N=NC1=CC=CC=C1	TQQQQQQQC(=O)NC1=CC(NC(=O)QQQQQQQT=C(C=C1)N=NC1=CC=CC=C1	TQQQQQQQC(=O)NC1=CC(NC(=O)QQQQQQQT=C(C=C1)N=NC1=CC=CC=C1								YES
536	FC(F)(F)C(F)(F)C(F)(F)C(F)(F)C(F)(F)C(F)(F)CCOP(=O)(OCCC(F)(F)C(F)(F)C(F)(F)C(F)(F)C(F)(F)C(F)(F)C(F)(F)C(F)(F)F)OCCC(F)(F)C(F)(F)C(F)(F)C(F)(F)C(F)(F)C(F)(F)C(F)(F)C(F)(F)C(F)(F)C(F)(F)F	FC(F)(F)C(F)(F)C(F)(F)C(F)(F)C(F)(F)C(F)(F)CCOP(=O)(OCCC(F)(F)C(F)(F)C(F)(F)C(F)(F)C(F)(F)C(F)(F)C(F)(F)C(F)(F)F)OCCC(F)(F)C(F)(F)C(F)(F)C(F)(F)C(F)(F)C(F)(F)C(F)(F)C(F)(F)C(F)(F)C(F)(F)F	TQQQQQCCOP(=O)(OCCQQQQQQQTOCCQQQQQQQQQT	TQQQQQCCOP(=O)(OCC7TOCCQQ7T	YES		TQQQQQCCOP(=O)(OCCQQQQQQQTOCCQQQQQQQQQT	TQQQQQCCOP(=O)(OCCQQQQQQQTOCCQQQQQQQQQT	TQQQQQCCOP(=O)(OCCQQQQQQQTOCCQQQQQQQQQT	TQQQQQCCOP(=O)(OCCQQQQQQQTOCCQQQQQQQQQT	TQQQQQCCOP(=O)(OCCQQQQQQQTOCCQQQQQQQQQT	TQQQQQCCOP(=O)(OCCQQQQQQQTOCCQQQQQQQQQT								YES
537	OCCN(CCO)OP(=O)(OCCC(F)(F)C(F)(F)C(F)(F)C(F)(F)C(F)(F)C(F)(F)C(F)(F)C(F)(F)C(F)(F)F)ON(CCO)CCO	OCCN(CCO)OP(=O)(OCCC(F)(F)C(F)(F)C(F)(F)C(F)(F)C(F)(F)C(F)(F)C(F)(F)C(F)(F)C(F)(F)F)ON(CCO)CCO	OCCN(CCO)OP(=O)(OCCQQQQQQQQTON(CCO)CCO	OCCN(CCO)OP(=O)(OCCQ7TON(CCO)CCO	YES		OCCN(CCO)OP(=O)(OCCQQQQQQQQTON(CCO)CCO	OCCN(CCO)OP(=O)(OCCQQQQQQQQTON(CCO)CCO	OCCN(CCO)OP(=O)(OCCQQQQQQQQTON(CCO)CCO	OCCN(CCO)OP(=O)(OCCQQQQQQQQTON(CCO)CCO	OCCN(CCO)OP(=O)(OCCQQQQQQQQTON(CCO)CCO	OCCN(CCO)OP(=O)(OCCQQQQQQQQTON(CCO)CCO								YES
538	OOOOOOOOOOOOOOOC(F)(F)C(F)(F)C(F)(F)C(F)(F)C(F)(F)C(F)(F)C(F)(F)C(F)(F)C(F)(F)C(F)(F)C(F)(F)C(F)(F)C(F)(F)C(F)(F)C(F)(F)C(F)(F)C(F)(F)C(F)(F)C(F)(F)C(F)(F)C(F)(F)C(F)(F)C(F)(F)C(F)(F)C(F)(F)C(F)(F)C(F)(F)C(F)(F)C(F)(F)C(F)(F)C(F)(F)C(F)(F)C(F)(F)C(F)(F)C(F)(F)C(F)(F)C(F)(F)C(F)(F)C(F)(F)C(F)(F)C(F)(F)C(F)(F)C(F)(F)C(F)(F)C(F)(F)C(F)(F)C(F)(F)F	OOOOOOOOOOOOOOOC(F)(F)C(F)(F)C(F)(F)C(F)(F)C(F)(F)C(F)(F)C(F)(F)C(F)(F)C(F)(F)C(F)(F)C(F)(F)C(F)(F)C(F)(F)C(F)(F)C(F)(F)C(F)(F)C(F)(F)C(F)(F)C(F)(F)C(F)(F)C(F)(F)C(F)(F)C(F)(F)C(F)(F)C(F)(F)C(F)(F)C(F)(F)C(F)(F)C(F)(F)C(F)(F)C(F)(F)C(F)(F)C(F)(F)C(F)(F)C(F)(F)C(F)(F)C(F)(F)C(F)(F)C(F)(F)C(F)(F)C(F)(F)C(F)(F)C(F)(F)C(F)(F)C(F)(F)C(F)(F)C(F)(F)F	OOOOOOOOOOOOOOOQQQQQQQQQQQQQQQQQQQQQQQQQQQQQQQQQQQQQQQQQQQQQQT	OOOOOOOOOOOOOOOQQQQQQQQQQQQQQQQQQQQQQQQQQQQQQQQQQQQQQQ7T	YES		OOOOOOOOOOOOOOOQQQQQQQQQQQQQQQQQQQQQQQQQQQQQQQQQQQQQQQQQQQQQQT	OOOOOOOOOOOOOOOQQQQQQQQQQQQQQQQQQQQQQQQQQQQQQQQQQQQQQQQQQQQQQT	OOOOOOOOOOOOOOOQQQQQQQQQQQQQQQQQQQQQQQQQQQQQQQQQQQQQQQQQQQQQQT	OOOOOOOOOOOOOOOQQQQQQQQQQQQQQQQQQQQQQQQQQQQQQQQQQQQQQQQQQQQQQT	OOOOOOOOOOOOOOOQQQQQQQQQQQQQQQQQQQQQQQQQQQQQQQQQQQQQQQQQQQQQQT	OOOOOOOOOOOOOOOQQQQQQQQQQQQQQQQQQQQQQQQQQQQQQQQQQQQQQQQQQQQQQT								YES
539	[Si+4].[O-]CCN(CC[O-])CC[O-].[H][C-](I)CC(F)(F)C(F)(F)C(F)(F)C(F)(F)C(F)(F)C(F)(F)C(F)(F)C(F)(F)F	[Si+4].OCCN(CCO)CCO.[H]C(I)CC(F)(F)C(F)(F)C(F)(F)C(F)(F)C(F)(F)C(F)(F)C(F)(F)C(F)(F)F	[Si+4].OCCN(CCO)CCO.[H]C(I)CQQQQQQQT	[Si+4].OCCN(CCO)CCO.[H]C(I)C7T	YES		[Si+4].OCCN(CCO)CCO.[H]C(I)CQQQQQQQT	[Si+4].OCCN(CCO)CCO.[H]C(I)CQQQQQQQT	[Si+4].OCCN(CCO)CCO.[H]C(I)CQQQQQQQT	[Si+4].OCCN(CCO)CCO.[H]C(I)CQQQQQQQT	[Si+4].OCCN(CCO)CCO.[H]C(I)CQQQQQQQT	[Si+4].OCCN(CCO)CCO.[H]C(I)CQQQQQQQT								YES
540	FC(F)(F)C(F)(F)C(F)(F)C(F)(F)C(F)(F)C(F)(F)C(F)(F)C1=NC(=NC(=N1)C(F)(F)C(F)(F)C(F)(F)C(F)(F)C(F)(F)C(F)(F)C(F)(F)F)C(F)(F)C(F)(F)C(F)(F)C(F)(F)C(F)(F)C(F)(F)C(F)(F)F	FC(F)(F)C(F)(F)C(F)(F)C(F)(F)C(F)(F)C(F)(F)C(F)(F)C1=NC(=NC(=N1)C(F)(F)C(F)(F)C(F)(F)C(F)(F)C(F)(F)C(F)(F)C(F)(F)F)C(F)(F)C(F)(F)C(F)(F)C(F)(F)C(F)(F)C(F)(F)C(F)(F)F	TQQQQQQC1=NC(=NC(=N1)QQQQQQQQQQQQQT	7T1=NC(=NC(=N1)QQQQQQ7T	YES		TQQQQQQC1=NC(=NC(=N1)QQQQQQQQQQQQQT	TQQQQQQC1=NC(=NC(=N1)QQQQQQQQQQQQQT	TQQQQQQC1=NC(=NC(=N1)QQQQQQQQQQQQQT	TQQQQQQC1=NC(=NC(=N1)QQQQQQQQQQQQQT	TQQQQQQC1=NC(=NC(=N1)QQQQQQQQQQQQQT	TQQQQQQC1=NC(=NC(=N1)QQQQQQQQQQQQQT								YES
541	FC(F)(F)C(F)(F)C(F)(F)C(F)(F)C(F)(F)C(F)(F)C(F)(F)C(=O)NC1=C(NC(=O)C(F)(F)C(F)(F)C(F)(F)C(F)(F)C(F)(F)C(F)(F)C(F)(F)F)C=C(C=C1)S(Cl)(=O)=O	FC(F)(F)C(F)(F)C(F)(F)C(F)(F)C(F)(F)C(F)(F)C(F)(F)C(=O)NC1=C(NC(=O)C(F)(F)C(F)(F)C(F)(F)C(F)(F)C(F)(F)C(F)(F)C(F)(F)F)C=C(C=C1)S(X)(=O)=O	TQQQQQQC(=O)NC1=C(NC(=O)QQQQQQTC=C(C=C1)S(X)(=O)=O	7T(=O)NC1=7TC=C(C=C1)S(X)(=O)=O	YES		TQQQQQQC(=O)NC1=C(NC(=O)QQQQQQTC=C(C=C1)S(X)(=O)=O	TQQQQQQC(=O)NC1=C(NC(=O)QQQQQQTC=C(C=C1)S(X)(=O)=O	TQQQQQQC(=O)NC1=C(NC(=O)QQQQQQTC=C(C=C1)S(X)(=O)=O	TQQQQQQC(=O)NC1=C(NC(=O)QQQQQQTC=C(C=C1)S(X)(=O)=O	TQQQQQQC(=O)NC1=C(NC(=O)QQQQQQTC=C(C=C1)S(X)(=O)=O	TQQQQQQC(=O)NC1=C(NC(=O)QQQQQQTC=C(C=C1)S(X)(=O)=O								YES
542	CCCN(CCO)S(=O)(=O)C(F)(F)C(F)(F)C(F)(F)C(F)(F)C(F)(F)C(F)(F)C(F)(F)C(F)(F)F	CCCN(CCO)S(=O)(=O)C(F)(F)C(F)(F)C(F)(F)C(F)(F)C(F)(F)C(F)(F)C(F)(F)C(F)(F)F	CCCN(CCO)S(=O)(=O)QQQQQQQT	CCCN(CCO)S(=O)(=O)7T	YES		CCCN(CCO)S(=O)(=O)QQQQQQQT	CCCN(CCO)S(=O)(=O)QQQQQQQT	CCCN(CCO)S(=O)(=O)QQQQQQQT	CCCN(CCO)S(=O)(=O)QQQQQQQT	CCCN(CCO)S(=O)(=O)QQQQQQQT	CCCN(CCO)S(=O)(=O)QQQQQQQT								YES
543	FC(F)(F)C(F)(F)C(F)(F)C(F)(F)C(F)(F)C(F)(F)C(F)(F)C(F)(F)S(=O)(=O)NC1=CC=CC=C1	FC(F)(F)C(F)(F)C(F)(F)C(F)(F)C(F)(F)C(F)(F)C(F)(F)C(F)(F)S(=O)(=O)NC1=CC=CC=C1	TQQQQQQQS(=O)(=O)NC1=CC=CC=C1	7TS(=O)(=O)NC1=CC=CC=C1	YES		TQQQQQQQS(=O)(=O)NC1=CC=CC=C1	TQQQQQQQS(=O)(=O)NC1=CC=CC=C1	TQQQQQQQS(=O)(=O)NC1=CC=CC=C1	TQQQQQQQS(=O)(=O)NC1=CC=CC=C1	TQQQQQQQS(=O)(=O)NC1=CC=CC=C1	TQQQQQQQS(=O)(=O)NC1=CC=CC=C1								YES
544	OP(O)(=O)OCCC(F)(F)C(F)(F)C(F)(F)C(F)(F)C(F)(F)C(F)(F)C(F)(F)C(F)(F)C(F)(F)C(F)(F)F	OP(O)(=O)OCCC(F)(F)C(F)(F)C(F)(F)C(F)(F)C(F)(F)C(F)(F)C(F)(F)C(F)(F)C(F)(F)C(F)(F)F	OP(O)(=O)OCCQQQQQQQQQT	OP(O)(=O)OCCQQ7T	YES		OP(O)(=O)OCCQQQQQQQQQT	OP(O)(=O)OCCQQQQQQQQQT	OP(O)(=O)OCCQQQQQQQQQT	OP(O)(=O)OCCQQQQQQQQQT	OP(O)(=O)OCCQQQQQQQQQT	OP(O)(=O)OCCQQQQQQQQQT								YES
545	OCCC(F)(F)C(F)(F)C(F)(F)C(F)(F)C(F)(F)C(F)(F)C(F)(F)C(F)(F)C(F)(F)C(F)(F)F	OCCC(F)(F)C(F)(F)C(F)(F)C(F)(F)C(F)(F)C(F)(F)C(F)(F)C(F)(F)C(F)(F)C(F)(F)F	OCCQQQQQQQQQT	OCCQQ7T	YES		OCCQQQQQQQQQT	OCCQQQQQQQQQT	OCCQQQQQQQQQT	OCCQQQQQQQQQT	OCCQQQQQQQQQT	OCCQQQQQQQQQT								YES
546	[Li+].[O-]S(=O)(=O)C(F)(F)C(F)(F)C(F)(F)C(F)(F)C(F)(F)C(F)(F)C(F)(F)C(F)(F)F	[Li+].OS(=O)(=O)C(F)(F)C(F)(F)C(F)(F)C(F)(F)C(F)(F)C(F)(F)C(F)(F)C(F)(F)F	[Li+].OS(=O)(=O)QQQQQQQT	[Li+].OS(=O)(=O)7T	YES		[Li+].OS(=O)(=O)QQQQQQQT	[Li+].OS(=O)(=O)QQQQQQQT	[Li+].OS(=O)(=O)QQQQQQQT	[Li+].OS(=O)(=O)QQQQQQQT	[Li+].OS(=O)(=O)QQQQQQQT	[Li+].OS(=O)(=O)QQQQQQQT								YES
547	FC(F)(F)C(F)(F)C(F)(F)C(F)(F)C(F)(F)C(F)(F)C(F)(F)C(F)(F)CCS	FC(F)(F)C(F)(F)C(F)(F)C(F)(F)C(F)(F)C(F)(F)C(F)(F)C(F)(F)CCS	TQQQQQQQCCS	7TCCS	YES		TQQQQQQQCCS	TQQQQQQQCCS	TQQQQQQQCCS	TQQQQQQQCCS	TQQQQQQQCCS	TQQQQQQQCCS								YES
548	CCOC(=O)C(F)(F)C(F)(F)C(F)(F)C(F)(F)C(F)(F)C(F)(F)C(F)(F)C(F)(F)C(F)(F)C(F)(F)C(F)(F)F	CCOC(=O)C(F)(F)C(F)(F)C(F)(F)C(F)(F)C(F)(F)C(F)(F)C(F)(F)C(F)(F)C(F)(F)C(F)(F)C(F)(F)F	CCOC(=O)QQQQQQQQQQT	CCOC(=O)QQQ7T	YES		CCOC(=O)QQQQQQQQQQT	CC8#QQT	CCOC(=O)QQQQQQQQQQT	CCOC(=O)QQQQQQQQQQT	CCOC(=O)QQQQQQQQQQT	CCOC(=O)QQQQQQQQQQT		NO					NO	NO
549	FC(F)(F)C(F)(F)C(F)(F)C(F)(F)C(F)(F)C(F)(F)C(F)(F)C(F)(F)CC1COCC1CI	FC(F)(F)C(F)(F)C(F)(F)C(F)(F)C(F)(F)C(F)(F)C(F)(F)C(F)(F)CC1COCC1CI	TQQQQQQQCC1COCC1CI	7TCC1COCC1CI	YES		TQQQQQQQCC1COCC1CI	TQQQQQQQCC1COCC1CI	TQQQQQQQCC1COCC1CI	TQQQQQQQCC1COCC1CI	TQQQQQQQCC1COCC1CI	TQQQQQQQCC1COCC1CI								YES
550	COC(=O)C(F)(F)C(F)(F)C(F)(F)C(F)(F)C(F)(F)C(F)(F)C(F)(F)C(F)(F)C(F)(F)C(F)(F)C(F)(F)C(F)(F)C(F)(F)C(F)(F)F	COC(=O)C(F)(F)C(F)(F)C(F)(F)C(F)(F)C(F)(F)C(F)(F)C(F)(F)C(F)(F)C(F)(F)C(F)(F)C(F)(F)C(F)(F)C(F)(F)C(F)(F)F	COC(=O)QQQQQQQQQQQQQT	COC(=O)QQQQQQ7T	YES		COC(=O)QQQQQQQQQQQQQT	C8#QQQQQT	COC(=O)QQQQQQQQQQQQQT	COC(=O)QQQQQQQQQQQQQT	COC(=O)QQQQQQQQQQQQQT	COC(=O)QQQQQQQQQQQQQT		NO					NO	NO
551	OC(=O)C(=C)CC(=O)OC(F)(F)C(F)(F)C(F)(F)C(F)(F)C(F)(F)C(F)(F)C(F)(F)C(F)(F)F	OC(=O)C(=C)CC(=O)OC(F)(F)C(F)(F)C(F)(F)C(F)(F)C(F)(F)C(F)(F)C(F)(F)C(F)(F)F	OC(=O)C(=C)CC(=O)OQQQQQQQT	OC(=O)C(=C)CC(=O)O7T	YES		OC(=O)C(=C)CC(=O)OQQQQQQQT	OC(=O)C(=C)CC(=O)OQQQQQQQT	OC(=O)C(=C)CC(=O)OQQQQQQQT	OC(=O)C(=C)CC(=O)OQQQQQQQT	OC(=O)C(=C)CC(=O)OQQQQQQQT	OC(=O)C(=C)CC(=O)OQQQQQQQT								YES
552	CC1=CC(=NN1)C(F)(F)C(F)(F)C(F)(F)C(F)(F)C(F)(F)C(F)(F)C(F)(F)C(F)(F)F	CC1=CC(=NN1)C(F)(F)C(F)(F)C(F)(F)C(F)(F)C(F)(F)C(F)(F)C(F)(F)C(F)(F)F	CC1=CC(=NN1)QQQQQQQT	CC1=CC(=NN1)7T	YES		CC1=CC(=NN1)QQQQQQQT	CC1=CC(=NN1)QQQQQQQT	CC1=CC(=NN1)QQQQQQQT	CC1=CC(=NN1)QQQQQQQT	CC1=CC(=NN1)QQQQQQQT	CC1=CC(=NN1)QQQQQQQT								YES
553	CC(=C)C(=O)OCC(O)CC(F)(F)C(F)(F)C(F)(F)C(F)(F)C(F)(F)C(F)(F)C(F)(F)C(F)(F)F	CC(=C)C(=O)OCC(O)CC(F)(F)C(F)(F)C(F)(F)C(F)(F)C(F)(F)C(F)(F)C(F)(F)C(F)(F)F	CC(=C)C(=O)OCC(O)CQQQQQQQT	CC(=C)C(=O)OCC(O)C7T	YES		CC(=C)C(=O)OCC(O)CQQQQQQQT	CC(=C)C(=O)OCC(O)CQQQQQQQT	CC(=C)C(=O)OCC(O)CQQQQQQQT	CC(=C)C(=O)OCC(O)CQQQQQQQT	CC(=C)C(=O)OCC(O)CQQQQQQQT	CC(=C)C(=O)OCC(O)CQQQQQQQT								YES
554	FC(F)(F)C(F)(F)C(F)(F)C(F)(F)C(F)(F)C(F)(F)C(F)(F)C(F)(F)C(F)(F)C(F)(F)C(F)(F)C(F)(F)C=C	FC(F)(F)C(F)(F)C(F)(F)C(F)(F)C(F)(F)C(F)(F)C(F)(F)C(F)(F)C(F)(F)C(F)(F)C(F)(F)C(F)(F)C=C	TQQQQQQQQQQQC=C	7TQQQQC=C	YES		TQQQQQQQQQQQC=C	TQQQQQQQQQQQC=C	TQQQQQQQQQQQC=C	TQQQQQQQQQQQC=C	TQQQQQQQQQQQC=C	TQQQQQQQQQQQC=C								YES
555	CCO[Si](CCC(F)(F)C(F)(F)C(F)(F)C(F)(F)C(F)(F)C(F)(F)C(F)(F)C(F)(F)C(F)(F)C(F)(F)C(F)(F)C(F)(F)F)(OCC)OCC	CCO[Si](CCC(F)(F)C(F)(F)C(F)(F)C(F)(F)C(F)(F)C(F)(F)C(F)(F)C(F)(F)C(F)(F)C(F)(F)C(F)(F)C(F)(F)F)(OCC)OCC	CCO[Si](CCQQQQQQQQQQQT(OCC)OCC	CCO[Si](CCQQQQ7T(OCC)OCC	YES		CCO[Si](CCQQQQQQQQQQQT(OCC)OCC	CCO[Si](CCQQQQQQQQQQQT(OCC)OCC	CCO[Si](CCQQQQQQQQQQQT(OCC)OCC	CCO[Si](CCQQQQQQQQQQQT(OCC)OCC	CCO[Si](CCQQQQQQQQQQQT(OCC)OCC	CCO[Si](CCQQQQQQQQQQQT(OCC)OCC								YES
556	OCC(I)CC(F)(F)C(F)(F)C(F)(F)C(F)(F)C(F)(F)C(F)(F)C(F)(F)F	OCC(I)CC(F)(F)C(F)(F)C(F)(F)C(F)(F)C(F)(F)C(F)(F)C(F)(F)F	OCC(I)CQQQQQQT	OCC(I)7T	YES		OCC(I)CQQQQQQT	OCC(I)CQQQQQQT	OCC(I)CQQQQQQT	OCC(I)CQQQQQQT	OCC(I)CQQQQQQT	OCC(I)CQQQQQQT								YES
557	CCCCCCCCCCCCCCC(F)(F)C(F)(F)C(F)(F)C(F)(F)C(F)(F)C(F)(F)C(F)(F)C(F)(F)F	CCCCCCCCCCCCCCC(F)(F)C(F)(F)C(F)(F)C(F)(F)C(F)(F)C(F)(F)C(F)(F)C(F)(F)F	CCCCCCCCCCCCCCQQQQQQQT	CCCCCCCCCCCCCC7T	YES		CCCCCCCCCCCCCCQQQQQQQT	CCCCCCCCCCCCCCQQQQQQQT	CCCCCCCCCCCCCCQQQQQQQT	CCCCCCCCCCCCCCQQQQQQQT	CCCCCCCCCCCCCCQQQQQQQT	CCCCCCCCCCCCCCQQQQQQQT								YES
558	NCCCC(F)(F)C(F)(F)C(F)(F)C(F)(F)C(F)(F)C(F)(F)C(F)(F)C(F)(F)F	NCCCC(F)(F)C(F)(F)C(F)(F)C(F)(F)C(F)(F)C(F)(F)C(F)(F)C(F)(F)F	NCCCQQQQQQQT	NCCC7T	YES		NCCCQQQQQQQT	NCCCQQQQQQQT	NCCCQQQQQQQT	NCCCQQQQQQQT	NCCCQQQQQQQT	NCCCQQQQQQQT								YES
559	OCCOCC(F)(F)C(F)(F)C(F)(F)C(F)(F)C(F)(F)C(F)(F)C(F)(F)F	OCCOCC(F)(F)C(F)(F)C(F)(F)C(F)(F)C(F)(F)C(F)(F)C(F)(F)F	OCCOCQQQQQQT	OCCO7T	YES		OCCOCQQQQQQT	OCCOCQQQQQQT	OCCOCQQQQQQT	OCCOCQQQQQQT	OCCOCQQQQQQT	OCCOCQQQQQQT								YES
560	FC(F)(F)C(F)(F)C(F)(F)C(F)(F)C(F)(F)C(F)(F)C(F)(F)C(F)(F)C=O	FC(F)(F)C(F)(F)C(F)(F)C(F)(F)C(F)(F)C(F)(F)C(F)(F)C(F)(F)C=O	TQQQQQQQC=O	7TC=O	YES		TQQQQQQQC=O	TQQQQQQQC=O	TQQQQQQQC=O	TQQQQQQQC=O	TQQQQQQQC=O	TQQQQQQQC=O								YES
561	CO[Si](CCCOC(=O)C(F)(F)C(F)(F)C(F)(F)C(F)(F)C(F)(F)C(F)(F)C(F)(F)F)(OC)OC	CO[Si](CCCOC(=O)C(F)(F)C(F)(F)C(F)(F)C(F)(F)C(F)(F)C(F)(F)C(F)(F)F)(OC)OC	CO[Si](CCCOC(=O)QQQQQQT(OC)OC	CO[Si](CCCO7T(OC)OC	YES		CO[Si](CCCOC(=O)QQQQQQT(OC)OC	CO[Si](CCCOC(=O)QQQQQQT(OC)OC	CO[Si](CCCOC(=O)QQQQQQT(OC)OC	CO[Si](CCCOC(=O)QQQQQQT(OC)OC	CO[Si](CCCOC(=O)QQQQQQT(OC)OC	CO[Si](CCCOC(=O)QQQQQQT(OC)OC								YES
562	CCCCCCCCCCCCCCCCCCOC(=O)C(F)(F)C(F)(F)C(F)(F)C(F)(F)C(F)(F)C(F)(F)C(F)(F)F	CCCCCCCCCCCCCCCCCCOC(=O)C(F)(F)C(F)(F)C(F)(F)C(F)(F)C(F)(F)C(F)(F)C(F)(F)F	CCCCCCCCCCCCCCCCCCOC(=O)QQQQQQT	CCCCCCCCCCCCCCCCCCO7T	YES		CCCCCCCCCCCCCCCCCCOC(=O)QQQQQQT	CCCCCCCCCCCCCCCCCCOC(=O)QQQQQQT	CCCCCCCCCCCCCCCCCCOC(=O)QQQQQQT	CCCCCCCCCCCCCCCCCCOC(=O)QQQQQQT	CCCCCCCCCCCCCCCCCCOC(=O)QQQQQQT	CCCCCCCCCCCCCCCCCCOC(=O)QQQQQQT								YES
563	OC(=O)C1CCC(CC1)C(F)(F)C(F)(F)C(F)(F)C(F)(F)C(F)(F)C(F)(F)C(F)(F)F	OC(=O)C1CCC(CC1)C(F)(F)C(F)(F)C(F)(F)C(F)(F)C(F)(F)C(F)(F)C(F)(F)F	OC(=O)C1CCC(CC1)QQQQQQT	O7T	YES		OC(=O)C1CCC(CC1)QQQQQQT	OC(=O)C1CCC(CC1)QQQQQQT	OC(=O)C1CCC(CC1)QQQQQQT	OC(=O)C1CCC(CC1)QQQQQQT	OC(=O)C1CCC(CC1)QQQQQQT	OC(=O)C1CCC(CC1)QQQQQQT								YES
564	FC(F)(F)C(F)(F)C(F)(F)C(F)(F)C(F)(F)C(F)(F)C(F)(F)C(F)(F)C(F)(F)I	FC(F)(F)C(F)(F)C(F)(F)C(F)(F)C(F)(F)C(F)(F)C(F)(F)C(F)(F)C(F)(F)I	TQQQQQQQQI	7TQI	YES		TQQQQQQQQI	TQQQQQQQQI	TQQQQQQQQI	TQQQQQQQQI	TQQQQQQQQI	TQQQQQQQQI								YES
565	OC(=O)CC(F)(F)C(F)(F)C(F)(F)C(F)(F)C(F)(F)C(F)(F)C(F)(F)F	OC(=O)CC(F)(F)C(F)(F)C(F)(F)C(F)(F)C(F)(F)C(F)(F)C(F)(F)F	OC(=O)CQQQQQQT	OC(=O)7T	YES		OC(=O)CQQQQQQT	OC(=O)CQQQQQQT	OC(=O)CQQQQQQT	OC(=O)CQQQQQQT	OC(=O)CQQQQQQT	OC(=O)CQQQQQQT								YES
566	CCN(CCOP(O)(=O)OCCN(CC)S(=O)(=O)C(F)(F)C(F)(F)C(F)(F)C(F)(F)C(F)(F)C(F)(F)C(F)(F)C(F)(F)F)S(=O)(=O)C(F)(F)C(F)(F)C(F)(F)C(F)(F)C(F)(F)C(F)(F)C(F)(F)C(F)(F)F	CCN(CCOP(O)(=O)OCCN(CC)S(=O)(=O)C(F)(F)C(F)(F)C(F)(F)C(F)(F)C(F)(F)C(F)(F)C(F)(F)C(F)(F)F)S(=O)(=O)C(F)(F)C(F)(F)C(F)(F)C(F)(F)C(F)(F)C(F)(F)C(F)(F)C(F)(F)F	CCN(CCOP(O)(=O)OCCN(CC)S(=O)(=O)QQQQQQQTS(=O)(=O)QQQQQQQT	CCN(CCOP(O)(=O)OCCN(CC)S(=O)(=O)7TS(=O)(=O)7T	YES		CCN(CCOP(O)(=O)OCCN(CC)S(=O)(=O)QQQQQQQTS(=O)(=O)QQQQQQQT	CCN(CCOP(O)(=O)OCCN(CC)S(=O)(=O)QQQQQQQTS(=O)(=O)QQQQQQQT	CCN(CCOP(O)(=O)OCCN(CC)S(=O)(=O)QQQQQQQTS(=O)(=O)QQQQQQQT	CCN(CCOP(O)(=O)OCCN(CC)S(=O)(=O)QQQQQQQTS(=O)(=O)QQQQQQQT	CCN(CCOP(O)(=O)OCCN(CC)S(=O)(=O)QQQQQQQTS(=O)(=O)QQQQQQQT	CCN(CCOP(O)(=O)OCCN(CC)S(=O)(=O)QQQQQQQTS(=O)(=O)QQQQQQQT								YES
567	FC(F)(F)C(F)(F)C(F)(F)C(F)(F)C(F)(F)C(F)(F)C(F)(F)C(F)(F)CCS(Cl)(=O)=O	FC(F)(F)C(F)(F)C(F)(F)C(F)(F)C(F)(F)C(F)(F)C(F)(F)C(F)(F)CCS(X)(=O)=O	TQQQQQQQCCS(X)(=O)=O	7TCCS(X)(=O)=O	YES		TQQQQQQQCCS(X)(=O)=O	TQQQQQQQCCS(X)(=O)=O	TQQQQQQQCCS(X)(=O)=O	TQQQQQQQCCS(X)(=O)=O	TQQQQQQQCCS(X)(=O)=O	TQQQQQQQCCS(X)(=O)=O								YES
568	FC(F)(F)C(F)(F)C(F)(F)C(F)(F)C(F)(F)C(F)(F)C(F)(F)C(F)(F)C(F)(F)C(F)(F)C(F)(F)C(F)(F)CCI	FC(F)(F)C(F)(F)C(F)(F)C(F)(F)C(F)(F)C(F)(F)C(F)(F)C(F)(F)C(F)(F)C(F)(F)C(F)(F)C(F)(F)CCI	TQQQQQQQQQQQCCI	7TQQQQCCI	YES		TQQQQQQQQQQQCCI	TQQQQQQQQQQQCCI	TQQQQQQQQQQQCCI	TQQQQQQQQQQQCCI	TQQQQQQQQQQQCCI	TQQQQQQQQQQQCCI								YES
569	FC(F)(F)C(F)(F)C(F)(F)C(F)(F)C(F)(F)C(F)(F)C(F)(F)C(F)(F)S(=O)(=O)NCC1=CC=CC=C1	FC(F)(F)C(F)(F)C(F)(F)C(F)(F)C(F)(F)C(F)(F)C(F)(F)C(F)(F)S(=O)(=O)NCC1=CC=CC=C1	TQQQQQQQS(=O)(=O)NCC1=CC=CC=C1	7TS(=O)(=O)NCC1=CC=CC=C1	YES		TQQQQQQQS(=O)(=O)NCC1=CC=CC=C1	TQQQQQQQS(=O)(=O)NCC1=CC=CC=C1	TQQQQQQQS(=O)(=O)NCC1=CC=CC=C1	TQQQQQQQS(=O)(=O)NCC1=CC=CC=C1	TQQQQQQQS(=O)(=O)NCC1=CC=CC=C1	TQQQQQQQS(=O)(=O)NCC1=CC=CC=C1								YES
570	CC(=C)C(=O)OCCC(F)(F)C(F)(F)C(F)(F)C(F)(F)C(F)(F)C(F)(F)C(F)(F)C(F)(F)C(F)(F)C(F)(F)C(F)(F)C(F)(F)C(F)(F)C(F)(F)C(F)(F)C(F)(F)F	CC(=C)C(=O)OCCC(F)(F)C(F)(F)C(F)(F)C(F)(F)C(F)(F)C(F)(F)C(F)(F)C(F)(F)C(F)(F)C(F)(F)C(F)(F)C(F)(F)C(F)(F)C(F)(F)C(F)(F)C(F)(F)F	CC(=C)C(=O)OCCQQQQQQQQQQQQQQQT	CC(=C)C(=O)OCCQQQQQQQQ7T	YES		CC(=C)C(=O)OCCQQQQQQQQQQQQQQQT	CC(=C)C(=O)OCCQQQQQQQQQQQQQQQT	CC(=C)C(=O)OCCQQQQQQQQQQQQQQQT	CC(=C)C(=O)OCCQQQQQQQQQQQQQQQT	CC(=C)C(=O)OCCQQQQQQQQQQQQQQQT	CC(=C)C(=O)OCCQQQQQQQQQQQQQQQT								YES
571	CC(C)OC(=O)C(F)(F)C(F)(F)C(F)(F)C(F)(F)C(F)(F)C(F)(F)C(F)(F)C(F)(F)F	CC(C)OC(=O)C(F)(F)C(F)(F)C(F)(F)C(F)(F)C(F)(F)C(F)(F)C(F)(F)C(F)(F)F	CC(C)OC(=O)QQQQQQQT	CC(C)OC(=O)7T	YES		CC(C)OC(=O)QQQQQQQT	CC(C)8#	CC(C)OC(=O)QQQQQQQT	CC(C)OC(=O)QQQQQQQT	CC(C)OC(=O)QQQQQQQT	CC(C)OC(=O)QQQQQQQT		NO					NO	NO
572	FC(F)(F)C(F)(F)C(F)(F)C(F)(F)C(F)(F)C(F)(F)C(F)(F)C(F)(F)C(F)(F)C(F)(F)C(F)(F)C(F)(F)C(F)(F)C(F)(F)C(F)(F)C(F)(F)C(F)(F)C(F)(F)CCI	FC(F)(F)C(F)(F)C(F)(F)C(F)(F)C(F)(F)C(F)(F)C(F)(F)C(F)(F)C(F)(F)C(F)(F)C(F)(F)C(F)(F)C(F)(F)C(F)(F)C(F)(F)C(F)(F)C(F)(F)C(F)(F)CCI	TQQQQQQQQQQQQQQQQQCCI	7TQQQQQQQQQQCCI	YES		TQQQQQQQQQQQQQQQQQCCI	TQQQQQQQQQQQQQQQQQCCI	TQQQQQQQQQQQQQQQQQCCI	TQQQQQQQQQQQQQQQQQCCI	TQQQQQQQQQQQQQQQQQCCI	TQQQQQQQQQQQQQQQQQCCI								YES
573	OCCC(F)(F)C(F)(F)C(F)(F)C(F)(F)C(F)(F)C(F)(F)C(F)(F)C(F)(F)C(F)(F)C(F)(F)C(F)(F)C(F)(F)C(F)(F)C(F)(F)C(F)(F)C(F)(F)C(F)(F)C(F)(F)F	OCCC(F)(F)C(F)(F)C(F)(F)C(F)(F)C(F)(F)C(F)(F)C(F)(F)C(F)(F)C(F)(F)C(F)(F)C(F)(F)C(F)(F)C(F)(F)C(F)(F)C(F)(F)C(F)(F)C(F)(F)C(F)(F)F	OCCQQQQQQQQQQQQQQQQQT	OCCQQQQQQQQQQ7T	YES		OCCQQQQQQQQQQQQQQQQQT	OCCQQQQQQQQQQQQQQQQQT	OCCQQQQQQQQQQQQQQQQQT	OCCQQQQQQQQQQQQQQQQQT	OCCQQQQQQQQQQQQQQQQQT	OCCQQQQQQQQQQQQQQQQQT								YES
574	FC(F)(F)C(F)(F)C(F)(F)C(F)(F)C(F)(F)C(F)(F)C(F)(F)C(F)(F)C(F)(F)CCS(Cl)(=O)=O	FC(F)(F)C(F)(F)C(F)(F)C(F)(F)C(F)(F)C(F)(F)C(F)(F)C(F)(F)C(F)(F)CCS(X)(=O)=O	TQQQQQQQQCCS(X)(=O)=O	7TQCCS(X)(=O)=O	YES		TQQQQQQQQCCS(X)(=O)=O	TQQQQQQQQCCS(X)(=O)=O	TQQQQQQQQCCS(X)(=O)=O	TQQQQQQQQCCS(X)(=O)=O	TQQQQQQQQCCS(X)(=O)=O	TQQQQQQQQCCS(X)(=O)=O								YES
575	FC(OC1=CC(=CC(=C1)C(Cl)=O)C(Cl)=O)=C(F)C(F)(F)C(F)(F)C(F)(F)C(F)(F)C(F)(F)C(F)(F)C(F)(F)F	FC(OC1=CC(=CC(=C1)C(X)=O)C(X)=O)=C(F)C(F)(F)C(F)(F)C(F)(F)C(F)(F)C(F)(F)C(F)(F)C(F)(F)F	FC(OC1=CC(=CC(=C1)C(X)=O)C(X)=O)=C(F)QQQQQQT	F7T	YES		FC(OC1=CC(=CC(=C1)C(X)=O)C(X)=O)=C(F)QQQQQQT	FC(OC1=CC(=CC(=C1)C(X)=O)C(X)=O)=C(F)QQQQQQT	FC(OC1=CC(=CC(=C1)C(X)=O)C(X)=O)=C(F)QQQQQQT	FC(OC1=CC(=CC(=C1)C(X)=O)C(X)=O)=C(F)QQQQQQT	FC(OC1=CC(=CC(=C1)C(X)=O)C(X)=O)=C(F)QQQQQQT	FC(OC1=CC(=CC(=C1)C(X)=O)C(X)=O)=C(F)QQQQQQT								YES
576	OCC[NH2+]CCO.[O-]S(=O)(=O)C(F)(F)C(F)(F)C(F)(F)C(F)(F)C(F)(F)C(F)(F)C(F)(F)C(F)(F)F	OCC[NH2+]CCO.OS(=O)(=O)C(F)(F)C(F)(F)C(F)(F)C(F)(F)C(F)(F)C(F)(F)C(F)(F)C(F)(F)F	OCC[NH2+]CCO.OS(=O)(=O)QQQQQQQT	OCC[NH2+]CCO.OS(=O)(=O)7T	YES		OCC[NH2+]CCO.OS(=O)(=O)QQQQQQQT	OCC[NH2+]CCO.OS(=O)(=O)QQQQQQQT	OCC[NH2+]CCO.OS(=O)(=O)QQQQQQQT	OCC[NH2+]CCO.OS(=O)(=O)QQQQQQQT	OCC[NH2+]CCO.OS(=O)(=O)QQQQQQQT	OCC[NH2+]CCO.OS(=O)(=O)QQQQQQQT								YES
577	CN(C)CCCN(CCCS(O)(=O)=O)S(=O)(=O)C(F)(F)C(F)(F)C(F)(F)C(F)(F)C(F)(F)C(F)(F)C(F)(F)C(F)(F)F	CN(C)CCCN(CCCS(O)(=O)=O)S(=O)(=O)C(F)(F)C(F)(F)C(F)(F)C(F)(F)C(F)(F)C(F)(F)C(F)(F)C(F)(F)F	CN(C)CCCN(CCCS(O)(=O)=O)S(=O)(=O)QQQQQQQT	CN(C)CCCN(CCCS(O)(=O)=O)S(=O)(=O)7T	YES		CN(C)CCCN(CCCS(O)(=O)=O)S(=O)(=O)QQQQQQQT	CN(C)CCCN(CCCS(O)(=O)=O)S(=O)(=O)QQQQQQQT	CN(C)CCCN(CCCS(O)(=O)=O)S(=O)(=O)QQQQQQQT	CN(C)CCCN(CCCS(O)(=O)=O)S(=O)(=O)QQQQQQQT	CN(C)CCCN(CCCS(O)(=O)=O)S(=O)(=O)QQQQQQQT	CN(C)CCCN(CCCS(O)(=O)=O)S(=O)(=O)QQQQQQQT								YES
578	OCCCSCCC(F)(F)C(F)(F)C(F)(F)C(F)(F)C(F)(F)C(F)(F)C(F)(F)C(F)(F)C(F)(F)C(F)(F)F	OCCCSCCC(F)(F)C(F)(F)C(F)(F)C(F)(F)C(F)(F)C(F)(F)C(F)(F)C(F)(F)C(F)(F)C(F)(F)F	OCCCSCCQQQQQQQQQT	OCCCSCCQQ7T	YES		OCCCSCCQQQQQQQQQT	OCCCSCCQQQQQQQQQT	OCCCSCCQQQQQQQQQT	OCCCSCCQQQQQQQQQT	OCCCSCCQQQQQQQQQT	OCCCSCCQQQQQQQQQT								YES
579	FC(F)(F)C(F)(F)C(F)(F)C(F)(F)C(F)(F)C(F)(F)C(F)(F)C(F)(F)CC[Si](Cl)(Cl)Cl	FC(F)(F)C(F)(F)C(F)(F)C(F)(F)C(F)(F)C(F)(F)C(F)(F)C(F)(F)CC[Si](X)(X)X	TQQQQQQQCC[Si](X)(X)X	7TCC[Si](X)(X)X	YES		TQQQQQQQCC[Si](X)(X)X	TQQQQQQQCC[Si](X)(X)X	TQQQQQQQCC[Si](X)(X)X	TQQQQQQQCC[Si](X)(X)X	TQQQQQQQCC[Si](X)(X)X	TQQQQQQQCC[Si](X)(X)X								YES
580	COC(=O)C1=CC=C(C=C1)C(F)(F)C(F)(F)C(F)(F)C(F)(F)C(F)(F)C(F)(F)C(F)(F)C(F)(F)C(F)(F)F	COC(=O)C1=CC=C(C=C1)C(F)(F)C(F)(F)C(F)(F)C(F)(F)C(F)(F)C(F)(F)C(F)(F)C(F)(F)C(F)(F)F	COC(=O)C1=CC=C(C=C1)QQQQQQQQT	COC(=O)C1=CC=C(C=C1)Q7T	YES		COC(=O)C1=CC=C(C=C1)QQQQQQQQT	COC(=O)C1=CC=C(C=C1)QQQQQQQQT	COC(=O)C1=CC=C(C=C1)QQQQQQQQT	COC(=O)C1=CC=C(C=C1)QQQQQQQQT	COC(=O)C1=CC=C(C=C1)QQQQQQQQT	COC(=O)C1=CC=C(C=C1)QQQQQQQQT								YES
581	CN(CCOC(=O)C=C)C(F)(F)C(F)(F)C(F)(F)C(F)(F)C(F)(F)C(F)(F)C(F)(F)C(F)(F)F	CN(CCOC(=O)C=C)C(F)(F)C(F)(F)C(F)(F)C(F)(F)C(F)(F)C(F)(F)C(F)(F)C(F)(F)F	CN(CCOC(=O)C=C)QQQQQQQT	CN(CCOC(=O)C=C)7T	YES		CN(CCOC(=O)C=C)QQQQQQQT	CN(CCOC(=O)C=C)QQQQQQQT	CN(CCOC(=O)C=C)QQQQQQQT	CN(CCOC(=O)C=C)QQQQQQQT	CN(CCOC(=O)C=C)QQQQQQQT	CN(CCOC(=O)C=C)QQQQQQQT								YES
582	FC(OC1=CC=C(C=C1)C(=O)NCC=C)=C(F)C(F)(F)C(F)(F)C(F)(F)C(F)(F)C(F)(F)C(F)(F)C(F)(F)F	FC(OC1=CC=C(C=C1)C(=O)NCC=C)=C(F)C(F)(F)C(F)(F)C(F)(F)C(F)(F)C(F)(F)C(F)(F)C(F)(F)F	FC(OC1=CC=C(C=C1)C(=O)NCC=C)=C(F)QQQQQQT	F7T	YES		FC(OC1=CC=C(C=C1)C(=O)NCC=C)=C(F)QQQQQQT	FC(OC1=CC=C(C=C1)C(=O)NCC=C)=C(F)QQQQQQT	FC(OC1=CC=C(C=C1)C(=O)NCC=C)=C(F)QQQQQQT	FC(OC1=CC=C(C=C1)C(=O)NCC=C)=C(F)QQQQQQT	FC(OC1=CC=C(C=C1)C(=O)NCC=C)=C(F)QQQQQQT	FC(OC1=CC=C(C=C1)C(=O)NCC=C)=C(F)QQQQQQT								YES
583	C[SiH](C)C(F)(F)C(F)(F)C(F)(F)C(F)(F)C(F)(F)C(F)(F)C(F)(F)C(F)(F)F	C[SiH](C)C(F)(F)C(F)(F)C(F)(F)C(F)(F)C(F)(F)C(F)(F)C(F)(F)C(F)(F)F	C[SiH](C)QQQQQQQT	C[SiH](C)7T	YES		C[SiH](C)QQQQQQQT	C[SiH](C)QQQQQQQT	C[SiH](C)QQQQQQQT	C[SiH](C)QQQQQQQT	C[SiH](C)QQQQQQQT	C[SiH](C)QQQQQQQT								YES
584	OP(=O)(OCCC(F)(F)C(F)(F)C(F)(F)C(F)(F)C(F)(F)C(F)(F)C(F)(F)F)OCCC(F)(F)C(F)(F)C(F)(F)C(F)(F)C(F)(F)C(F)(F)C(F)(F)F	OP(=O)(OCCC(F)(F)C(F)(F)C(F)(F)C(F)(F)C(F)(F)C(F)(F)C(F)(F)F)OCCC(F)(F)C(F)(F)C(F)(F)C(F)(F)C(F)(F)C(F)(F)C(F)(F)F	OP(=O)(OCCQQQQQQTOCCQQQQQQT	OP(=O)(OC7TOC7T	YES		OP(=O)(OCCQQQQQQTOCCQQQQQQT	OP(=O)(OCCQQQQQQTOCCQQQQQQT	OP(=O)(OCCQQQQQQTOCCQQQQQQT	OP(=O)(OCCQQQQQQTOCCQQQQQQT	OP(=O)(OCCQQQQQQTOCCQQQQQQT	OP(=O)(OCCQQQQQQTOCCQQQQQQT								YES
585	FC(F)(F)C(F)(F)C(F)(F)C(F)(F)C(F)(F)C(F)(F)C(F)(F)C(F)(F)C1=CC=C(OCCOC(=O)C=C)C=C1	FC(F)(F)C(F)(F)C(F)(F)C(F)(F)C(F)(F)C(F)(F)C(F)(F)C(F)(F)C1=CC=C(OCCOC(=O)C=C)C=C1	TQQQQQQQC1=CC=C(OCCOC(=O)C=C)C=C1	7TC1=CC=C(OCCOC(=O)C=C)C=C1	YES		TQQQQQQQC1=CC=C(OCCOC(=O)C=C)C=C1	TQQQQQQQC1=CC=C(OCCOC(=O)C=C)C=C1	TQQQQQQQC1=CC=C(OCCOC(=O)C=C)C=C1	TQQQQQQQC1=CC=C(OCCOC(=O)C=C)C=C1	TQQQQQQQC1=CC=C(OCCOC(=O)C=C)C=C1	TQQQQQQQC1=CC=C(OCCOC(=O)C=C)C=C1								YES
586	OS(=O)(=O)C(F)=C(F)C(F)(F)C(F)(F)C(F)(F)C(F)(F)C(F)(F)C(F)(F)C(F)(F)F	OS(=O)(=O)C(F)=C(F)C(F)(F)C(F)(F)C(F)(F)C(F)(F)C(F)(F)C(F)(F)C(F)(F)F	OS(=O)(=O)C(F)=C(F)QQQQQQT	OS(=O)(=O)7T	YES		OS(=O)(=O)C(F)=C(F)QQQQQQT	OS(=O)(=O)C(F)=C(F)QQQQQQT	OS(=O)(=O)C(F)=C(F)QQQQQQT	OS(=O)(=O)C(F)=C(F)QQQQQQT	OS(=O)(=O)C(F)=C(F)QQQQQQT	OS(=O)(=O)C(F)=C(F)QQQQQQT								YES
587	CCCCCCCCC1=C(SC=C1)C1=CC(=CS1)C(F)(F)C(F)(F)C(F)(F)C(F)(F)C(F)(F)C(F)(F)C(F)(F)C(F)(F)F	CCCCCCCCC1=C(SC=C1)C1=CC(=CS1)C(F)(F)C(F)(F)C(F)(F)C(F)(F)C(F)(F)C(F)(F)C(F)(F)C(F)(F)F	CCCCCCCCC1=C(SC=C1)C1=CC(=CS1)QQQQQQQT	CCCCCCCCC1=C(SC=C1)C1=CC(=CS1)7T	YES		CCCCCCCCC1=C(SC=C1)C1=CC(=CS1)QQQQQQQT	CCCCCCCCC1=C(SC=C1)C1=CC(=CS1)QQQQQQQT	CCCCCCCCC1=C(SC=C1)C1=CC(=CS1)QQQQQQQT	CCCCCCCCC1=C(SC=C1)C1=CC(=CS1)QQQQQQQT	CCCCCCCCC1=C(SC=C1)C1=CC(=CS1)QQQQQQQT	CCCCCCCCC1=C(SC=C1)C1=CC(=CS1)QQQQQQQT								YES
588	CO[Si](CCOC(=O)C(F)(F)C(F)(F)C(F)(F)C(F)(F)C(F)(F)C(F)(F)C(F)(F)C(F)(F)F)(OC)OC	CO[Si](CCOC(=O)C(F)(F)C(F)(F)C(F)(F)C(F)(F)C(F)(F)C(F)(F)C(F)(F)C(F)(F)F)(OC)OC	CO[Si](CCOC(=O)QQQQQQQT(OC)OC	CO[Si](CCOC(=O)7T(OC)OC	YES		CO[Si](CCOC(=O)QQQQQQQT(OC)OC	CO[Si](CC8#(OC)OC	CO[Si](CCOC(=O)QQQQQQQT(OC)OC	CO[Si](CCOC(=O)QQQQQQQT(OC)OC	CO[Si](CCOC(=O)QQQQQQQT(OC)OC	CO[Si](CCOC(=O)QQQQQQQT(OC)OC		NO					NO	NO
589	CC(C)(C)C1CCC(CC1)C(CCC(F)(F)C(F)(F)C(F)(F)C(F)(F)C(F)(F)C(F)(F)C(F)(F)C(F)(F)F)OC(=O)NNC([O-])=O	CC(C)(C)C1CCC(CC1)C(CCC(F)(F)C(F)(F)C(F)(F)C(F)(F)C(F)(F)C(F)(F)C(F)(F)C(F)(F)F)OC(=O)NNC(O)=O	CC(C)(C)C1CCC(CC1)C(CCQQQQQQQTOC(=O)NNC(O)=O	CC(C)(C)C1CCC(CC1)C(CC7TOC(=O)NNC(O)=O	YES		CC(C)(C)C1CCC(CC1)C(CCQQQQQQQTOC(=O)NNC(O)=O	CC(C)(C)C1CCC(CC1)C(CCQQQQQQQTOC(=O)NNC(O)=O	CC(C)(C)C1CCC(CC1)C(CCQQQQQQQTOC(=O)NNC(O)=O	CC(C)(C)C1CCC(CC1)C(CCQQQQQQQTOC(=O)NNC(O)=O	CC(C)(C)C1CCC(CC1)C(CCQQQQQQQTOC(=O)NNC(O)=O	CC(C)(C)C1CCC(CC1)C(CCQQQQQQQTOC(=O)NNC(O)=O								YES
590	FC(F)(F)C(I)C(F)(F)C(F)(F)C(F)(F)C(F)(F)C(F)(F)C(F)(F)C(F)(F)F	FC(F)(F)C(I)C(F)(F)C(F)(F)C(F)(F)C(F)(F)C(F)(F)C(F)(F)C(F)(F)F	TC(I)QQQQQQT	T7T	YES		TC(I)QQQQQQT	TC(I)QQQQQQT	TC(I)QQQQQQT	TC(I)QQQQQQT	TC(I)QQQQQQT	TC(I)QQQQQQT								YES
591	CN(C)CC(O)CN(CCCS(O)(=O)=O)S(=O)(=O)C(F)(F)C(F)(F)C(F)(F)C(F)(F)C(F)(F)C(F)(F)C(F)(F)C(F)(F)F	CN(C)CC(O)CN(CCCS(O)(=O)=O)S(=O)(=O)C(F)(F)C(F)(F)C(F)(F)C(F)(F)C(F)(F)C(F)(F)C(F)(F)C(F)(F)F	CN(C)CC(O)CN(CCCS(O)(=O)=O)S(=O)(=O)QQQQQQQT	CN(C)CC(O)CN(CCCS(O)(=O)=O)S(=O)(=O)7T	YES		CN(C)CC(O)CN(CCCS(O)(=O)=O)S(=O)(=O)QQQQQQQT	CN(C)CC(O)CN(CCCS(O)(=O)=O)S(=O)(=O)QQQQQQQT	CN(C)CC(O)CN(CCCS(O)(=O)=O)S(=O)(=O)QQQQQQQT	CN(C)CC(O)CN(CCCS(O)(=O)=O)S(=O)(=O)QQQQQQQT	CN(C)CC(O)CN(CCCS(O)(=O)=O)S(=O)(=O)QQQQQQQT	CN(C)CC(O)CN(CCCS(O)(=O)=O)S(=O)(=O)QQQQQQQT								YES
592	OS(=O)(=O)C(F)(F)C(F)(F)C(F)(F)C(F)(F)C(F)(F)C(F)(F)C(F)(F)C(F)(F)C(F)(F)C(F)(F)C(F)(F)C(F)(F)F	OS(=O)(=O)C(F)(F)C(F)(F)C(F)(F)C(F)(F)C(F)(F)C(F)(F)C(F)(F)C(F)(F)C(F)(F)C(F)(F)C(F)(F)C(F)(F)F	OS(=O)(=O)QQQQQQQQQQQT	OS(=O)(=O)QQQQ7T	YES		OS(=O)(=O)QQQQQQQQQQQT	OS(=O)(=O)QQQQQQQQQQQT	OS(=O)(=O)QQQQQQQQQQQT	OS(=O)(=O)QQQQQQQQQQQT	9SQQT	OS(=O)(=O)QQQQQQQQQQQT					NO		NO	NO
593	OP(=O)(OCCC(F)(F)C(F)(F)C(F)(F)C(F)(F)C(F)(F)C(F)(F)F)OCCC(F)(F)C(F)(F)C(F)(F)C(F)(F)C(F)(F)C(F)(F)C(F)(F)C(F)(F)F	OP(=O)(OCCC(F)(F)C(F)(F)C(F)(F)C(F)(F)C(F)(F)C(F)(F)F)OCCC(F)(F)C(F)(F)C(F)(F)C(F)(F)C(F)(F)C(F)(F)C(F)(F)C(F)(F)F	OP(=O)(OCCQQQQQTOCCQQQQQQQT	OP(=O)(OCCQQQQQTOCC7T	YES		OP(=O)(OCCQQQQQTOCCQQQQQQQT	OP(=O)(OCCQQQQQTOCCQQQQQQQT	OP(=O)(OCCQQQQQTOCCQQQQQQQT	OP(=O)(OCCQQQQQTOCCQQQQQQQT	OP(=O)(OCCQQQQQTOCCQQQQQQQT	OP(=O)(OCCQQQQQTOCCQQQQQQQT								YES
594	[Na+].[O-]C(=O)C(F)(F)C(F)(F)C(F)(F)C(F)(F)C(F)(F)C(F)(F)C(F)(F)C(F)(F)C(F)(F)F	[Na+].OC(=O)C(F)(F)C(F)(F)C(F)(F)C(F)(F)C(F)(F)C(F)(F)C(F)(F)C(F)(F)C(F)(F)F	[Na+].OC(=O)QQQQQQQQT	[Na+].OC(=O)Q7T	YES		[Na+].OC(=O)QQQQQQQQT	[Na+].8#T	[Na+].OC(=O)QQQQQQQQT	[Na+].OC(=O)QQQQQQQQT	[Na+].OC(=O)QQQQQQQQT	[Na+].OC(=O)QQQQQQQQT		NO					NO	NO
595	[Na+].CCN(CC([O-])=O)S(=O)(=O)C(F)(F)C(F)(F)C(F)(F)C(F)(F)C(F)(F)C(F)(F)C(F)(F)C(F)(F)F	[Na+].CCN(CC(O)=O)S(=O)(=O)C(F)(F)C(F)(F)C(F)(F)C(F)(F)C(F)(F)C(F)(F)C(F)(F)C(F)(F)F	[Na+].CCN(CC(O)=O)S(=O)(=O)QQQQQQQT	[Na+].CCN(CC(O)=O)S(=O)(=O)7T	YES		[Na+].CCN(CC(O)=O)S(=O)(=O)QQQQQQQT	[Na+].CCN(CC(O)=O)S(=O)(=O)QQQQQQQT	[Na+].CCN(CC(O)=O)S(=O)(=O)QQQQQQQT	[Na+].CCN(CC(O)=O)S(=O)(=O)QQQQQQQT	[Na+].CCN(CC(O)=O)S(=O)(=O)QQQQQQQT	[Na+].CCN(CC(O)=O)S(=O)(=O)QQQQQQQT								YES
596	[NH4+].[O-]C(=O)C(F)(F)C(F)(F)C(F)(F)C(F)(F)C(F)(F)C(F)(F)C(F)(F)C(F)(F)F	[NH4+].OC(=O)C(F)(F)C(F)(F)C(F)(F)C(F)(F)C(F)(F)C(F)(F)C(F)(F)C(F)(F)F	[NH4+].OC(=O)QQQQQQQT	[NH4+].OC(=O)7T	YES		[NH4+].OC(=O)QQQQQQQT	[NH4+].8#	[NH4+].OC(=O)QQQQQQQT	[NH4+].OC(=O)QQQQQQQT	[NH4+].OC(=O)QQQQQQQT	[NH4+].OC(=O)QQQQQQQT		NO					NO	NO
597	[Na+].[H]N(CC1=CC=CC=C1S([O-])(=O)=O)S(=O)(=O)C(F)(F)C(F)(F)C(F)(F)C(F)(F)C(F)(F)C(F)(F)C(F)(F)C(F)(F)F	[Na+].[H]N(CC1=CC=CC=C1S(O)(=O)=O)S(=O)(=O)C(F)(F)C(F)(F)C(F)(F)C(F)(F)C(F)(F)C(F)(F)C(F)(F)C(F)(F)F	[Na+].[H]N(CC1=CC=CC=C1S(O)(=O)=O)S(=O)(=O)QQQQQQQT	[Na+].[H]N(CC1=CC=CC=C1S(O)(=O)=O)S(=O)(=O)7T	YES		[Na+].[H]N(CC1=CC=CC=C1S(O)(=O)=O)S(=O)(=O)QQQQQQQT	[Na+].[H]N(CC1=CC=CC=C1S(O)(=O)=O)S(=O)(=O)QQQQQQQT	[Na+].[H]N(CC1=CC=CC=C1S(O)(=O)=O)S(=O)(=O)QQQQQQQT	[Na+].[H]N(CC1=CC=CC=C1S(O)(=O)=O)S(=O)(=O)QQQQQQQT	[Na+].[H]N(CC1=CC=CC=C1S(O)(=O)=O)S(=O)(=O)QQQQQQQT	[Na+].[H]N(CC1=CC=CC=C1S(O)(=O)=O)S(=O)(=O)QQQQQQQT								YES
598	CCCN(CCOP(O)(O)=O)S(=O)(=O)C(F)(F)C(F)(F)C(F)(F)C(F)(F)C(F)(F)C(F)(F)C(F)(F)C(F)(F)F	CCCN(CCOP(O)(O)=O)S(=O)(=O)C(F)(F)C(F)(F)C(F)(F)C(F)(F)C(F)(F)C(F)(F)C(F)(F)C(F)(F)F	CCCN(CCOP(O)(O)=O)S(=O)(=O)QQQQQQQT	CCCN(CCOP(O)(O)=O)S(=O)(=O)7T	YES		CCCN(CCOP(O)(O)=O)S(=O)(=O)QQQQQQQT	CCCN(CCOP(O)(O)=O)S(=O)(=O)QQQQQQQT	CCCN(CCOP(O)(O)=O)S(=O)(=O)QQQQQQQT	CCCN(CCOP(O)(O)=O)S(=O)(=O)QQQQQQQT	CCCN(CCOP(O)(O)=O)S(=O)(=O)QQQQQQQT	CCCN(CCOP(O)(O)=O)S(=O)(=O)QQQQQQQT								YES
599	C[N+](C)(CCCNCC(O)CC(F)(F)C(F)(F)C(F)(F)C(F)(F)C(F)(F)C(F)(F)C(F)(F)C(F)(F)F)CCC([O-])=O	C[N+](C)(CCCNCC(O)CC(F)(F)C(F)(F)C(F)(F)C(F)(F)C(F)(F)C(F)(F)C(F)(F)C(F)(F)F)CCC(O)=O	C[N+](C)(CCCNCC(O)CQQQQQQQTCCC(O)=O	C[N+](C)(CCCNCC(O)C7TCCC(O)=O	YES		C[N+](C)(CCCNCC(O)CQQQQQQQTCCC(O)=O	C[N+](C)(CCCNCC(O)CQQQQQQQTCCC(O)=O	C[N+](C)(CCCNCC(O)CQQQQQQQTCCC(O)=O	C[N+](C)(CCCNCC(O)CQQQQQQQTCCC(O)=O	C[N+](C)(CCCNCC(O)CQQQQQQQTCCC(O)=O	C[N+](C)(CCCNCC(O)CQQQQQQQTCCC(O)=O								YES
600	CCCCOCCOCCOCC(O)CC(F)(F)C(F)(F)C(F)(F)C(F)(F)C(F)(F)C(F)(F)C(F)(F)C(F)(F)F	CCCCOCCOCCOCC(O)CC(F)(F)C(F)(F)C(F)(F)C(F)(F)C(F)(F)C(F)(F)C(F)(F)C(F)(F)F	CCCCOCCOCCOCC(O)CQQQQQQQT	CCCCOCCOCCOCC(O)C7T	YES		CCCCOCCOCCOCC(O)CQQQQQQQT	CCCCOCCOCCOCC(O)CQQQQQQQT	CCCCOCCOCCOCC(O)CQQQQQQQT	CCCCOCCOCCOCC(O)CQQQQQQQT	CCCCOCCOCCOCC(O)CQQQQQQQT	CCCCOCCOCCOCC(O)CQQQQQQQT								YES
601	CN(C)CCCNCC(O)CC(F)(F)C(F)(F)C(F)(F)C(F)(F)C(F)(F)C(F)(F)C(F)(F)C(F)(F)C(F)(F)C(F)(F)F	CN(C)CCCNCC(O)CC(F)(F)C(F)(F)C(F)(F)C(F)(F)C(F)(F)C(F)(F)C(F)(F)C(F)(F)C(F)(F)C(F)(F)F	CN(C)CCCNCC(O)CQQQQQQQQQT	CN(C)CCCNCC(O)CQQ7T	YES		CN(C)CCCNCC(O)CQQQQQQQQQT	CN(C)CCCNCC(O)CQQQQQQQQQT	CN(C)CCCNCC(O)CQQQQQQQQQT	CN(C)CCCNCC(O)CQQQQQQQQQT	CN(C)CCCNCC(O)CQQQQQQQQQT	CN(C)CCCNCC(O)CQQQQQQQQQT								YES
602	OC(COP(O)(O)=O)CC(F)(F)C(F)(F)C(F)(F)C(F)(F)C(F)(F)C(F)(F)C(F)(F)C(F)(F)C(F)(F)C(F)(F)C(F)(F)C(F)(F)C(F)(F)C(F)(F)C(F)(F)C(F)(F)F	OC(COP(O)(O)=O)CC(F)(F)C(F)(F)C(F)(F)C(F)(F)C(F)(F)C(F)(F)C(F)(F)C(F)(F)C(F)(F)C(F)(F)C(F)(F)C(F)(F)C(F)(F)C(F)(F)C(F)(F)C(F)(F)F	OC(COP(O)(O)=O)CQQQQQQQQQQQQQQQT	OC(COP(O)(O)=O)CQQQQQQQQ7T	YES		OC(COP(O)(O)=O)CQQQQQQQQQQQQQQQT	OC(COP(O)(O)=O)CQQQQQQQQQQQQQQQT	OC(COP(O)(O)=O)CQQQQQQQQQQQQQQQT	OC(COP(O)(O)=O)CQQQQQQQQQQQQQQQT	OC(COP(O)(O)=O)CQQQQQQQQQQQQQQQT	OC(COP(O)(O)=O)CQQQQQQQQQQQQQQQT								YES
603	[NH4+].[NH4+].OC(COP([O-])([O-])=O)CC(F)(F)C(F)(F)C(F)(F)C(F)(F)C(F)(F)C(F)(F)C(F)(F)C(F)(F)C(F)(F)C(F)(F)C(F)(F)C(F)(F)C(F)(F)C(F)(F)C(F)(F)C(F)(F)F	[NH4+].[NH4+].OC(COP(O)(O)=O)CC(F)(F)C(F)(F)C(F)(F)C(F)(F)C(F)(F)C(F)(F)C(F)(F)C(F)(F)C(F)(F)C(F)(F)C(F)(F)C(F)(F)C(F)(F)C(F)(F)C(F)(F)C(F)(F)F	[NH4+].[NH4+].OC(COP(O)(O)=O)CQQQQQQQQQQQQQQQT	[NH4+].[NH4+].OC(COP(O)(O)=O)CQQQQQQQQ7T	YES		[NH4+].[NH4+].OC(COP(O)(O)=O)CQQQQQQQQQQQQQQQT	[NH4+].[NH4+].OC(COP(O)(O)=O)CQQQQQQQQQQQQQQQT	[NH4+].[NH4+].OC(COP(O)(O)=O)CQQQQQQQQQQQQQQQT	[NH4+].[NH4+].OC(COP(O)(O)=O)CQQQQQQQQQQQQQQQT	[NH4+].[NH4+].OC(COP(O)(O)=O)CQQQQQQQQQQQQQQQT	[NH4+].[NH4+].OC(COP(O)(O)=O)CQQQQQQQQQQQQQQQT								YES
604	CN(CCOC(=O)C=C)S(=O)(=O)CC(F)(F)C(F)(F)C(F)(F)C(F)(F)C(F)(F)C(F)(F)C(F)(F)C(F)(F)C(F)(F)C(F)(F)C(F)(F)C(F)(F)C(F)(F)C(F)(F)F	CN(CCOC(=O)C=C)S(=O)(=O)CC(F)(F)C(F)(F)C(F)(F)C(F)(F)C(F)(F)C(F)(F)C(F)(F)C(F)(F)C(F)(F)C(F)(F)C(F)(F)C(F)(F)C(F)(F)C(F)(F)F	CN(CCOC(=O)C=C)S(=O)(=O)CQQQQQQQQQQQQQT	CN(CCOC(=O)C=C)S(=O)(=O)CQQQQQQ7T	YES		CN(CCOC(=O)C=C)S(=O)(=O)CQQQQQQQQQQQQQT	CN(CCOC(=O)C=C)S(=O)(=O)CQQQQQQQQQQQQQT	CN(CCOC(=O)C=C)S(=O)(=O)CQQQQQQQQQQQQQT	CN(CCOC(=O)C=C)S(=O)(=O)CQQQQQQQQQQQQQT	CN(CCOC(=O)C=C)S(=O)(=O)CQQQQQQQQQQQQQT	CN(CCOC(=O)C=C)S(=O)(=O)CQQQQQQQQQQQQQT								YES
605	C[N+](C)(C)C.[O-]C(=O)C(F)(F)C(F)(F)C(F)(F)C(F)(F)C(F)(F)C(F)(F)C(F)(F)F	C[N+](C)(C)C.OC(=O)C(F)(F)C(F)(F)C(F)(F)C(F)(F)C(F)(F)C(F)(F)C(F)(F)F	C[N+](C)(C)C.OC(=O)QQQQQQT	C[N+](C)(C)C.O7T	YES		C[N+](C)(C)C.OC(=O)QQQQQQT	C[N+](C)(C)C.OC(=O)QQQQQQT	C[N+](C)(C)C.OC(=O)QQQQQQT	C[N+](C)(C)C.OC(=O)QQQQQQT	C[N+](C)(C)C.OC(=O)QQQQQQT	C[N+](C)(C)C.OC(=O)QQQQQQT								YES
606	CCCCCCCCCCCCCCCCCCC(F)(F)C(F)(F)C(F)(F)C(F)(F)C(F)(F)C(F)(F)C(F)(F)F	CCCCCCCCCCCCCCCCCCC(F)(F)C(F)(F)C(F)(F)C(F)(F)C(F)(F)C(F)(F)C(F)(F)F	CCCCCCCCCCCCCCCCCCQQQQQQT	CCCCCCCCCCCCCCCCC7T	YES		CCCCCCCCCCCCCCCCCCQQQQQQT	CCCCCCCCCCCCCCCCCCQQQQQQT	CCCCCCCCCCCCCCCCCCQQQQQQT	CCCCCCCCCCCCCCCCCCQQQQQQT	CCCCCCCCCCCCCCCCCCQQQQQQT	CCCCCCCCCCCCCCCCCCQQQQQQT								YES
607	CC1=C(C=C(C=C1)\N=C(/O)OCCNCS(=O)(=O)C(F)(F)C(F)(F)C(F)(F)C(F)(F)C(F)(F)C(F)(F)C(F)(F)C(F)(F)F)\N=C(/O)OCCNCCCS(=O)(=O)C(F)(F)C(F)(F)C(F)(F)C(F)(F)C(F)(F)C(F)(F)C(F)(F)C(F)(F)F	CC1=C(C=C(C=C1)N=C(O)OCCNCS(=O)(=O)C(F)(F)C(F)(F)C(F)(F)C(F)(F)C(F)(F)C(F)(F)C(F)(F)C(F)(F)F)N=C(O)OCCNCCCS(=O)(=O)C(F)(F)C(F)(F)C(F)(F)C(F)(F)C(F)(F)C(F)(F)C(F)(F)C(F)(F)F	CC1=C(C=C(C=C1)N=C(O)OCCNCS(=O)(=O)QQQQQQQTN=C(O)OCCNCCCS(=O)(=O)QQQQQQQT	CC1=C(C=C(C=C1)N=C(O)OCCNCS(=O)(=O)7TN=C(O)OCCNCCCS(=O)(=O)7T	YES		CC1=C(C=C(C=C1)N=C(O)OCCNCS(=O)(=O)QQQQQQQTN=C(O)OCCNCCCS(=O)(=O)QQQQQQQT	CC1=C(C=C(C=C1)N=C(O)OCCNCS(=O)(=O)QQQQQQQTN=C(O)OCCNCCCS(=O)(=O)QQQQQQQT	CC1=C(C=C(C=C1)N=C(O)OCCNCS(=O)(=O)QQQQQQQTN=C(O)OCCNCCCS(=O)(=O)QQQQQQQT	CC1=C(C=C(C=C1)N=C(O)OCCNCS(=O)(=O)QQQQQQQTN=C(O)OCCNCCCS(=O)(=O)QQQQQQQT	CC1=C(C=C(C=C1)N=C(O)OCCNCS(=O)(=O)QQQQQQQTN=C(O)OCCNCCCS(=O)(=O)QQQQQQQT	CC1=C(C=C(C=C1)N=C(O)OCCNCS(=O)(=O)QQQQQQQTN=C(O)OCCNCCCS(=O)(=O)QQQQQQQT								YES
608	[O-]C(=O)C(F)(F)C(F)(F)C(F)(F)C(F)(F)C(F)(F)C(F)(F)C(F)(F)C(F)(F)C(F)(F)C(F)(F)C(F)(F)C(F)(F)F	OC(=O)C(F)(F)C(F)(F)C(F)(F)C(F)(F)C(F)(F)C(F)(F)C(F)(F)C(F)(F)C(F)(F)C(F)(F)C(F)(F)C(F)(F)F	OC(=O)QQQQQQQQQQQT	OC(=O)QQQQ7T	YES		OC(=O)QQQQQQQQQQQT	8#QQQT	OC(=O)QQQQQQQQQQQT	OC(=O)QQQQQQQQQQQT	OC(=O)QQQQQQQQQQQT	OC(=O)QQQQQQQQQQQT		NO					NO	NO
609	C[N+](C)(CCC(F)C(F)(F)C(F)(F)C(F)(F)C(F)(F)C(F)(F)C(F)(F)C(F)(F)C(F)(F)C(F)(F)F)CC([O-])=O	C[N+](C)(CCC(F)C(F)(F)C(F)(F)C(F)(F)C(F)(F)C(F)(F)C(F)(F)C(F)(F)C(F)(F)C(F)(F)F)CC(O)=O	C[N+](C)(CCC(F)QQQQQQQQTCC(O)=O	C[N+](C)(CCC(F)Q7TCC(O)=O	YES		C[N+](C)(CCC(F)QQQQQQQQTCC(O)=O	C[N+](C)(CCC(F)QQQQQQQQTCC(O)=O	C[N+](C)(CCC(F)QQQQQQQQTCC(O)=O	C[N+](C)(CCC(F)QQQQQQQQTCC(O)=O	C[N+](C)(CCC(F)QQQQQQQQTCC(O)=O	C[N+](C)(CCC(F)QQQQQQQQTCC(O)=O								YES
610	C[N+](C)(CCCNC(=O)CSCCC(F)(F)C(F)(F)C(F)(F)C(F)(F)C(F)(F)C(F)(F)C(F)(F)C(F)(F)C(F)(F)C(F)(F)C(F)(F)C(F)(F)F)CC([O-])=O	C[N+](C)(CCCNC(=O)CSCCC(F)(F)C(F)(F)C(F)(F)C(F)(F)C(F)(F)C(F)(F)C(F)(F)C(F)(F)C(F)(F)C(F)(F)C(F)(F)C(F)(F)F)CC(O)=O	C[N+](C)(CCCNC(=O)CSCCQQQQQQQQQQQTCC(O)=O	C[N+](C)(CCCNC(=O)CSCCQQQQ7TCC(O)=O	YES		C[N+](C)(CCCNC(=O)CSCCQQQQQQQQQQQTCC(O)=O	C[N+](C)(CCCNC(=O)CSCCQQQQQQQQQQQTCC(O)=O	C[N+](C)(CCCNC(=O)CSCCQQQQQQQQQQQTCC(O)=O	C[N+](C)(CCCNC(=O)CSCCQQQQQQQQQQQTCC(O)=O	C[N+](C)(CCCNC(=O)CSCCQQQQQQQQQQQTCC(O)=O	C[N+](C)(CCCNC(=O)CSCCQQQQQQQQQQQTCC(O)=O								YES
611	CC(C)(CS(O)(=O)=O)NC(=O)CCSCCC(F)(F)C(F)(F)C(F)(F)C(F)(F)C(F)(F)C(F)(F)C(F)(F)C(F)(F)C(F)(F)C(F)(F)C(F)(F)C(F)(F)F	CC(C)(CS(O)(=O)=O)NC(=O)CCSCCC(F)(F)C(F)(F)C(F)(F)C(F)(F)C(F)(F)C(F)(F)C(F)(F)C(F)(F)C(F)(F)C(F)(F)C(F)(F)C(F)(F)F	CC(C)(CS(O)(=O)=O)NC(=O)CCSCCQQQQQQQQQQQT	CC(C)(CS(O)(=O)=O)NC(=O)CCSCCQQQQ7T	YES		CC(C)(CS(O)(=O)=O)NC(=O)CCSCCQQQQQQQQQQQT	CC(C)(CS(O)(=O)=O)NC(=O)CCSCCQQQQQQQQQQQT	CC(C)(CS(O)(=O)=O)NC(=O)CCSCCQQQQQQQQQQQT	CC(C)(CS(O)(=O)=O)NC(=O)CCSCCQQQQQQQQQQQT	CC(C)(CS(O)(=O)=O)NC(=O)CCSCCQQQQQQQQQQQT	CC(C)(CS(O)(=O)=O)NC(=O)CCSCCQQQQQQQQQQQT								YES
612	OC(=O)CCSCCC(F)(F)C(F)(F)C(F)(F)C(F)(F)C(F)(F)C(F)(F)C(F)(F)C(F)(F)F	OC(=O)CCSCCC(F)(F)C(F)(F)C(F)(F)C(F)(F)C(F)(F)C(F)(F)C(F)(F)C(F)(F)F	OC(=O)CCSCCQQQQQQQT	OC(=O)CCSCC7T	YES		OC(=O)CCSCCQQQQQQQT	OC(=O)CCSCCQQQQQQQT	OC(=O)CCSCCQQQQQQQT	OC(=O)CCSCCQQQQQQQT	OC(=O)CCSCCQQQQQQQT	OC(=O)CCSCCQQQQQQQT								YES
613	NS(=O)(=O)CCC(F)(F)C(F)(F)C(F)(F)C(F)(F)C(F)(F)C(F)(F)C(F)(F)C(F)(F)C(F)(F)C(F)(F)F	NS(=O)(=O)CCC(F)(F)C(F)(F)C(F)(F)C(F)(F)C(F)(F)C(F)(F)C(F)(F)C(F)(F)C(F)(F)C(F)(F)F	NS(=O)(=O)CCQQQQQQQQQT	NS(=O)(=O)CCQQ7T	YES		NS(=O)(=O)CCQQQQQQQQQT	NS(=O)(=O)CCQQQQQQQQQT	NS(=O)(=O)CCQQQQQQQQQT	NS(=O)(=O)CCQQQQQQQQQT	NS(=O)(=O)CCQQQQQQQQQT	NS(=O)(=O)CCQQQQQQQQQT								YES
614	[2H]N([2H])S(=O)(=O)C(F)(F)C(F)(F)C(F)(F)C(F)(F)C(F)(F)C(F)(F)C(F)(F)C(F)(F)F	[2H]N([2H])S(=O)(=O)C(F)(F)C(F)(F)C(F)(F)C(F)(F)C(F)(F)C(F)(F)C(F)(F)C(F)(F)F	[2H]N([2H])S(=O)(=O)QQQQQQQT	[2H]N([2H])S(=O)(=O)7T	YES		[2H]N([2H])S(=O)(=O)QQQQQQQT	[2H]N([2H])S(=O)(=O)QQQQQQQT	[2H]N([2H])S(=O)(=O)QQQQQQQT	[2H]N([2H])S(=O)(=O)QQQQQQQT	[2H]N([2H])S(=O)(=O)QQQQQQQT	[2H]N([2H])S(=O)(=O)QQQQQQQT								YES
615	C[N+](C)(CCCNC(=O)C(F)(F)C(F)(F)C(F)(F)C(F)(F)C(F)(F)C(F)(F)C(F)(F)C(F)(F)F)CC([O-])=O	C[N+](C)(CCCNC(=O)C(F)(F)C(F)(F)C(F)(F)C(F)(F)C(F)(F)C(F)(F)C(F)(F)C(F)(F)F)CC(O)=O	C[N+](C)(CCCNC(=O)QQQQQQQTCC(O)=O	C[N+](C)(CCCNC(=O)7TCC(O)=O	YES		C[N+](C)(CCCNC(=O)QQQQQQQTCC(O)=O	C[N+](C)(CCCNC(=O)QQQQQQQTCC(O)=O	C[N+](C)(CCCNC(=O)QQQQQQQTCC(O)=O	C[N+](C)(CCCNC(=O)QQQQQQQTCC(O)=O	C[N+](C)(CCCNC(=O)QQQQQQQTCC(O)=O	C[N+](C)(CCCNC(=O)QQQQQQQTCC(O)=O								YES
616	OP(=O)(OCCC(F)(F)C(F)(F)C(F)(F)C(F)(F)C(F)(F)F)OCCC(F)(F)C(F)(F)C(F)(F)C(F)(F)C(F)(F)C(F)(F)C(F)(F)F	OP(=O)(OCCC(F)(F)C(F)(F)C(F)(F)C(F)(F)C(F)(F)F)OCCC(F)(F)C(F)(F)C(F)(F)C(F)(F)C(F)(F)C(F)(F)C(F)(F)F	OP(=O)(OCCQQQQTOCCQQQQQQT	OP(=O)(OCCQQQQTOC7T	YES		OP(=O)(OCCQQQQTOCCQQQQQQT	OP(=O)(OCCQQQQTOCCQQQQQQT	OP(=O)(OCCQQQQTOCCQQQQQQT	OP(=O)(OCCQQQQTOCCQQQQQQT	OP(=O)(OCCQQQQTOCCQQQQQQT	OP(=O)(OCCQQQQTOCCQQQQQQT								YES
617	CCN(CC(=O)OC)S(=O)(=O)C(F)(F)C(F)(F)C(F)(F)C(F)(F)C(F)(F)C(F)(F)C(F)(F)C(F)(F)F	CCN(CC(=O)OC)S(=O)(=O)C(F)(F)C(F)(F)C(F)(F)C(F)(F)C(F)(F)C(F)(F)C(F)(F)C(F)(F)F	CCN(CC(=O)OC)S(=O)(=O)QQQQQQQT	CCN(CC(=O)OC)S(=O)(=O)7T	YES		CCN(CC(=O)OC)S(=O)(=O)QQQQQQQT	CCN(CC(=O)OC)S(=O)(=O)QQQQQQQT	CCN(CC(=O)OC)S(=O)(=O)QQQQQQQT	CCN(CC(=O)OC)S(=O)(=O)QQQQQQQT	CCN(CC(=O)OC)S(=O)(=O)QQQQQQQT	CCN(CC(=O)OC)S(=O)(=O)QQQQQQQT								YES
618	[NH4+].[O-]S(=O)(=O)CCC(F)(F)C(F)(F)C(F)(F)C(F)(F)C(F)(F)C(F)(F)C(F)(F)C(F)(F)F	[NH4+].OS(=O)(=O)CCC(F)(F)C(F)(F)C(F)(F)C(F)(F)C(F)(F)C(F)(F)C(F)(F)C(F)(F)F	[NH4+].OS(=O)(=O)CCQQQQQQQT	[NH4+].OS(=O)(=O)CC7T	YES		[NH4+].OS(=O)(=O)CCQQQQQQQT	[NH4+].OS(=O)(=O)CCQQQQQQQT	[NH4+].OS(=O)(=O)CCQQQQQQQT	[NH4+].OS(=O)(=O)CCQQQQQQQT	[NH4+].OS(=O)(=O)CCQQQQQQQT	[NH4+].OS(=O)(=O)CCQQQQQQQT								YES
619	O[13C](=O)[13C](F)(F)C(F)(F)C(F)(F)C(F)(F)C(F)(F)C(F)(F)C(F)(F)C(F)(F)C(F)(F)F	OC(=O)C(F)(F)C(F)(F)C(F)(F)C(F)(F)C(F)(F)C(F)(F)C(F)(F)C(F)(F)C(F)(F)F	OC(=O)QQQQQQQQT	OC(=O)Q7T	YES		OC(=O)QQQQQQQQT	8#T	OC(=O)QQQQQQQQT	OC(=O)QQQQQQQQT	OC(=O)QQQQQQQQT	OC(=O)QQQQQQQQT		NO					NO	NO
620	CCCC(I)CC(F)(F)C(F)(F)C(F)(F)C(F)(F)C(F)(F)C(F)(F)C(F)(F)F	CCCC(I)CC(F)(F)C(F)(F)C(F)(F)C(F)(F)C(F)(F)C(F)(F)C(F)(F)F	CCCC(I)CQQQQQQT	CCCC(I)7T	YES		CCCC(I)CQQQQQQT	CCCC(I)CQQQQQQT	CCCC(I)CQQQQQQT	CCCC(I)CQQQQQQT	CCCC(I)CQQQQQQT	CCCC(I)CQQQQQQT								YES
621	CCCCCC(F)(F)C(F)(F)C(F)(F)C(F)(F)C(F)(F)C(F)(F)C(F)(F)C(F)(F)C(F)(F)C(F)(F)F	CCCCCC(F)(F)C(F)(F)C(F)(F)C(F)(F)C(F)(F)C(F)(F)C(F)(F)C(F)(F)C(F)(F)C(F)(F)F	CCCCCQQQQQQQQQT	CCCCCQQ7T	YES		CCCCCQQQQQQQQQT	CCCCCQQQQQQQQQT	CCCCCQQQQQQQQQT	CCCCCQQQQQQQQQT	CCCCCQQQQQQQQQT	CCCCCQQQQQQQQQT								YES
622	FC(F)(F)C(F)(F)C(F)(F)C(F)(F)C(F)(F)C(F)(F)C(F)(F)C(F)(F)C(Br)CBr	FC(F)(F)C(F)(F)C(F)(F)C(F)(F)C(F)(F)C(F)(F)C(F)(F)C(F)(F)C(X)CX	TQQQQQQQC(X)CX	7TC(X)CX	YES		TQQQQQQQC(X)CX	TQQQQQQQC(X)CX	TQQQQQQQC(X)CX	TQQQQQQQC(X)CX	TQQQQQQQC(X)CX	TQQQQQQQC(X)CX								YES
623	CCCCCCCCCC(F)(F)C(F)(F)C(F)(F)C(F)(F)C(F)(F)C(F)(F)C(F)(F)C(F)(F)C(F)(F)C(F)(F)F	CCCCCCCCCC(F)(F)C(F)(F)C(F)(F)C(F)(F)C(F)(F)C(F)(F)C(F)(F)C(F)(F)C(F)(F)C(F)(F)F	CCCCCCCCCQQQQQQQQQT	CCCCCCCCCQQ7T	YES		CCCCCCCCCQQQQQQQQQT	CCCCCCCCCQQQQQQQQQT	CCCCCCCCCQQQQQQQQQT	CCCCCCCCCQQQQQQQQQT	CCCCCCCCCQQQQQQQQQT	CCCCCCCCCQQQQQQQQQT								YES
624	CCCCCCC(F)(F)C(F)(F)C(F)(F)C(F)(F)C(F)(F)C(F)(F)C(F)(F)C(F)(F)C(F)(F)C(F)(F)C(F)(F)C(F)(F)F	CCCCCCC(F)(F)C(F)(F)C(F)(F)C(F)(F)C(F)(F)C(F)(F)C(F)(F)C(F)(F)C(F)(F)C(F)(F)C(F)(F)C(F)(F)F	CCCCCCQQQQQQQQQQQT	CCCCCCQQQQ7T	YES		CCCCCCQQQQQQQQQQQT	CCCCCCQQQQQQQQQQQT	CCCCCCQQQQQQQQQQQT	CCCCCCQQQQQQQQQQQT	CCCCCCQQQQQQQQQQQT	CCCCCCQQQQQQQQQQQT								YES
625	CCCCCCCCCCCC(F)(F)C(F)(F)C(F)(F)C(F)(F)C(F)(F)C(F)(F)C(F)(F)C(F)(F)C(F)(F)C(F)(F)F	CCCCCCCCCCCC(F)(F)C(F)(F)C(F)(F)C(F)(F)C(F)(F)C(F)(F)C(F)(F)C(F)(F)C(F)(F)C(F)(F)F	CCCCCCCCCCCQQQQQQQQQT	CCCCCCCCCCCQQ7T	YES		CCCCCCCCCCCQQQQQQQQQT	CCCCCCCCCCCQQQQQQQQQT	CCCCCCCCCCCQQQQQQQQQT	CCCCCCCCCCCQQQQQQQQQT	CCCCCCCCCCCQQQQQQQQQT	CCCCCCCCCCCQQQQQQQQQT								YES
626	CCCCCCCCCCCCC(F)(F)C(F)(F)C(F)(F)C(F)(F)C(F)(F)C(F)(F)C(F)(F)C(F)(F)C(F)(F)F	CCCCCCCCCCCCC(F)(F)C(F)(F)C(F)(F)C(F)(F)C(F)(F)C(F)(F)C(F)(F)C(F)(F)C(F)(F)F	CCCCCCCCCCCCQQQQQQQQT	CCCCCCCCCCCCQ7T	YES		CCCCCCCCCCCCQQQQQQQQT	CCCCCCCCCCCCQQQQQQQQT	CCCCCCCCCCCCQQQQQQQQT	CCCCCCCCCCCCQQQQQQQQT	CCCCCCCCCCCCQQQQQQQQT	CCCCCCCCCCCCQQQQQQQQT								YES
627	CCCCCCCCCCCCCCCCCCCCC(F)(F)C(F)(F)C(F)(F)C(F)(F)C(F)(F)C(F)(F)C(F)(F)C(F)(F)C(F)(F)F	CCCCCCCCCCCCCCCCCCCCC(F)(F)C(F)(F)C(F)(F)C(F)(F)C(F)(F)C(F)(F)C(F)(F)C(F)(F)C(F)(F)F	CCCCCCCCCCCCCCCCCCCCQQQQQQQQT	CCCCCCCCCCCCCCCCCCCCQ7T	YES		CCCCCCCCCCCCCCCCCCCCQQQQQQQQT	CCCCCCCCCCCCCCCCCCCCQQQQQQQQT	CCCCCCCCCCCCCCCCCCCCQQQQQQQQT	CCCCCCCCCCCCCCCCCCCCQQQQQQQQT	CCCCCCCCCCCCCCCCCCCCQQQQQQQQT	CCCCCCCCCCCCCCCCCCCCQQQQQQQQT								YES
628	CCCCCCCCCCCC(F)(F)C(F)(F)C(F)(F)C(F)(F)C(F)(F)C(F)(F)C(F)(F)C(F)(F)C(F)(F)C(F)(F)C(F)(F)C(F)(F)F	CCCCCCCCCCCC(F)(F)C(F)(F)C(F)(F)C(F)(F)C(F)(F)C(F)(F)C(F)(F)C(F)(F)C(F)(F)C(F)(F)C(F)(F)C(F)(F)F	CCCCCCCCCCCQQQQQQQQQQQT	CCCCCCCCCCCQQQQ7T	YES		CCCCCCCCCCCQQQQQQQQQQQT	CCCCCCCCCCCQQQQQQQQQQQT	CCCCCCCCCCCQQQQQQQQQQQT	CCCCCCCCCCCQQQQQQQQQQQT	CCCCCCCCCCCQQQQQQQQQQQT	CCCCCCCCCCCQQQQQQQQQQQT								YES
629	CCCCCCCCCCCCCCCCCCC(I)CC(F)(F)C(F)(F)C(F)(F)C(F)(F)C(F)(F)C(F)(F)C(F)(F)C(F)(F)F	CCCCCCCCCCCCCCCCCCC(I)CC(F)(F)C(F)(F)C(F)(F)C(F)(F)C(F)(F)C(F)(F)C(F)(F)C(F)(F)F	CCCCCCCCCCCCCCCCCCC(I)CQQQQQQQT	CCCCCCCCCCCCCCCCCCC(I)C7T	YES		CCCCCCCCCCCCCCCCCCC(I)CQQQQQQQT	CCCCCCCCCCCCCCCCCCC(I)CQQQQQQQT	CCCCCCCCCCCCCCCCCCC(I)CQQQQQQQT	CCCCCCCCCCCCCCCCCCC(I)CQQQQQQQT	CCCCCCCCCCCCCCCCCCC(I)CQQQQQQQT	CCCCCCCCCCCCCCCCCCC(I)CQQQQQQQT								YES
630	FC(F)(F)C(F)(F)C(F)(F)C(F)(F)C(F)(F)C(F)(F)C(F)(F)C(F)(F)C(F)(F)C(F)(F)C(F)(F)C(F)(F)C(F)(F)C(F)(F)C(F)(F)C(F)(F)C(F)(F)C(F)(F)F	FC(F)(F)C(F)(F)C(F)(F)C(F)(F)C(F)(F)C(F)(F)C(F)(F)C(F)(F)C(F)(F)C(F)(F)C(F)(F)C(F)(F)C(F)(F)C(F)(F)C(F)(F)C(F)(F)C(F)(F)C(F)(F)F	TQQQQQQQQQQQQQQQQT	7TQQ7T	YES		TQQQQQQQQQQQQQQQQT	TQQQQQQQQQQQQQQQQT	TQQQQQQQQQQQQQQQQT	TQQQQQQQQQQQQQQQQT	TQQQQQQQQQQQQQQQQT	TQQQQQQQQQQQQQQQQT								YES
631	NCC(F)(F)C(F)(F)C(F)(F)C(F)(F)C(F)(F)C(F)(F)C(F)(F)C(F)(F)C(F)(F)F	NCC(F)(F)C(F)(F)C(F)(F)C(F)(F)C(F)(F)C(F)(F)C(F)(F)C(F)(F)C(F)(F)F	NCQQQQQQQQT	NCQ7T	YES		NCQQQQQQQQT	NCQQQQQQQQT	NCQQQQQQQQT	NCQQQQQQQQT	NCQQQQQQQQT	NCQQQQQQQQT								YES
632	FC(F)(F)C(F)(F)C(F)(F)C(F)(F)C(F)(F)C(F)(F)C(F)(F)C(F)(F)CCCCCCCCC(F)(F)C(F)(F)C(F)(F)C(F)(F)C(F)(F)C(F)(F)C(F)(F)C(F)(F)F	FC(F)(F)C(F)(F)C(F)(F)C(F)(F)C(F)(F)C(F)(F)C(F)(F)C(F)(F)CCCCCCCCC(F)(F)C(F)(F)C(F)(F)C(F)(F)C(F)(F)C(F)(F)C(F)(F)C(F)(F)F	TQQQQQQQCCCCCCCCQQQQQQQT	7TCCCCCCCC7T	YES		TQQQQQQQCCCCCCCCQQQQQQQT	TQQQQQQQCCCCCCCCQQQQQQQT	TQQQQQQQCCCCCCCCQQQQQQQT	TQQQQQQQCCCCCCCCQQQQQQQT	TQQQQQQQCCCCCCCCQQQQQQQT	TQQQQQQQCCCCCCCCQQQQQQQT								YES
633	OCCC(F)(F)C(F)(F)C(F)(F)C(F)(F)C(F)(F)C(F)(F)C(F)(F)C(F)(F)C(F)(F)C(F)(F)C(F)(F)C(F)(F)C(F)(F)F	OCCC(F)(F)C(F)(F)C(F)(F)C(F)(F)C(F)(F)C(F)(F)C(F)(F)C(F)(F)C(F)(F)C(F)(F)C(F)(F)C(F)(F)C(F)(F)F	OCCQQQQQQQQQQQQT	OCCQQQQQ7T	YES		OCCQQQQQQQQQQQQT	OCCQQQQQQQQQQQQT	OCCQQQQQQQQQQQQT	OCCQQQQQQQQQQQQT	OCCQQQQQQQQQQQQT	OCCQQQQQQQQQQQQT								YES
634	CC(=O)CCC(F)(F)C(F)(F)C(F)(F)C(F)(F)C(F)(F)C(F)(F)C(F)(F)C(F)(F)F	CC(=O)CCC(F)(F)C(F)(F)C(F)(F)C(F)(F)C(F)(F)C(F)(F)C(F)(F)C(F)(F)F	CC(=O)CCQQQQQQQT	CC(=O)CC7T	YES		CC(=O)CCQQQQQQQT	CC(=O)CCQQQQQQQT	CC(=O)CCQQQQQQQT	CC(=O)CCQQQQQQQT	CC(=O)CCQQQQQQQT	CC(=O)CCQQQQQQQT								YES
635	CCCCCCCCCCCCCCC=CC(F)(F)C(F)(F)C(F)(F)C(F)(F)C(F)(F)C(F)(F)C(F)(F)C(F)(F)F	CCCCCCCCCCCCCCC=CC(F)(F)C(F)(F)C(F)(F)C(F)(F)C(F)(F)C(F)(F)C(F)(F)C(F)(F)F	CCCCCCCCCCCCCCC=CQQQQQQQT	CCCCCCCCCCCCCCC=C7T	YES		CCCCCCCCCCCCCCC=CQQQQQQQT	CCCCCCCCCCCCCCC=CQQQQQQQT	CCCCCCCCCCCCCCC=CQQQQQQQT	CCCCCCCCCCCCCCC=CQQQQQQQT	CCCCCCCCCCCCCCC=CQQQQQQQT	CCCCCCCCCCCCCCC=CQQQQQQQT								YES
636	CN(C)[Si](C)(C)CCC(F)(F)C(F)(F)C(F)(F)C(F)(F)C(F)(F)C(F)(F)C(F)(F)C(F)(F)F	CN(C)[Si](C)(C)CCC(F)(F)C(F)(F)C(F)(F)C(F)(F)C(F)(F)C(F)(F)C(F)(F)C(F)(F)F	CN(C)[Si](C)(C)CCQQQQQQQT	CN(C)[Si](C)(C)CC7T	YES		CN(C)[Si](C)(C)CCQQQQQQQT	CN(C)[Si](C)(C)CCQQQQQQQT	CN(C)[Si](C)(C)CCQQQQQQQT	CN(C)[Si](C)(C)CCQQQQQQQT	CN(C)[Si](C)(C)CCQQQQQQQT	CN(C)[Si](C)(C)CCQQQQQQQT								YES
637	CC(C(O)=O)C(F)(F)C(F)(F)C(F)(F)C(F)(F)C(F)(F)C(F)(F)C(F)(F)C(F)(F)F	CC(C(O)=O)C(F)(F)C(F)(F)C(F)(F)C(F)(F)C(F)(F)C(F)(F)C(F)(F)C(F)(F)F	CC(C(O)=O)QQQQQQQT	CC(C(O)=O)7T	YES		CC(C(O)=O)QQQQQQQT	CC(C(O)=O)QQQQQQQT	CC(C(O)=O)QQQQQQQT	CC(C(O)=O)QQQQQQQT	CC(C(O)=O)QQQQQQQT	CC(C(O)=O)QQQQQQQT								YES
638	CC1=CC=C(N)C=C1.OP(O)(=O)C(F)(F)C(F)(F)C(F)(F)C(F)(F)C(F)(F)C(F)(F)C(F)(F)C(F)(F)F	CC1=CC=C(N)C=C1.OP(O)(=O)C(F)(F)C(F)(F)C(F)(F)C(F)(F)C(F)(F)C(F)(F)C(F)(F)C(F)(F)F	CC1=CC=C(N)C=C1.OP(O)(=O)QQQQQQQT	CC1=CC=C(N)C=C1.OP(O)(=O)7T	YES		CC1=CC=C(N)C=C1.OP(O)(=O)QQQQQQQT	CC1=CC=C(N)C=C1.OP(O)(=O)QQQQQQQT	CC1=CC=C(N)C=C1.OP(O)(=O)QQQQQQQT	CC1=CC=C(N)C=C1.8P	CC1=CC=C(N)C=C1.OP(O)(=O)QQQQQQQT	CC1=CC=C(N)C=C1.OP(O)(=O)QQQQQQQT				NO			NO	NO
639	FC(=CC=O)C(F)(F)C(F)(F)C(F)(F)C(F)(F)C(F)(F)C(F)(F)C(F)(F)C(F)(F)C(F)(F)F	FC(=CC=O)C(F)(F)C(F)(F)C(F)(F)C(F)(F)C(F)(F)C(F)(F)C(F)(F)C(F)(F)C(F)(F)F	FC(=CC=O)QQQQQQQQT	FC(=CC=O)Q7T	YES		FC(=CC=O)QQQQQQQQT	FC(=CC=O)QQQQQQQQT	FC(=CC=O)QQQQQQQQT	FC(=CC=O)QQQQQQQQT	FC(=CC=O)QQQQQQQQT	FC(=CC=O)QQQQQQQQT								YES
640	CC(=O)CC(=O)C(F)(F)C(F)(F)C(F)(F)C(F)(F)C(F)(F)C(F)(F)C(F)(F)C(F)(F)F	CC(=O)CC(=O)C(F)(F)C(F)(F)C(F)(F)C(F)(F)C(F)(F)C(F)(F)C(F)(F)C(F)(F)F	CC(=O)CC(=O)QQQQQQQT	CC(=O)CC(=O)7T	YES		CC(=O)CC(=O)QQQQQQQT	CC(=O)CC(=O)QQQQQQQT	CC(=O)CC(=O)QQQQQQQT	CC(=O)CC(=O)QQQQQQQT	CC(=O)CC(=O)QQQQQQQT	CC(=O)CC(=O)QQQQQQQT								YES
641	CCCCOC(=O)C(F)(F)C(F)(F)C(F)(F)C(F)(F)C(F)(F)C(F)(F)C(F)(F)F	CCCCOC(=O)C(F)(F)C(F)(F)C(F)(F)C(F)(F)C(F)(F)C(F)(F)C(F)(F)F	CCCCOC(=O)QQQQQQT	CCCCO7T	YES		CCCCOC(=O)QQQQQQT	CCCCOC(=O)QQQQQQT	CCCCOC(=O)QQQQQQT	CCCCOC(=O)QQQQQQT	CCCCOC(=O)QQQQQQT	CCCCOC(=O)QQQQQQT								YES
642	FC(F)(F)C(F)(F)C(F)(F)C(F)(F)C(F)(F)C(F)(F)C(F)(F)CNC(=O)C=C	FC(F)(F)C(F)(F)C(F)(F)C(F)(F)C(F)(F)C(F)(F)C(F)(F)CNC(=O)C=C	TQQQQQQCNC(=O)C=C	7TNC(=O)C=C	YES		TQQQQQQCNC(=O)C=C	TQQQQQQCNC(=O)C=C	TQQQQQQCNC(=O)C=C	TQQQQQQCNC(=O)C=C	TQQQQQQCNC(=O)C=C	TQQQQQQCNC(=O)C=C								YES
643	CCCCCNC(=O)C(F)(F)C(F)(F)C(F)(F)C(F)(F)C(F)(F)C(F)(F)C(F)(F)C(F)(F)F	CCCCCNC(=O)C(F)(F)C(F)(F)C(F)(F)C(F)(F)C(F)(F)C(F)(F)C(F)(F)C(F)(F)F	CCCCCNC(=O)QQQQQQQT	CCCCCNC(=O)7T	YES		CCCCCNC(=O)QQQQQQQT	CCCCCNC(=O)QQQQQQQT	CCCCCNC(=O)QQQQQQQT	CCCCCNC(=O)QQQQQQQT	CCCCCNC(=O)QQQQQQQT	CCCCCNC(=O)QQQQQQQT								YES
644	CCCCCCCCNC(=O)C(F)(F)C(F)(F)C(F)(F)C(F)(F)C(F)(F)C(F)(F)C(F)(F)C(F)(F)F	CCCCCCCCNC(=O)C(F)(F)C(F)(F)C(F)(F)C(F)(F)C(F)(F)C(F)(F)C(F)(F)C(F)(F)F	CCCCCCCCNC(=O)QQQQQQQT	CCCCCCCCNC(=O)7T	YES		CCCCCCCCNC(=O)QQQQQQQT	CCCCCCCCNC(=O)QQQQQQQT	CCCCCCCCNC(=O)QQQQQQQT	CCCCCCCCNC(=O)QQQQQQQT	CCCCCCCCNC(=O)QQQQQQQT	CCCCCCCCNC(=O)QQQQQQQT								YES
645	CCCCCCCCCCCCNC(=O)C(F)(F)C(F)(F)C(F)(F)C(F)(F)C(F)(F)C(F)(F)C(F)(F)C(F)(F)F	CCCCCCCCCCCCNC(=O)C(F)(F)C(F)(F)C(F)(F)C(F)(F)C(F)(F)C(F)(F)C(F)(F)C(F)(F)F	CCCCCCCCCCCCNC(=O)QQQQQQQT	CCCCCCCCCCCCNC(=O)7T	YES		CCCCCCCCCCCCNC(=O)QQQQQQQT	CCCCCCCCCCCCNC(=O)QQQQQQQT	CCCCCCCCCCCCNC(=O)QQQQQQQT	CCCCCCCCCCCCNC(=O)QQQQQQQT	CCCCCCCCCCCCNC(=O)QQQQQQQT	CCCCCCCCCCCCNC(=O)QQQQQQQT								YES
646	OCCOCCNC(=O)C(F)(F)C(F)(F)C(F)(F)C(F)(F)C(F)(F)C(F)(F)C(F)(F)F	OCCOCCNC(=O)C(F)(F)C(F)(F)C(F)(F)C(F)(F)C(F)(F)C(F)(F)C(F)(F)F	OCCOCCNC(=O)QQQQQQT	OCCOCCN7T	YES		OCCOCCNC(=O)QQQQQQT	OCCOCCNC(=O)QQQQQQT	OCCOCCNC(=O)QQQQQQT	OCCOCCNC(=O)QQQQQQT	OCCOCCNC(=O)QQQQQQT	OCCOCCNC(=O)QQQQQQT								YES
647	CCO[Si](CCCNS(=O)(=O)C(F)(F)C(F)(F)C(F)(F)C(F)(F)C(F)(F)C(F)(F)C(F)(F)C(F)(F)F)(OCC)OCC	CCO[Si](CCCNS(=O)(=O)C(F)(F)C(F)(F)C(F)(F)C(F)(F)C(F)(F)C(F)(F)C(F)(F)C(F)(F)F)(OCC)OCC	CCO[Si](CCCNS(=O)(=O)QQQQQQQT(OCC)OCC	CCO[Si](CCCNS(=O)(=O)7T(OCC)OCC	YES		CCO[Si](CCCNS(=O)(=O)QQQQQQQT(OCC)OCC	CCO[Si](CCCNS(=O)(=O)QQQQQQQT(OCC)OCC	CCO[Si](CCCNS(=O)(=O)QQQQQQQT(OCC)OCC	CCO[Si](CCCNS(=O)(=O)QQQQQQQT(OCC)OCC	CCO[Si](CCCNS(=O)(=O)QQQQQQQT(OCC)OCC	CCO[Si](CCCNS(=O)(=O)QQQQQQQT(OCC)OCC								YES
648	FC(F)(F)C(F)(F)C(F)(F)C(F)(F)C(F)(F)C(F)(F)C(F)(F)COC(=O)C1=C(Cl)C(Cl)=C(Cl)C(Cl)=C1C(=O)OCC(F)(F)C(F)(F)C(F)(F)C(F)(F)C(F)(F)C(F)(F)C(F)(F)F	FC(F)(F)C(F)(F)C(F)(F)C(F)(F)C(F)(F)C(F)(F)C(F)(F)COC(=O)C1=C(X)C(X)=C(X)C(X)=C1C(=O)OCC(F)(F)C(F)(F)C(F)(F)C(F)(F)C(F)(F)C(F)(F)C(F)(F)F	TQQQQQQCOC(=O)C1=C(X)C(X)=C(X)C(X)=C1C(=O)OCQQQQQQT	7TOC(=O)C1=C(X)C(X)=C(X)C(X)=C1C(=O)O7T	YES		TQQQQQQCOC(=O)C1=C(X)C(X)=C(X)C(X)=C1C(=O)OCQQQQQQT	TQQQQQQCOC(=O)C1=C(X)C(X)=C(X)C(X)=C1C(=O)OCQQQQQQT	TQQQQQQCOC(=O)C1=C(X)C(X)=C(X)C(X)=C1C(=O)OCQQQQQQT	TQQQQQQCOC(=O)C1=C(X)C(X)=C(X)C(X)=C1C(=O)OCQQQQQQT	TQQQQQQCOC(=O)C1=C(X)C(X)=C(X)C(X)=C1C(=O)OCQQQQQQT	TQQQQQQCOC(=O)C1=C(X)C(X)=C(X)C(X)=C1C(=O)OCQQQQQQT								YES
649	FC(F)(F)C(F)(F)C(F)(F)C(F)(F)\C=C\C(F)(F)C(F)(F)C(F)(F)C(F)(F)C(F)(F)C(F)(F)C(F)(F)C(F)(F)F	FC(F)(F)C(F)(F)C(F)(F)C(F)(F)C=CC(F)(F)C(F)(F)C(F)(F)C(F)(F)C(F)(F)C(F)(F)C(F)(F)C(F)(F)F	TQQQC=CQQQQQQQT	TQQQC=C7T	YES		TQQQC=CQQQQQQQT	TQQQC=CQQQQQQQT	TQQQC=CQQQQQQQT	TQQQC=CQQQQQQQT	TQQQC=CQQQQQQQT	TQQQC=CQQQQQQQT								YES
650	FC(F)(F)C(F)(F)C(F)(F)C(F)(F)C(F)(F)C(F)(F)C(F)(F)C(F)(F)C(F)(F)C(F)(F)C(F)(F)C(F)(F)CC(I)CCCCC(I)CC(F)(F)C(F)(F)C(F)(F)C(F)(F)C(F)(F)C(F)(F)C(F)(F)C(F)(F)C(F)(F)C(F)(F)C(F)(F)C(F)(F)F	FC(F)(F)C(F)(F)C(F)(F)C(F)(F)C(F)(F)C(F)(F)C(F)(F)C(F)(F)C(F)(F)C(F)(F)C(F)(F)C(F)(F)CC(I)CCCCC(I)CC(F)(F)C(F)(F)C(F)(F)C(F)(F)C(F)(F)C(F)(F)C(F)(F)C(F)(F)C(F)(F)C(F)(F)C(F)(F)C(F)(F)F	TQQQQQQQQQQQCC(I)CCCCC(I)CQQQQQQQQQQQT	7TQQQQCC(I)CCCCC(I)CQQQQ7T	YES		TQQQQQQQQQQQCC(I)CCCCC(I)CQQQQQQQQQQQT	TQQQQQQQQQQQCC(I)CCCCC(I)CQQQQQQQQQQQT	TQQQQQQQQQQQCC(I)CCCCC(I)CQQQQQQQQQQQT	TQQQQQQQQQQQCC(I)CCCCC(I)CQQQQQQQQQQQT	TQQQQQQQQQQQCC(I)CCCCC(I)CQQQQQQQQQQQT	TQQQQQQQQQQQCC(I)CCCCC(I)CQQQQQQQQQQQT								YES
651	C1CC[NH2+]CC1.[O-]C(=O)C(F)(F)C(F)(F)C(F)(F)C(F)(F)C(F)(F)C(F)(F)C(F)(F)C(F)(F)F	C1CC[NH2+]CC1.OC(=O)C(F)(F)C(F)(F)C(F)(F)C(F)(F)C(F)(F)C(F)(F)C(F)(F)C(F)(F)F	C1CC[NH2+]CC1.OC(=O)QQQQQQQT	C1CC[NH2+]CC1.OC(=O)7T	YES		C1CC[NH2+]CC1.OC(=O)QQQQQQQT	C1CC[NH2+]CC1.8#	C1CC[NH2+]CC1.OC(=O)QQQQQQQT	C1CC[NH2+]CC1.OC(=O)QQQQQQQT	C1CC[NH2+]CC1.OC(=O)QQQQQQQT	C1CC[NH2+]CC1.OC(=O)QQQQQQQT		NO					NO	NO
652	COC1=CC=C(C=C1)C(OC[C@H]1O[C@H](C[C@@H]1OP(OCCC#N)N(C(C)C)C(C)C)N1C=CC(NC(=O)C2=CC=CC=C2)=NC1=O)(C1=CC=C(CCC(F)(F)C(F)(F)C(F)(F)C(F)(F)C(F)(F)C(F)(F)C(F)(F)C(F)(F)F)C=C1)C1=CC=C(OC)C=C1	COC1=CC=C(C=C1)C(OCC1OC(CC1OP(OCCC#N)N(C(C)C)C(C)C)N1C=CC(NC(=O)C2=CC=CC=C2)=NC1=O)(C1=CC=C(CCC(F)(F)C(F)(F)C(F)(F)C(F)(F)C(F)(F)C(F)(F)C(F)(F)C(F)(F)F)C=C1)C1=CC=C(OC)C=C1	COC1=CC=C(C=C1)C(OCC1OC(CC1OP(OCCC#N)N(C(C)C)C(C)C)N1C=CC(NC(=O)C2=CC=CC=C2)=NC1=O)(C1=CC=C(CCQQQQQQQTC=C1)C1=CC=C(OC)C=C1	COC1=CC=C(C=C1)C(OCC1OC(CC1OP(OCCC#N)N(C(C)C)C(C)C)N1C=CC(NC(=O)C2=CC=CC=C2)=NC1=O)(C1=CC=C(CC7TC=C1)C1=CC=C(OC)C=C1	YES		COC1=CC=C(C=C1)C(OCC1OC(CC1OP(OCCC#N)N(C(C)C)C(C)C)N1C=CC(NC(=O)C2=CC=CC=C2)=NC1=O)(C1=CC=C(CCQQQQQQQTC=C1)C1=CC=C(OC)C=C1	COC1=CC=C(C=C1)C(OCC1OC(CC1OP(OCCC#N)N(C(C)C)C(C)C)N1C=CC(NC(=O)C2=CC=CC=C2)=NC1=O)(C1=CC=C(CCQQQQQQQTC=C1)C1=CC=C(OC)C=C1	COC1=CC=C(C=C1)C(OCC1OC(CC1OP(OCCC#N)N(C(C)C)C(C)C)N1C=CC(NC(=O)C2=CC=CC=C2)=NC1=O)(C1=CC=C(CCQQQQQQQTC=C1)C1=CC=C(OC)C=C1	COC1=CC=C(C=C1)C(OCC1OC(CC1OP(OCCC#N)N(C(C)C)C(C)C)N1C=CC(NC(=O)C2=CC=CC=C2)=NC1=O)(C1=CC=C(CCQQQQQQQTC=C1)C1=CC=C(OC)C=C1	COC1=CC=C(C=C1)C(OCC1OC(CC1OP(OCCC#N)N(C(C)C)C(C)C)N1C=CC(NC(=O)C2=CC=CC=C2)=NC1=O)(C1=CC=C(CCQQQQQQQTC=C1)C1=CC=C(OC)C=C1	COC1=CC=C(C=C1)C(OCC1OC(CC1OP(OCCC#N)N(C(C)C)C(C)C)N1C=CC(NC(=O)C2=CC=CC=C2)=NC1=O)(C1=CC=C(CCQQQQQQQTC=C1)C1=CC=C(OC)C=C1								YES
653	FC(F)(F)C(F)(F)C(F)(F)C(F)(F)C(F)(F)C(F)(F)C(F)(F)C1=NP(N=[N+]=[N-])(N=[N+]=[N-])=NC(=N1)C(F)(F)C(F)(F)C(F)(F)C(F)(F)C(F)(F)C(F)(F)C(F)(F)F	FC(F)(F)C(F)(F)C(F)(F)C(F)(F)C(F)(F)C(F)(F)C(F)(F)C1=NP(N=[N+]=[N-])(N=[N+]=[N-])=NC(=N1)C(F)(F)C(F)(F)C(F)(F)C(F)(F)C(F)(F)C(F)(F)C(F)(F)F	TQQQQQQC1=NP(N=[N+]=[N-])(N=[N+]=[N-])=NC(=N1)QQQQQQT	7T1=NP(N=[N+]=[N-])(N=[N+]=[N-])=N7T	YES		TQQQQQQC1=NP(N=[N+]=[N-])(N=[N+]=[N-])=NC(=N1)QQQQQQT	TQQQQQQC1=NP(N=[N+]=[N-])(N=[N+]=[N-])=NC(=N1)QQQQQQT	TQQQQQQC1=NP(N=[N+]=[N-])(N=[N+]=[N-])=NC(=N1)QQQQQQT	TQQQQQQC1=NP(N=[N+]=[N-])(N=[N+]=[N-])=NC(=N1)QQQQQQT	TQQQQQQC1=NP(N=[N+]=[N-])(N=[N+]=[N-])=NC(=N1)QQQQQQT	TQQQQQQC1=NP(N=[N+]=[N-])(N=[N+]=[N-])=NC(=N1)QQQQQQT								YES
654	[H][NH+]([H])[H].[O-]C(=O)C(F)(F)C(F)(F)C(F)(F)C(F)(F)C(F)(F)C(F)(F)C(F)(F)C(F)(F)C(F)(F)C(F)(F)F	[H][NH+]([H])[H].OC(=O)C(F)(F)C(F)(F)C(F)(F)C(F)(F)C(F)(F)C(F)(F)C(F)(F)C(F)(F)C(F)(F)C(F)(F)F	[H][NH+]([H])[H].OC(=O)QQQQQQQQQT	[H][NH+]([H])[H].OC(=O)QQ7T	YES		[H][NH+]([H])[H].OC(=O)QQQQQQQQQT	[H][NH+]([H])[H].8#QT	[H][NH+]([H])[H].OC(=O)QQQQQQQQQT	[H][NH+]([H])[H].OC(=O)QQQQQQQQQT	[H][NH+]([H])[H].OC(=O)QQQQQQQQQT	[H][NH+]([H])[H].OC(=O)QQQQQQQQQT		NO					NO	NO
655	[H]C(O)(COP([O-])(=O)OCCCCCOC([H])(CCCCCCCCC)CCC(F)(F)C(F)(F)C(F)(F)C(F)(F)C(F)(F)C(F)(F)C(F)(F)C(F)(F)F)C([H])(O)C([H])(O)C([H])(O)C=O	[H]C(O)(COP(O)(=O)OCCCCCOC([H])(CCCCCCCCC)CCC(F)(F)C(F)(F)C(F)(F)C(F)(F)C(F)(F)C(F)(F)C(F)(F)C(F)(F)F)C([H])(O)C([H])(O)C([H])(O)C=O	[H]C(O)(COP(O)(=O)OCCCCCOC([H])(CCCCCCCCC)CCQQQQQQQTC([H])(O)C([H])(O)C([H])(O)C=O	[H]C(O)(COP(O)(=O)OCCCCCOC([H])(CCCCCCCCC)CC7TC([H])(O)C([H])(O)C([H])(O)C=O	YES		[H]C(O)(COP(O)(=O)OCCCCCOC([H])(CCCCCCCCC)CCQQQQQQQTC([H])(O)C([H])(O)C([H])(O)C=O	[H]C(O)(COP(O)(=O)OCCCCCOC([H])(CCCCCCCCC)CCQQQQQQQTC([H])(O)C([H])(O)C([H])(O)C=O	[H]C(O)(COP(O)(=O)OCCCCCOC([H])(CCCCCCCCC)CCQQQQQQQTC([H])(O)C([H])(O)C([H])(O)C=O	[H]C(O)(COP(O)(=O)OCCCCCOC([H])(CCCCCCCCC)CCQQQQQQQTC([H])(O)C([H])(O)C([H])(O)C=O	[H]C(O)(COP(O)(=O)OCCCCCOC([H])(CCCCCCCCC)CCQQQQQQQTC([H])(O)C([H])(O)C([H])(O)C=O	[H]C(O)(COP(O)(=O)OCCCCCOC([H])(CCCCCCCCC)CCQQQQQQQTC([H])(O)C([H])(O)C([H])(O)C=O								YES
656	OC(NC1CCCCC1NC(O)C(F)(F)C(F)(F)C(F)(F)C(F)(F)C(F)(F)C(F)(F)C(F)(F)F)C(F)(F)C(F)(F)C(F)(F)C(F)(F)C(F)(F)C(F)(F)C(F)(F)F	OC(NC1CCCCC1NC(O)C(F)(F)C(F)(F)C(F)(F)C(F)(F)C(F)(F)C(F)(F)C(F)(F)F)C(F)(F)C(F)(F)C(F)(F)C(F)(F)C(F)(F)C(F)(F)C(F)(F)F	OC(NC1CCCCC1NC(O)QQQQQQQQQQQQQT	OC(NC1CCCCC1NC(O)QQQQQQ7T	YES		OC(NC1CCCCC1NC(O)QQQQQQQQQQQQQT	OC(NC1CCCCC1NC(O)QQQQQQQQQQQQQT	OC(NC1CCCCC1NC(O)QQQQQQQQQQQQQT	OC(NC1CCCCC1NC(O)QQQQQQQQQQQQQT	OC(NC1CCCCC1NC(O)QQQQQQQQQQQQQT	OC(NC1CCCCC1NC(O)QQQQQQQQQQQQQT								YES
657	[K+].CCN(CCOC(=O)CCC([O-])=O)S(=O)(=O)C(F)(F)C(F)(F)C(F)(F)C(F)(F)C(F)(F)C(F)(F)C(F)(F)C(F)(F)F	[K+].CCN(CCOC(=O)CCC(O)=O)S(=O)(=O)C(F)(F)C(F)(F)C(F)(F)C(F)(F)C(F)(F)C(F)(F)C(F)(F)C(F)(F)F	[K+].CCN(CCOC(=O)CCC(O)=O)S(=O)(=O)QQQQQQQT	[K+].CCN(CCOC(=O)CCC(O)=O)S(=O)(=O)7T	YES		[K+].CCN(CCOC(=O)CCC(O)=O)S(=O)(=O)QQQQQQQT	[K+].CCN(CCOC(=O)CCC(O)=O)S(=O)(=O)QQQQQQQT	[K+].CCN(CCOC(=O)CCC(O)=O)S(=O)(=O)QQQQQQQT	[K+].CCN(CCOC(=O)CCC(O)=O)S(=O)(=O)QQQQQQQT	[K+].CCN(CCOC(=O)CCC(O)=O)S(=O)(=O)QQQQQQQT	[K+].CCN(CCOC(=O)CCC(O)=O)S(=O)(=O)QQQQQQQT								YES
658	[NH4+].[O-]S(=O)(=O)OCCC(F)(F)C(F)(F)C(F)(F)C(F)(F)C(F)(F)C(F)(F)C(F)(F)C(F)(F)C(F)(F)C(F)(F)C(F)(F)C(F)(F)F	[NH4+].OS(=O)(=O)OCCC(F)(F)C(F)(F)C(F)(F)C(F)(F)C(F)(F)C(F)(F)C(F)(F)C(F)(F)C(F)(F)C(F)(F)C(F)(F)C(F)(F)F	[NH4+].OS(=O)(=O)OCCQQQQQQQQQQQT	[NH4+].OS(=O)(=O)OCCQQQQ7T	YES		[NH4+].OS(=O)(=O)OCCQQQQQQQQQQQT	[NH4+].OS(=O)(=O)OCCQQQQQQQQQQQT	[NH4+].OS(=O)(=O)OCCQQQQQQQQQQQT	[NH4+].OS(=O)(=O)OCCQQQQQQQQQQQT	[NH4+].OS(=O)(=O)OCCQQQQQQQQQQQT	[NH4+].OS(=O)(=O)OCCQQQQQQQQQQQT								YES
659	OS(=O)(=O)C(F)(F)C(F)(F)C(F)(F)C(F)(F)C(F)(F)C(F)(F)C(F)(F)C(F)(F)C(F)(F)C(F)(F)C(F)(F)C(F)(F)C(F)(F)F	OS(=O)(=O)C(F)(F)C(F)(F)C(F)(F)C(F)(F)C(F)(F)C(F)(F)C(F)(F)C(F)(F)C(F)(F)C(F)(F)C(F)(F)C(F)(F)C(F)(F)F	OS(=O)(=O)QQQQQQQQQQQQT	OS(=O)(=O)QQQQQ7T	YES		OS(=O)(=O)QQQQQQQQQQQQT	OS(=O)(=O)QQQQQQQQQQQQT	OS(=O)(=O)QQQQQQQQQQQQT	OS(=O)(=O)QQQQQQQQQQQQT	9SQQQT	OS(=O)(=O)QQQQQQQQQQQQT					NO		NO	NO
660	[Na+].[Na+].CCN(CCOP([O-])([O-])=O)S(=O)(=O)C(F)(F)C(F)(F)C(F)(F)C(F)(F)C(F)(F)C(F)(F)C(F)(F)C(F)(F)F	[Na+].[Na+].CCN(CCOP(O)(O)=O)S(=O)(=O)C(F)(F)C(F)(F)C(F)(F)C(F)(F)C(F)(F)C(F)(F)C(F)(F)C(F)(F)F	[Na+].[Na+].CCN(CCOP(O)(O)=O)S(=O)(=O)QQQQQQQT	[Na+].[Na+].CCN(CCOP(O)(O)=O)S(=O)(=O)7T	YES		[Na+].[Na+].CCN(CCOP(O)(O)=O)S(=O)(=O)QQQQQQQT	[Na+].[Na+].CCN(CCOP(O)(O)=O)S(=O)(=O)QQQQQQQT	[Na+].[Na+].CCN(CCOP(O)(O)=O)S(=O)(=O)QQQQQQQT	[Na+].[Na+].CCN(CCOP(O)(O)=O)S(=O)(=O)QQQQQQQT	[Na+].[Na+].CCN(CCOP(O)(O)=O)S(=O)(=O)QQQQQQQT	[Na+].[Na+].CCN(CCOP(O)(O)=O)S(=O)(=O)QQQQQQQT								YES
661	[Na+].[NH-]S(=O)(=O)C(F)(F)C(F)(F)C(F)(F)C(F)(F)C(F)(F)C(F)(F)C(F)(F)C(F)(F)F	[Na+].[NH-]S(=O)(=O)C(F)(F)C(F)(F)C(F)(F)C(F)(F)C(F)(F)C(F)(F)C(F)(F)C(F)(F)F	[Na+].[NH-]S(=O)(=O)QQQQQQQT	[Na+].[NH-]S(=O)(=O)7T	YES		[Na+].[NH-]S(=O)(=O)QQQQQQQT	[Na+].[NH-]S(=O)(=O)QQQQQQQT	[Na+].[NH-]S(=O)(=O)QQQQQQQT	[Na+].[NH-]S(=O)(=O)QQQQQQQT	[Na+].[NH-]S(=O)(=O)QQQQQQQT	[Na+].[NH-]S(=O)(=O)QQQQQQQT								YES
662	OC(=O)C1=CC(=CC(OC(F)=C(F)C(F)(F)C(F)(F)C(F)(F)C(F)(F)C(F)(F)C(F)(F)C(F)(F)F)=C1)C(O)=O	OC(=O)C1=CC(=CC(OC(F)=C(F)C(F)(F)C(F)(F)C(F)(F)C(F)(F)C(F)(F)C(F)(F)C(F)(F)F)=C1)C(O)=O	OC(=O)C1=CC(=CC(OC(F)=C(F)QQQQQQT=C1)C(O)=O	O7T=C1)C(O)=O	YES		OC(=O)C1=CC(=CC(OC(F)=C(F)QQQQQQT=C1)C(O)=O	OC(=O)C1=CC(=CC(OC(F)=C(F)QQQQQQT=C1)C(O)=O	OC(=O)C1=CC(=CC(OC(F)=C(F)QQQQQQT=C1)C(O)=O	OC(=O)C1=CC(=CC(OC(F)=C(F)QQQQQQT=C1)C(O)=O	OC(=O)C1=CC(=CC(OC(F)=C(F)QQQQQQT=C1)C(O)=O	OC(=O)C1=CC(=CC(OC(F)=C(F)QQQQQQT=C1)C(O)=O								YES
663	OC1=CC=C(CCNC(=O)C(F)(F)C(F)(F)C(F)(F)C(F)(F)C(F)(F)C(F)(F)C(F)(F)C(F)(F)F)C=C1O	OC1=CC=C(CCNC(=O)C(F)(F)C(F)(F)C(F)(F)C(F)(F)C(F)(F)C(F)(F)C(F)(F)C(F)(F)F)C=C1O	OC1=CC=C(CCNC(=O)QQQQQQQTC=C1O	OC1=CC=C(CCNC(=O)7TC=C1O	YES		OC1=CC=C(CCNC(=O)QQQQQQQTC=C1O	OC1=CC=C(CCNC(=O)QQQQQQQTC=C1O	OC1=CC=C(CCNC(=O)QQQQQQQTC=C1O	OC1=CC=C(CCNC(=O)QQQQQQQTC=C1O	OC1=CC=C(CCNC(=O)QQQQQQQTC=C1O	OC1=CC=C(CCNC(=O)QQQQQQQTC=C1O								YES
664	OP(O)(=O)OC(F)(F)C(F)(F)C(F)(F)C(F)(F)C(F)(F)C(F)(F)C(F)(F)C(F)(F)C(F)(F)C(F)(F)F	OP(O)(=O)OC(F)(F)C(F)(F)C(F)(F)C(F)(F)C(F)(F)C(F)(F)C(F)(F)C(F)(F)C(F)(F)C(F)(F)F	OP(O)(=O)OQQQQQQQQQT	OP(O)(=O)OQQ7T	YES		OP(O)(=O)OQQQQQQQQQT	OP(O)(=O)OQQQQQQQQQT	OP(O)(=O)OQQQQQQQQQT	OP(O)(=O)OQQQQQQQQQT	OP(O)(=O)OQQQQQQQQQT	OP(O)(=O)OQQQQQQQQQT								YES
665	COC1=NN=C(NS(=O)(=O)C2=CC=C([NH3+])C=C2)C=C1.[O-]C(=O)C(F)(F)C(F)(F)C(F)(F)C(F)(F)C(F)(F)C(F)(F)C(F)(F)C(F)(F)F	COC1=NN=C(NS(=O)(=O)C2=CC=C([NH3+])C=C2)C=C1.OC(=O)C(F)(F)C(F)(F)C(F)(F)C(F)(F)C(F)(F)C(F)(F)C(F)(F)C(F)(F)F	COC1=NN=C(NS(=O)(=O)C2=CC=C([NH3+])C=C2)C=C1.OC(=O)QQQQQQQT	COC1=NN=C(NS(=O)(=O)C2=CC=C([NH3+])C=C2)C=C1.OC(=O)7T	YES		COC1=NN=C(NS(=O)(=O)C2=CC=C([NH3+])C=C2)C=C1.OC(=O)QQQQQQQT	COC1=NN=C(NS(=O)(=O)C2=CC=C([NH3+])C=C2)C=C1.8#	COC1=NN=C(NS(=O)(=O)C2=CC=C([NH3+])C=C2)C=C1.OC(=O)QQQQQQQT	COC1=NN=C(NS(=O)(=O)C2=CC=C([NH3+])C=C2)C=C1.OC(=O)QQQQQQQT	COC1=NN=C(NS(=O)(=O)C2=CC=C([NH3+])C=C2)C=C1.OC(=O)QQQQQQQT	COC1=NN=C(NS(=O)(=O)C2=CC=C([NH3+])C=C2)C=C1.OC(=O)QQQQQQQT		NO					NO	NO
666	FC(F)(F)C(F)(F)C(F)(F)C(F)(F)C(F)(F)C(F)(F)C(F)(F)C(F)(F)[I+]C1=CC=CC=C1	FC(F)(F)C(F)(F)C(F)(F)C(F)(F)C(F)(F)C(F)(F)C(F)(F)C(F)(F)[I+]C1=CC=CC=C1	TQQQQQQQ[I+]C1=CC=CC=C1	7T[I+]C1=CC=CC=C1	YES		TQQQQQQQ[I+]C1=CC=CC=C1	TQQQQQQQ[I+]C1=CC=CC=C1	TQQQQQQQ[I+]C1=CC=CC=C1	TQQQQQQQ[I+]C1=CC=CC=C1	TQQQQQQQ[I+]C1=CC=CC=C1	TQQQQQQQ[I+]C1=CC=CC=C1								YES
667	NC1=CC(Br)=C(OC(F)=C(F)C(F)(F)C(F)(F)C(F)(F)C(F)(F)C(F)(F)C(F)(F)C(F)(F)F)C=C1N	NC1=CC(X)=C(OC(F)=C(F)C(F)(F)C(F)(F)C(F)(F)C(F)(F)C(F)(F)C(F)(F)C(F)(F)F)C=C1N	NC1=CC(X)=C(OC(F)=C(F)QQQQQQTC=C1N	NC1=C7TC=C1N	YES		NC1=CC(X)=C(OC(F)=C(F)QQQQQQTC=C1N	NC1=CC(X)=C(OC(F)=C(F)QQQQQQTC=C1N	NC1=CC(X)=C(OC(F)=C(F)QQQQQQTC=C1N	NC1=CC(X)=C(OC(F)=C(F)QQQQQQTC=C1N	NC1=CC(X)=C(OC(F)=C(F)QQQQQQTC=C1N	NC1=CC(X)=C(OC(F)=C(F)QQQQQQTC=C1N								YES
668	OS(=O)(=O)C1=CC=C(NC(=O)C(F)(F)C(F)(F)C(F)(F)C(F)(F)C(F)(F)C(F)(F)C(F)(F)F)C=C1	OS(=O)(=O)C1=CC=C(NC(=O)C(F)(F)C(F)(F)C(F)(F)C(F)(F)C(F)(F)C(F)(F)C(F)(F)F)C=C1	OS(=O)(=O)C1=CC=C(NC(=O)QQQQQQTC=C1	OS(=O)(=O)C1=CC=7TC=C1	YES		OS(=O)(=O)C1=CC=C(NC(=O)QQQQQQTC=C1	OS(=O)(=O)C1=CC=C(NC(=O)QQQQQQTC=C1	OS(=O)(=O)C1=CC=C(NC(=O)QQQQQQTC=C1	OS(=O)(=O)C1=CC=C(NC(=O)QQQQQQTC=C1	OS(=O)(=O)C1=CC=C(NC(=O)QQQQQQTC=C1	OS(=O)(=O)C1=CC=C(NC(=O)QQQQQQTC=C1								YES
669	[OH-].OC(=O)C[NH2+]CCCNC(=O)C(F)(F)C(F)(F)C(F)(F)C(F)(F)C(F)(F)C(F)(F)C(F)(F)C(F)(F)C(F)(F)F	[OH-].OC(=O)C[NH2+]CCCNC(=O)C(F)(F)C(F)(F)C(F)(F)C(F)(F)C(F)(F)C(F)(F)C(F)(F)C(F)(F)C(F)(F)F	[OH-].OC(=O)C[NH2+]CCCNC(=O)QQQQQQQQT	[OH-].OC(=O)C[NH2+]CCCNC(=O)Q7T	YES		[OH-].OC(=O)C[NH2+]CCCNC(=O)QQQQQQQQT	[OH-].OC(=O)C[NH2+]CCCNC(=O)QQQQQQQQT	[OH-].OC(=O)C[NH2+]CCCNC(=O)QQQQQQQQT	[OH-].OC(=O)C[NH2+]CCCNC(=O)QQQQQQQQT	[OH-].OC(=O)C[NH2+]CCCNC(=O)QQQQQQQQT	[OH-].OC(=O)C[NH2+]CCCNC(=O)QQQQQQQQT								YES
670	O[13C](=O)[13C](F)(F)C(F)(F)C(F)(F)C(F)(F)C(F)(F)C(F)(F)C(F)(F)C(F)(F)C(F)(F)C(F)(F)C(F)(F)C(F)(F)C(F)(F)F	OC(=O)C(F)(F)C(F)(F)C(F)(F)C(F)(F)C(F)(F)C(F)(F)C(F)(F)C(F)(F)C(F)(F)C(F)(F)C(F)(F)C(F)(F)C(F)(F)F	OC(=O)QQQQQQQQQQQQT	OC(=O)QQQQQ7T	YES		OC(=O)QQQQQQQQQQQQT	8#QQQQT	OC(=O)QQQQQQQQQQQQT	OC(=O)QQQQQQQQQQQQT	OC(=O)QQQQQQQQQQQQT	OC(=O)QQQQQQQQQQQQT		NO					NO	NO
671	O[13C](=O)[13C](F)(F)C(F)(F)C(F)(F)C(F)(F)C(F)(F)C(F)(F)C(F)(F)C(F)(F)C(F)(F)C(F)(F)F	OC(=O)C(F)(F)C(F)(F)C(F)(F)C(F)(F)C(F)(F)C(F)(F)C(F)(F)C(F)(F)C(F)(F)C(F)(F)F	OC(=O)QQQQQQQQQT	OC(=O)QQ7T	YES		OC(=O)QQQQQQQQQT	8#QT	OC(=O)QQQQQQQQQT	OC(=O)QQQQQQQQQT	OC(=O)QQQQQQQQQT	OC(=O)QQQQQQQQQT		NO					NO	NO
672	OC(CC(=O)OCCC(F)(F)C(F)(F)C(F)(F)C(F)(F)C(F)(F)C(F)(F)C(F)(F)C(F)(F)F)(CC(=O)OCCC(F)(F)C(F)(F)C(F)(F)C(F)(F)C(F)(F)C(F)(F)C(F)(F)C(F)(F)F)CC(=O)OCCC(F)(F)C(F)(F)C(F)(F)C(F)(F)C(F)(F)C(F)(F)C(F)(F)C(F)(F)F	OC(CC(=O)OCCC(F)(F)C(F)(F)C(F)(F)C(F)(F)C(F)(F)C(F)(F)C(F)(F)C(F)(F)F)(CC(=O)OCCC(F)(F)C(F)(F)C(F)(F)C(F)(F)C(F)(F)C(F)(F)C(F)(F)C(F)(F)F)CC(=O)OCCC(F)(F)C(F)(F)C(F)(F)C(F)(F)C(F)(F)C(F)(F)C(F)(F)C(F)(F)F	OC(CC(=O)OCCQQQQQQQT(CC(=O)OCCQQQQQQQTCC(=O)OCCQQQQQQQT	OC(CC(=O)OCC7T(CC(=O)OCC7TCC(=O)OCC7T	YES		OC(CC(=O)OCCQQQQQQQT(CC(=O)OCCQQQQQQQTCC(=O)OCCQQQQQQQT	OC(CC(=O)OCCQQQQQQQT(CC(=O)OCCQQQQQQQTCC(=O)OCCQQQQQQQT	OC(CC(=O)OCCQQQQQQQT(CC(=O)OCCQQQQQQQTCC(=O)OCCQQQQQQQT	OC(CC(=O)OCCQQQQQQQT(CC(=O)OCCQQQQQQQTCC(=O)OCCQQQQQQQT	OC(CC(=O)OCCQQQQQQQT(CC(=O)OCCQQQQQQQTCC(=O)OCCQQQQQQQT	OC(CC(=O)OCCQQQQQQQT(CC(=O)OCCQQQQQQQTCC(=O)OCCQQQQQQQT								YES
673	CC(C)(CS([O-])(=O)=O)NC(=O)CCS(=O)CCC(F)(F)C(F)(F)C(F)(F)C(F)(F)C(F)(F)C(F)(F)C(F)(F)C(F)(F)F	CC(C)(CS(O)(=O)=O)NC(=O)CCS(=O)CCC(F)(F)C(F)(F)C(F)(F)C(F)(F)C(F)(F)C(F)(F)C(F)(F)C(F)(F)F	CC(C)(CS(O)(=O)=O)NC(=O)CCS(=O)CCQQQQQQQT	CC(C)(CS(O)(=O)=O)NC(=O)CCS(=O)CC7T	YES		CC(C)(CS(O)(=O)=O)NC(=O)CCS(=O)CCQQQQQQQT	CC(C)(CS(O)(=O)=O)NC(=O)CCS(=O)CCQQQQQQQT	CC(C)(CS(O)(=O)=O)NC(=O)CCS(=O)CCQQQQQQQT	CC(C)(CS(O)(=O)=O)NC(=O)CCS(=O)CCQQQQQQQT	CC(C)(CS(O)(=O)=O)NC(=O)CCS(=O)CCQQQQQQQT	CC(C)(CS(O)(=O)=O)NC(=O)CCS(=O)CCQQQQQQQT								YES
674	C[N+](C)(CCCNS(=O)(=O)C(F)(F)C(F)(F)C(F)(F)C(F)(F)C(F)(F)C(F)(F)C(F)(F)C(F)(F)F)CCCS(O)(=O)=O	C[N+](C)(CCCNS(=O)(=O)C(F)(F)C(F)(F)C(F)(F)C(F)(F)C(F)(F)C(F)(F)C(F)(F)C(F)(F)F)CCCS(O)(=O)=O	C[N+](C)(CCCNS(=O)(=O)QQQQQQQTCCCS(O)(=O)=O	C[N+](C)(CCCNS(=O)(=O)7TCCCS(O)(=O)=O	YES		C[N+](C)(CCCNS(=O)(=O)QQQQQQQTCCCS(O)(=O)=O	C[N+](C)(CCCNS(=O)(=O)QQQQQQQTCCCS(O)(=O)=O	C[N+](C)(CCCNS(=O)(=O)QQQQQQQTCCCS(O)(=O)=O	C[N+](C)(CCCNS(=O)(=O)QQQQQQQTCCCS(O)(=O)=O	C[N+](C)(CCCNS(=O)(=O)QQQQQQQTCCCS(O)(=O)=O	C[N+](C)(CCCNS(=O)(=O)QQQQQQQTCCCS(O)(=O)=O								YES
675	[NH4+].CCN(CCOP([O-])(=O)OCCN(CC)S(=O)(=O)C(F)(F)C(F)(F)C(F)(F)C(F)(F)C(F)(F)C(F)(F)C(F)(F)C(F)(F)C(F)(F)C(F)(F)C(F)(F)C(F)(F)C(F)(F)C(F)(F)F)S(=O)(=O)C(F)(F)C(F)(F)C(F)(F)C(F)(F)C(F)(F)C(F)(F)C(F)(F)C(F)(F)C(F)(F)C(F)(F)C(F)(F)C(F)(F)C(F)(F)C(F)(F)F	[NH4+].CCN(CCOP(O)(=O)OCCN(CC)S(=O)(=O)C(F)(F)C(F)(F)C(F)(F)C(F)(F)C(F)(F)C(F)(F)C(F)(F)C(F)(F)C(F)(F)C(F)(F)C(F)(F)C(F)(F)C(F)(F)C(F)(F)F)S(=O)(=O)C(F)(F)C(F)(F)C(F)(F)C(F)(F)C(F)(F)C(F)(F)C(F)(F)C(F)(F)C(F)(F)C(F)(F)C(F)(F)C(F)(F)C(F)(F)C(F)(F)F	[NH4+].CCN(CCOP(O)(=O)OCCN(CC)S(=O)(=O)QQQQQQQQQQQQQTS(=O)(=O)QQQQQQQQQQQQQT	[NH4+].CCN(CCOP(O)(=O)OCCN(CC)S(=O)(=O)QQQQQQ7TS(=O)(=O)QQQQQQ7T	YES		[NH4+].CCN(CCOP(O)(=O)OCCN(CC)S(=O)(=O)QQQQQQQQQQQQQTS(=O)(=O)QQQQQQQQQQQQQT	[NH4+].CCN(CCOP(O)(=O)OCCN(CC)S(=O)(=O)QQQQQQQQQQQQQTS(=O)(=O)QQQQQQQQQQQQQT	[NH4+].CCN(CCOP(O)(=O)OCCN(CC)S(=O)(=O)QQQQQQQQQQQQQTS(=O)(=O)QQQQQQQQQQQQQT	[NH4+].CCN(CCOP(O)(=O)OCCN(CC)S(=O)(=O)QQQQQQQQQQQQQTS(=O)(=O)QQQQQQQQQQQQQT	[NH4+].CCN(CCOP(O)(=O)OCCN(CC)S(=O)(=O)QQQQQQQQQQQQQTS(=O)(=O)QQQQQQQQQQQQQT	[NH4+].CCN(CCOP(O)(=O)OCCN(CC)S(=O)(=O)QQQQQQQQQQQQQTS(=O)(=O)QQQQQQQQQQQQQT								YES
676	[Cl-].CC(C)N(CCOCCOCCOCCOCC[N+](C)(C)C)S(=O)(=O)C(F)(F)C(F)(F)C(F)(F)C(F)(F)C(F)(F)C(F)(F)C(F)(F)C(F)(F)F	[X-].CC(C)N(CCOCCOCCOCCOCC[N+](C)(C)C)S(=O)(=O)C(F)(F)C(F)(F)C(F)(F)C(F)(F)C(F)(F)C(F)(F)C(F)(F)C(F)(F)F	[X-].CC(C)N(CCOCCOCCOCCOCC[N+](C)(C)C)S(=O)(=O)QQQQQQQT	[X-].CC(C)N(CCOCCOCCOCCOCC[N+](C)(C)C)S(=O)(=O)7T	YES		[X-].CC(C)N(CCOCCOCCOCCOCC[N+](C)(C)C)S(=O)(=O)QQQQQQQT	[X-].CC(C)N(CCOCCOCCOCCOCC[N+](C)(C)C)S(=O)(=O)QQQQQQQT	[X-].CC(C)N(CCOCCOCCOCCOCC[N+](C)(C)C)S(=O)(=O)QQQQQQQT	[X-].CC(C)N(CCOCCOCCOCCOCC[N+](C)(C)C)S(=O)(=O)QQQQQQQT	[X-].CC(C)N(CCOCCOCCOCCOCC[N+](C)(C)C)S(=O)(=O)QQQQQQQT	[X-].CC(C)N(CCOCCOCCOCCOCC[N+](C)(C)C)S(=O)(=O)QQQQQQQT								YES
677	C[N+](C)(CCC(F)(F)C(F)(F)C(F)(F)C(F)(F)C(F)(F)C(F)(F)C(F)(F)C(F)(F)F)CC(O)=O	C[N+](C)(CCC(F)(F)C(F)(F)C(F)(F)C(F)(F)C(F)(F)C(F)(F)C(F)(F)C(F)(F)F)CC(O)=O	C[N+](C)(CCQQQQQQQTCC(O)=O	C[N+](C)(CC7TCC(O)=O	YES		C[N+](C)(CCQQQQQQQTCC(O)=O	C[N+](C)(CCQQQQQQQTCC(O)=O	C[N+](C)(CCQQQQQQQTCC(O)=O	C[N+](C)(CCQQQQQQQTCC(O)=O	C[N+](C)(CCQQQQQQQTCC(O)=O	C[N+](C)(CCQQQQQQQTCC(O)=O								YES
678	CO[Si](CCCNC(=O)C(F)(F)C(F)(F)C(F)(F)C(F)(F)C(F)(F)C(F)(F)C(F)(F)C(F)(F)C(F)(F)C(F)(F)F)(OC)OC	CO[Si](CCCNC(=O)C(F)(F)C(F)(F)C(F)(F)C(F)(F)C(F)(F)C(F)(F)C(F)(F)C(F)(F)C(F)(F)C(F)(F)F)(OC)OC	CO[Si](CCCNC(=O)QQQQQQQQQT(OC)OC	CO[Si](CCCNC(=O)QQ7T(OC)OC	YES		CO[Si](CCCNC(=O)QQQQQQQQQT(OC)OC	CO[Si](CCCNC(=O)QQQQQQQQQT(OC)OC	CO[Si](CCCNC(=O)QQQQQQQQQT(OC)OC	CO[Si](CCCNC(=O)QQQQQQQQQT(OC)OC	CO[Si](CCCNC(=O)QQQQQQQQQT(OC)OC	CO[Si](CCCNC(=O)QQQQQQQQQT(OC)OC								YES
679	CN(C)CCCNC(=O)C(F)(F)C(F)(F)C(F)(F)C(F)(F)C(F)(F)C(F)(F)C(F)(F)C(F)(F)C(F)(F)C(F)(F)C(F)(F)C(F)(F)C(F)(F)C(F)(F)F	CN(C)CCCNC(=O)C(F)(F)C(F)(F)C(F)(F)C(F)(F)C(F)(F)C(F)(F)C(F)(F)C(F)(F)C(F)(F)C(F)(F)C(F)(F)C(F)(F)C(F)(F)C(F)(F)F	CN(C)CCCNC(=O)QQQQQQQQQQQQQT	CN(C)CCCNC(=O)QQQQQQ7T	YES		CN(C)CCCNC(=O)QQQQQQQQQQQQQT	CN(C)CCCNC(=O)QQQQQQQQQQQQQT	CN(C)CCCNC(=O)QQQQQQQQQQQQQT	CN(C)CCCNC(=O)QQQQQQQQQQQQQT	CN(C)CCCNC(=O)QQQQQQQQQQQQQT	CN(C)CCCNC(=O)QQQQQQQQQQQQQT								YES
680	[Br-].C[N+](C)(C)CCCNCCS(=O)(=O)C(F)(F)C(F)(F)C(F)(F)C(F)(F)C(F)(F)C(F)(F)C(F)(F)C(F)(F)F	[X-].C[N+](C)(C)CCCNCCS(=O)(=O)C(F)(F)C(F)(F)C(F)(F)C(F)(F)C(F)(F)C(F)(F)C(F)(F)C(F)(F)F	[X-].C[N+](C)(C)CCCNCCS(=O)(=O)QQQQQQQT	[X-].C[N+](C)(C)CCCNCCS(=O)(=O)7T	YES		[X-].C[N+](C)(C)CCCNCCS(=O)(=O)QQQQQQQT	[X-].C[N+](C)(C)CCCNCCS(=O)(=O)QQQQQQQT	[X-].C[N+](C)(C)CCCNCCS(=O)(=O)QQQQQQQT	[X-].C[N+](C)(C)CCCNCCS(=O)(=O)QQQQQQQT	[X-].C[N+](C)(C)CCCNCCS(=O)(=O)QQQQQQQT	[X-].C[N+](C)(C)CCCNCCS(=O)(=O)QQQQQQQT								YES
681	CN(C)CCCNC(=O)CSCCC(F)(F)C(F)(F)C(F)(F)C(F)(F)C(F)(F)C(F)(F)C(F)(F)C(F)(F)C(F)(F)C(F)(F)F	CN(C)CCCNC(=O)CSCCC(F)(F)C(F)(F)C(F)(F)C(F)(F)C(F)(F)C(F)(F)C(F)(F)C(F)(F)C(F)(F)C(F)(F)F	CN(C)CCCNC(=O)CSCCQQQQQQQQQT	CN(C)CCCNC(=O)CSCCQQ7T	YES		CN(C)CCCNC(=O)CSCCQQQQQQQQQT	CN(C)CCCNC(=O)CSCCQQQQQQQQQT	CN(C)CCCNC(=O)CSCCQQQQQQQQQT	CN(C)CCCNC(=O)CSCCQQQQQQQQQT	CN(C)CCCNC(=O)CSCCQQQQQQQQQT	CN(C)CCCNC(=O)CSCCQQQQQQQQQT								YES
682	C[N+](C)(C)CCCNC(=O)CSCCC(F)(F)C(F)(F)C(F)(F)C(F)(F)C(F)(F)C(F)(F)C(F)(F)C(F)(F)C(F)(F)C(F)(F)F	C[N+](C)(C)CCCNC(=O)CSCCC(F)(F)C(F)(F)C(F)(F)C(F)(F)C(F)(F)C(F)(F)C(F)(F)C(F)(F)C(F)(F)C(F)(F)F	C[N+](C)(C)CCCNC(=O)CSCCQQQQQQQQQT	C[N+](C)(C)CCCNC(=O)CSCCQQ7T	YES		C[N+](C)(C)CCCNC(=O)CSCCQQQQQQQQQT	C[N+](C)(C)CCCNC(=O)CSCCQQQQQQQQQT	C[N+](C)(C)CCCNC(=O)CSCCQQQQQQQQQT	C[N+](C)(C)CCCNC(=O)CSCCQQQQQQQQQT	C[N+](C)(C)CCCNC(=O)CSCCQQQQQQQQQT	C[N+](C)(C)CCCNC(=O)CSCCQQQQQQQQQT								YES
683	C[N+](C)(CCC(F)C(F)(F)C(F)(F)C(F)(F)C(F)(F)C(F)(F)C(F)(F)C(F)(F)C(F)(F)C(F)(F)C(F)(F)C(F)(F)C(F)(F)C(F)(F)C(F)(F)C(F)(F)F)CC(O)=O	C[N+](C)(CCC(F)C(F)(F)C(F)(F)C(F)(F)C(F)(F)C(F)(F)C(F)(F)C(F)(F)C(F)(F)C(F)(F)C(F)(F)C(F)(F)C(F)(F)C(F)(F)C(F)(F)C(F)(F)F)CC(O)=O	C[N+](C)(CCC(F)QQQQQQQQQQQQQQTCC(O)=O	C[N+](C)(CCC(F)QQQQQQQ7TCC(O)=O	YES		C[N+](C)(CCC(F)QQQQQQQQQQQQQQTCC(O)=O	C[N+](C)(CCC(F)QQQQQQQQQQQQQQTCC(O)=O	C[N+](C)(CCC(F)QQQQQQQQQQQQQQTCC(O)=O	C[N+](C)(CCC(F)QQQQQQQQQQQQQQTCC(O)=O	C[N+](C)(CCC(F)QQQQQQQQQQQQQQTCC(O)=O	C[N+](C)(CCC(F)QQQQQQQQQQQQQQTCC(O)=O								YES
684	[Li+].[O-]S(=O)(=O)CCSCCC(F)(F)C(F)(F)C(F)(F)C(F)(F)C(F)(F)C(F)(F)C(F)(F)C(F)(F)F	[Li+].OS(=O)(=O)CCSCCC(F)(F)C(F)(F)C(F)(F)C(F)(F)C(F)(F)C(F)(F)C(F)(F)C(F)(F)F	[Li+].OS(=O)(=O)CCSCCQQQQQQQT	[Li+].OS(=O)(=O)CCSCC7T	YES		[Li+].OS(=O)(=O)CCSCCQQQQQQQT	[Li+].OS(=O)(=O)CCSCCQQQQQQQT	[Li+].OS(=O)(=O)CCSCCQQQQQQQT	[Li+].OS(=O)(=O)CCSCCQQQQQQQT	[Li+].OS(=O)(=O)CCSCCQQQQQQQT	[Li+].OS(=O)(=O)CCSCCQQQQQQQT								YES
685	[Er+3].[O-]P(=O)(C(F)(F)C(F)(F)C(F)(F)C(F)(F)C(F)(F)C(F)(F)C(F)(F)C(F)(F)F)C(F)(F)C(F)(F)C(F)(F)C(F)(F)C(F)(F)C(F)(F)C(F)(F)C(F)(F)C(F)(F)C(F)(F)F.[O-]P(=O)(C(F)(F)C(F)(F)C(F)(F)C(F)(F)C(F)(F)C(F)(F)C(F)(F)C(F)(F)F)C(F)(F)C(F)(F)C(F)(F)C(F)(F)C(F)(F)C(F)(F)C(F)(F)C(F)(F)C(F)(F)C(F)(F)F.[O-]P(=O)(C(F)(F)C(F)(F)C(F)(F)C(F)(F)C(F)(F)C(F)(F)C(F)(F)C(F)(F)F)C(F)(F)C(F)(F)C(F)(F)C(F)(F)C(F)(F)C(F)(F)C(…	[Er+3].OP(=O)(C(F)(F)C(F)(F)C(F)(F)C(F)(F)C(F)(F)C(F)(F)C(F)(F)C(F)(F)F)C(F)(F)C(F)(F)C(F)(F)C(F)(F)C(F)(F)C(F)(F)C(F)(F)C(F)(F)C(F)(F)C(F)(F)F.OP(=O)(C(F)(F)C(F)(F)C(F)(F)C(F)(F)C(F)(F)C(F)(F)C(F)(F)C(F)(F)F)C(F)(F)C(F)(F)C(F)(F)C(F)(F)C(F)(F)C(F)(F)C(F)(F)C(F)(F)C(F)(F)C(F)(F)F.OP(=O)(C(F)(F)C(F)(F)C(F)(F)C(F)(F)C(F)(F)C(F)(F)C(F)(F)C(F)(F)F)C(F)(F)C(F)(F)C(F)(F)C(F)(F)C(F)(F)C(F)(F)C(F)(F)C(F)…	[Er+3].OP(=O)(QQQQQQQQQQQQQQQQQT.OP(=O)(QQQQQQQQQQQQQQQQQT.OP(=O)(QQQQQQQQQQQQQQQQQT	[Er+3].OP(=O)(QQQQQQQQQQ7T.OP(=O)(QQQQQQQQQQ7T.OP(=O)(QQQQQQQQQQ7T	YES		[Er+3].OP(=O)(QQQQQQQQQQQQQQQQQT.OP(=O)(QQQQQQQQQQQQQQQQQT.OP(=O)(QQQQQQQQQQQQQQQQQT	[Er+3].OP(=O)(QQQQQQQQQQQQQQQQQT.OP(=O)(QQQQQQQQQQQQQQQQQT.OP(=O)(QQQQQQQQQQQQQQQQQT	[Er+3].OP(=O)(QQQQQQQQQQQQQQQQQT.OP(=O)(QQQQQQQQQQQQQQQQQT.OP(=O)(QQQQQQQQQQQQQQQQQT	[Er+3].OP(=O)(QQQQQQQQQQQQQQQQQT.OP(=O)(QQQQQQQQQQQQQQQQQT.OP(=O)(QQQQQQQQQQQQQQQQQT	[Er+3].OP(=O)(QQQQQQQQQQQQQQQQQT.OP(=O)(QQQQQQQQQQQQQQQQQT.OP(=O)(QQQQQQQQQQQQQQQQQT	[Er+3].OP(=O)(QQQQQQQQQQQQQQQQQT.OP(=O)(QQQQQQQQQQQQQQQQQT.OP(=O)(QQQQQQQQQQQQQQQQQT								YES
686	[Cl-].C[N+](C)(CCCNS(=O)(=O)C(F)(F)C(F)(F)C(F)(F)C(F)(F)C(F)(F)C(F)(F)C(F)(F)C(F)(F)F)CC1=CC=CC=C1	[X-].C[N+](C)(CCCNS(=O)(=O)C(F)(F)C(F)(F)C(F)(F)C(F)(F)C(F)(F)C(F)(F)C(F)(F)C(F)(F)F)CC1=CC=CC=C1	[X-].C[N+](C)(CCCNS(=O)(=O)QQQQQQQTCC1=CC=CC=C1	[X-].C[N+](C)(CCCNS(=O)(=O)7TCC1=CC=CC=C1	YES		[X-].C[N+](C)(CCCNS(=O)(=O)QQQQQQQTCC1=CC=CC=C1	[X-].C[N+](C)(CCCNS(=O)(=O)QQQQQQQTCC1=CC=CC=C1	[X-].C[N+](C)(CCCNS(=O)(=O)QQQQQQQTCC1=CC=CC=C1	[X-].C[N+](C)(CCCNS(=O)(=O)QQQQQQQTCC1=CC=CC=C1	[X-].C[N+](C)(CCCNS(=O)(=O)QQQQQQQTCC1=CC=CC=C1	[X-].C[N+](C)(CCCNS(=O)(=O)QQQQQQQTCC1=CC=CC=C1								YES
687	OCCOCCOCCOCCOCCC(F)(F)C(F)(F)C(F)(F)C(F)(F)C(F)(F)C(F)(F)C(F)(F)C(F)(F)F	OCCOCCOCCOCCOCCC(F)(F)C(F)(F)C(F)(F)C(F)(F)C(F)(F)C(F)(F)C(F)(F)C(F)(F)F	OCCOCCOCCOCCOCCQQQQQQQT	OCCOCCOCCOCCOCC7T	YES		OCCOCCOCCOCCOCCQQQQQQQT	OCCOCCOCCOCCOCCQQQQQQQT	OCCOCCOCCOCCOCCQQQQQQQT	OCCOCCOCCOCCOCCQQQQQQQT	OCCOCCOCCOCCOCCQQQQQQQT	OCCOCCOCCOCCOCCQQQQQQQT								YES
688	[NH4+].[O-]P(=O)(OCC(F)(F)C(F)(F)C(F)(F)C(F)(F)C(F)(F)C(F)(F)C(F)(F)F)OCC(F)(F)C(F)(F)C(F)(F)C(F)(F)C(F)(F)C(F)(F)C(F)(F)F	[NH4+].OP(=O)(OCC(F)(F)C(F)(F)C(F)(F)C(F)(F)C(F)(F)C(F)(F)C(F)(F)F)OCC(F)(F)C(F)(F)C(F)(F)C(F)(F)C(F)(F)C(F)(F)C(F)(F)F	[NH4+].OP(=O)(OCQQQQQQTOCQQQQQQT	[NH4+].OP(=O)(O7TO7T	YES		[NH4+].OP(=O)(OCQQQQQQTOCQQQQQQT	[NH4+].OP(=O)(OCQQQQQQTOCQQQQQQT	[NH4+].OP(=O)(OCQQQQQQTOCQQQQQQT	[NH4+].OP(=O)(OCQQQQQQTOCQQQQQQT	[NH4+].OP(=O)(OCQQQQQQTOCQQQQQQT	[NH4+].OP(=O)(OCQQQQQQTOCQQQQQQT								YES
689	OC(=O)C(F)(F)C(F)(F)C(F)(F)C(F)(F)C(F)(F)C(F)(F)C(F)(F)C(F)(F)C(F)(F)C(F)(F)C(F)(F)C(F)(F)C(F)(F)C(F)(F)C(F)(F)C(F)(F)C(F)(F)C(F)(F)C(F)(F)C(F)(F)F	OC(=O)C(F)(F)C(F)(F)C(F)(F)C(F)(F)C(F)(F)C(F)(F)C(F)(F)C(F)(F)C(F)(F)C(F)(F)C(F)(F)C(F)(F)C(F)(F)C(F)(F)C(F)(F)C(F)(F)C(F)(F)C(F)(F)C(F)(F)C(F)(F)F	OC(=O)QQQQQQQQQQQQQQQQQQQT	OC(=O)QQQQQQQQQQQQ7T	YES		OC(=O)QQQQQQQQQQQQQQQQQQQT	8#QQQQQQQQQQQT	OC(=O)QQQQQQQQQQQQQQQQQQQT	OC(=O)QQQQQQQQQQQQQQQQQQQT	OC(=O)QQQQQQQQQQQQQQQQQQQT	OC(=O)QQQQQQQQQQQQQQQQQQQT		NO					NO	NO
690	OP(O)(=O)C(F)(F)C(F)(F)C(F)(F)C(F)(F)C(F)(F)C(F)(F)C(F)(F)C(F)(F)C(F)(F)C(F)(F)C(F)(F)C(F)(F)F	OP(O)(=O)C(F)(F)C(F)(F)C(F)(F)C(F)(F)C(F)(F)C(F)(F)C(F)(F)C(F)(F)C(F)(F)C(F)(F)C(F)(F)C(F)(F)F	OP(O)(=O)QQQQQQQQQQQT	OP(O)(=O)QQQQ7T	YES		OP(O)(=O)QQQQQQQQQQQT	OP(O)(=O)QQQQQQQQQQQT	OP(O)(=O)QQQQQQQQQQQT	8PQQQT	OP(O)(=O)QQQQQQQQQQQT	OP(O)(=O)QQQQQQQQQQQT				NO			NO	NO
691	CCOS([O-])(=O)=O.CC[N+](C)(C)CCCNC(=O)C(C)CSCCC(F)(F)C(F)(F)C(F)(F)C(F)(F)C(F)(F)C(F)(F)C(F)(F)C(F)(F)F	CCOS(O)(=O)=O.CC[N+](C)(C)CCCNC(=O)C(C)CSCCC(F)(F)C(F)(F)C(F)(F)C(F)(F)C(F)(F)C(F)(F)C(F)(F)C(F)(F)F	CCOS(O)(=O)=O.CC[N+](C)(C)CCCNC(=O)C(C)CSCCQQQQQQQT	CCOS(O)(=O)=O.CC[N+](C)(C)CCCNC(=O)C(C)CSCC7T	YES		CCOS(O)(=O)=O.CC[N+](C)(C)CCCNC(=O)C(C)CSCCQQQQQQQT	CCOS(O)(=O)=O.CC[N+](C)(C)CCCNC(=O)C(C)CSCCQQQQQQQT	CCOS(O)(=O)=O.CC[N+](C)(C)CCCNC(=O)C(C)CSCCQQQQQQQT	CCOS(O)(=O)=O.CC[N+](C)(C)CCCNC(=O)C(C)CSCCQQQQQQQT	CCOS(O)(=O)=O.CC[N+](C)(C)CCCNC(=O)C(C)CSCCQQQQQQQT	CCOS(O)(=O)=O.CC[N+](C)(C)CCCNC(=O)C(C)CSCCQQQQQQQT								YES
692	CCCN(CCC[N+](CC)(CC)CC([O-])=O)S(=O)(=O)C(F)(F)C(F)(F)C(F)(F)C(F)(F)C(F)(F)C(F)(F)C(F)(F)C(F)(F)F	CCCN(CCC[N+](CC)(CC)CC(O)=O)S(=O)(=O)C(F)(F)C(F)(F)C(F)(F)C(F)(F)C(F)(F)C(F)(F)C(F)(F)C(F)(F)F	CCCN(CCC[N+](CC)(CC)CC(O)=O)S(=O)(=O)QQQQQQQT	CCCN(CCC[N+](CC)(CC)CC(O)=O)S(=O)(=O)7T	YES		CCCN(CCC[N+](CC)(CC)CC(O)=O)S(=O)(=O)QQQQQQQT	CCCN(CCC[N+](CC)(CC)CC(O)=O)S(=O)(=O)QQQQQQQT	CCCN(CCC[N+](CC)(CC)CC(O)=O)S(=O)(=O)QQQQQQQT	CCCN(CCC[N+](CC)(CC)CC(O)=O)S(=O)(=O)QQQQQQQT	CCCN(CCC[N+](CC)(CC)CC(O)=O)S(=O)(=O)QQQQQQQT	CCCN(CCC[N+](CC)(CC)CC(O)=O)S(=O)(=O)QQQQQQQT								YES
693	FC(F)(F)C(F)(F)C(F)(F)C(F)(F)C(F)(F)C(F)(F)C(F)(F)COCCC[Si](Cl)(Cl)Cl	FC(F)(F)C(F)(F)C(F)(F)C(F)(F)C(F)(F)C(F)(F)C(F)(F)COCCC[Si](X)(X)X	TQQQQQQCOCCC[Si](X)(X)X	7TOCCC[Si](X)(X)X	YES		TQQQQQQCOCCC[Si](X)(X)X	TQQQQQQCOCCC[Si](X)(X)X	TQQQQQQCOCCC[Si](X)(X)X	TQQQQQQCOCCC[Si](X)(X)X	TQQQQQQCOCCC[Si](X)(X)X	TQQQQQQCOCCC[Si](X)(X)X								YES
694	C[N+](C)([O-])CCCNS(=O)(=O)CCC(F)(F)C(F)(F)C(F)(F)C(F)(F)C(F)(F)C(F)(F)C(F)(F)C(F)(F)F	C[N+](C)(O)CCCNS(=O)(=O)CCC(F)(F)C(F)(F)C(F)(F)C(F)(F)C(F)(F)C(F)(F)C(F)(F)C(F)(F)F	C[N+](C)(O)CCCNS(=O)(=O)CCQQQQQQQT	C[N+](C)(O)CCCNS(=O)(=O)CC7T	YES		C[N+](C)(O)CCCNS(=O)(=O)CCQQQQQQQT	C[N+](C)(O)CCCNS(=O)(=O)CCQQQQQQQT	C[N+](C)(O)CCCNS(=O)(=O)CCQQQQQQQT	C[N+](C)(O)CCCNS(=O)(=O)CCQQQQQQQT	C[N+](C)(O)CCCNS(=O)(=O)CCQQQQQQQT	C[N+](C)(O)CCCNS(=O)(=O)CCQQQQQQQT								YES
695	OS(=O)(=O)CC(F)(F)C(F)(F)C(F)(F)C(F)(F)C(F)(F)C(F)(F)C(F)(F)F	OS(=O)(=O)CC(F)(F)C(F)(F)C(F)(F)C(F)(F)C(F)(F)C(F)(F)C(F)(F)F	OS(=O)(=O)CQQQQQQT	OS(=O)(=O)7T	YES		OS(=O)(=O)CQQQQQQT	OS(=O)(=O)CQQQQQQT	OS(=O)(=O)CQQQQQQT	OS(=O)(=O)CQQQQQQT	OS(=O)(=O)CQQQQQQT	OS(=O)(=O)CQQQQQQT								YES
696	[I-].C[N+](C)(C)CCCNCCCS(=O)(=O)C(F)(F)C(F)(F)C(F)(F)C(F)(F)C(F)(F)C(F)(F)C(F)(F)C(F)(F)F	[I-].C[N+](C)(C)CCCNCCCS(=O)(=O)C(F)(F)C(F)(F)C(F)(F)C(F)(F)C(F)(F)C(F)(F)C(F)(F)C(F)(F)F	[I-].C[N+](C)(C)CCCNCCCS(=O)(=O)QQQQQQQT	[I-].C[N+](C)(C)CCCNCCCS(=O)(=O)7T	YES		[I-].C[N+](C)(C)CCCNCCCS(=O)(=O)QQQQQQQT	[I-].C[N+](C)(C)CCCNCCCS(=O)(=O)QQQQQQQT	[I-].C[N+](C)(C)CCCNCCCS(=O)(=O)QQQQQQQT	[I-].C[N+](C)(C)CCCNCCCS(=O)(=O)QQQQQQQT	[I-].C[N+](C)(C)CCCNCCCS(=O)(=O)QQQQQQQT	[I-].C[N+](C)(C)CCCNCCCS(=O)(=O)QQQQQQQT								YES
697	CCCN(CCOCCOCCOCCN(CCC)S(=O)(=O)C(F)(F)C(F)(F)C(F)(F)C(F)(F)C(F)(F)C(F)(F)C(F)(F)C(F)(F)F)S(=O)(=O)C(F)(F)C(F)(F)C(F)(F)C(F)(F)C(F)(F)C(F)(F)C(F)(F)C(F)(F)F	CCCN(CCOCCOCCOCCN(CCC)S(=O)(=O)C(F)(F)C(F)(F)C(F)(F)C(F)(F)C(F)(F)C(F)(F)C(F)(F)C(F)(F)F)S(=O)(=O)C(F)(F)C(F)(F)C(F)(F)C(F)(F)C(F)(F)C(F)(F)C(F)(F)C(F)(F)F	CCCN(CCOCCOCCOCCN(CCC)S(=O)(=O)QQQQQQQTS(=O)(=O)QQQQQQQT	CCCN(CCOCCOCCOCCN(CCC)S(=O)(=O)7TS(=O)(=O)7T	YES		CCCN(CCOCCOCCOCCN(CCC)S(=O)(=O)QQQQQQQTS(=O)(=O)QQQQQQQT	CCCN(CCOCCOCCOCCN(CCC)S(=O)(=O)QQQQQQQTS(=O)(=O)QQQQQQQT	CCCN(CCOCCOCCOCCN(CCC)S(=O)(=O)QQQQQQQTS(=O)(=O)QQQQQQQT	CCCN(CCOCCOCCOCCN(CCC)S(=O)(=O)QQQQQQQTS(=O)(=O)QQQQQQQT	CCCN(CCOCCOCCOCCN(CCC)S(=O)(=O)QQQQQQQTS(=O)(=O)QQQQQQQT	CCCN(CCOCCOCCOCCN(CCC)S(=O)(=O)QQQQQQQTS(=O)(=O)QQQQQQQT								YES
698	CC1=C(NC(=O)OCCNS(=O)(=O)C(F)(F)C(F)(F)C(F)(F)C(F)(F)C(F)(F)C(F)(F)C(F)(F)C(F)(F)F)C=C(NC(=O)OCCNS(=O)(=O)C(F)(F)C(F)(F)C(F)(F)C(F)(F)C(F)(F)C(F)(F)C(F)(F)C(F)(F)F)C=C1	CC1=C(NC(=O)OCCNS(=O)(=O)C(F)(F)C(F)(F)C(F)(F)C(F)(F)C(F)(F)C(F)(F)C(F)(F)C(F)(F)F)C=C(NC(=O)OCCNS(=O)(=O)C(F)(F)C(F)(F)C(F)(F)C(F)(F)C(F)(F)C(F)(F)C(F)(F)C(F)(F)F)C=C1	CC1=C(NC(=O)OCCNS(=O)(=O)QQQQQQQTC=C(NC(=O)OCCNS(=O)(=O)QQQQQQQTC=C1	CC1=C(NC(=O)OCCNS(=O)(=O)7TC=C(NC(=O)OCCNS(=O)(=O)7TC=C1	YES		CC1=C(NC(=O)OCCNS(=O)(=O)QQQQQQQTC=C(NC(=O)OCCNS(=O)(=O)QQQQQQQTC=C1	CC1=C(NC(=O)OCCNS(=O)(=O)QQQQQQQTC=C(NC(=O)OCCNS(=O)(=O)QQQQQQQTC=C1	CC1=C(NC(=O)OCCNS(=O)(=O)QQQQQQQTC=C(NC(=O)OCCNS(=O)(=O)QQQQQQQTC=C1	CC1=C(NC(=O)OCCNS(=O)(=O)QQQQQQQTC=C(NC(=O)OCCNS(=O)(=O)QQQQQQQTC=C1	CC1=C(NC(=O)OCCNS(=O)(=O)QQQQQQQTC=C(NC(=O)OCCNS(=O)(=O)QQQQQQQTC=C1	CC1=C(NC(=O)OCCNS(=O)(=O)QQQQQQQTC=C(NC(=O)OCCNS(=O)(=O)QQQQQQQTC=C1								YES
699	CO[Si](CCCNC(=O)C(F)(F)C(F)(F)C(F)(F)C(F)(F)C(F)(F)C(F)(F)C(F)(F)F)(OC)OC	CO[Si](CCCNC(=O)C(F)(F)C(F)(F)C(F)(F)C(F)(F)C(F)(F)C(F)(F)C(F)(F)F)(OC)OC	CO[Si](CCCNC(=O)QQQQQQT(OC)OC	CO[Si](CCCN7T(OC)OC	YES		CO[Si](CCCNC(=O)QQQQQQT(OC)OC	CO[Si](CCCNC(=O)QQQQQQT(OC)OC	CO[Si](CCCNC(=O)QQQQQQT(OC)OC	CO[Si](CCCNC(=O)QQQQQQT(OC)OC	CO[Si](CCCNC(=O)QQQQQQT(OC)OC	CO[Si](CCCNC(=O)QQQQQQT(OC)OC								YES
700	OCC(SCCC(O)=O)C(CO)C(F)(F)C(F)(F)C(F)(F)C(F)(F)C(F)(F)C(F)(F)C(F)(F)C(F)(F)F	OCC(SCCC(O)=O)C(CO)C(F)(F)C(F)(F)C(F)(F)C(F)(F)C(F)(F)C(F)(F)C(F)(F)C(F)(F)F	OCC(SCCC(O)=O)C(CO)QQQQQQQT	OCC(SCCC(O)=O)C(CO)7T	YES		OCC(SCCC(O)=O)C(CO)QQQQQQQT	OCC(SCCC(O)=O)C(CO)QQQQQQQT	OCC(SCCC(O)=O)C(CO)QQQQQQQT	OCC(SCCC(O)=O)C(CO)QQQQQQQT	OCC(SCCC(O)=O)C(CO)QQQQQQQT	OCC(SCCC(O)=O)C(CO)QQQQQQQT								YES
701	OC(CC(F)(F)C(F)(F)C(F)(F)C(F)(F)C(F)(F)C(F)(F)C(F)(F)C(F)(F)C(F)(F)C(F)(F)F)S(O)(=O)=O	OC(CC(F)(F)C(F)(F)C(F)(F)C(F)(F)C(F)(F)C(F)(F)C(F)(F)C(F)(F)C(F)(F)C(F)(F)F)S(O)(=O)=O	OC(CQQQQQQQQQTS(O)(=O)=O	OC(CQQ7TS(O)(=O)=O	YES		OC(CQQQQQQQQQTS(O)(=O)=O	OC(CQQQQQQQQQTS(O)(=O)=O	OC(CQQQQQQQQQTS(O)(=O)=O	OC(CQQQQQQQQQTS(O)(=O)=O	OC(CQQQQQQQQQTS(O)(=O)=O	OC(CQQQQQQQQQTS(O)(=O)=O								YES
702	OC(CC(F)(F)C(F)(F)C(F)(F)C(F)(F)C(F)(F)C(F)(F)C(F)(F)C(F)(F)C(F)(F)C(F)(F)C(F)(F)C(F)(F)C(F)(F)C(F)(F)C(F)(F)C(F)(F)C(F)(F)C(F)(F)F)S(O)(=O)=O	OC(CC(F)(F)C(F)(F)C(F)(F)C(F)(F)C(F)(F)C(F)(F)C(F)(F)C(F)(F)C(F)(F)C(F)(F)C(F)(F)C(F)(F)C(F)(F)C(F)(F)C(F)(F)C(F)(F)C(F)(F)C(F)(F)F)S(O)(=O)=O	OC(CQQQQQQQQQQQQQQQQQTS(O)(=O)=O	OC(CQQQQQQQQQQ7TS(O)(=O)=O	YES		OC(CQQQQQQQQQQQQQQQQQTS(O)(=O)=O	OC(CQQQQQQQQQQQQQQQQQTS(O)(=O)=O	OC(CQQQQQQQQQQQQQQQQQTS(O)(=O)=O	OC(CQQQQQQQQQQQQQQQQQTS(O)(=O)=O	OC(CQQQQQQQQQQQQQQQQQTS(O)(=O)=O	OC(CQQQQQQQQQQQQQQQQQTS(O)(=O)=O								YES
703	OS(=O)(=O)CC(=O)CC(F)(F)C(F)(F)C(F)(F)C(F)(F)C(F)(F)C(F)(F)C(F)(F)C(F)(F)C(F)(F)F	OS(=O)(=O)CC(=O)CC(F)(F)C(F)(F)C(F)(F)C(F)(F)C(F)(F)C(F)(F)C(F)(F)C(F)(F)C(F)(F)F	OS(=O)(=O)CC(=O)CQQQQQQQQT	OS(=O)(=O)CC(=O)CQ7T	YES		OS(=O)(=O)CC(=O)CQQQQQQQQT	OS(=O)(=O)CC(=O)CQQQQQQQQT	OS(=O)(=O)CC(=O)CQQQQQQQQT	OS(=O)(=O)CC(=O)CQQQQQQQQT	OS(=O)(=O)CC(=O)CQQQQQQQQT	OS(=O)(=O)CC(=O)CQQQQQQQQT								YES
704	CN(C)CCC(NS(=O)(=O)C(F)(F)C(F)(F)C(F)(F)C(F)(F)C(F)(F)C(F)(F)C(F)(F)C(F)(F)F)C(O)=O	CN(C)CCC(NS(=O)(=O)C(F)(F)C(F)(F)C(F)(F)C(F)(F)C(F)(F)C(F)(F)C(F)(F)C(F)(F)F)C(O)=O	CN(C)CCC(NS(=O)(=O)QQQQQQQTC(O)=O	CN(C)CCC(NS(=O)(=O)7TC(O)=O	YES		CN(C)CCC(NS(=O)(=O)QQQQQQQTC(O)=O	CN(C)CCC(NS(=O)(=O)QQQQQQQTC(O)=O	CN(C)CCC(NS(=O)(=O)QQQQQQQTC(O)=O	CN(C)CCC(NS(=O)(=O)QQQQQQQTC(O)=O	CN(C)CCC(NS(=O)(=O)QQQQQQQTC(O)=O	CN(C)CCC(NS(=O)(=O)QQQQQQQTC(O)=O								YES
705	CN(C)CCC(NS(=O)(=O)C(F)(F)C(F)(F)C(F)(F)C(F)(F)C(F)(F)C(F)(F)C(F)(F)C(F)(F)C(F)(F)C(F)(F)C(F)(F)F)C(O)=O	CN(C)CCC(NS(=O)(=O)C(F)(F)C(F)(F)C(F)(F)C(F)(F)C(F)(F)C(F)(F)C(F)(F)C(F)(F)C(F)(F)C(F)(F)C(F)(F)F)C(O)=O	CN(C)CCC(NS(=O)(=O)QQQQQQQQQQTC(O)=O	CN(C)CCC(NS(=O)(=O)QQQ7TC(O)=O	YES		CN(C)CCC(NS(=O)(=O)QQQQQQQQQQTC(O)=O	CN(C)CCC(NS(=O)(=O)QQQQQQQQQQTC(O)=O	CN(C)CCC(NS(=O)(=O)QQQQQQQQQQTC(O)=O	CN(C)CCC(NS(=O)(=O)QQQQQQQQQQTC(O)=O	CN(C)CCC(NS(=O)(=O)QQQQQQQQQQTC(O)=O	CN(C)CCC(NS(=O)(=O)QQQQQQQQQQTC(O)=O								YES
706	CC(C)OC(=O)C[N+](C)(C)CCCNC(=O)C(F)(F)C(F)(F)C(F)(F)C(F)(F)C(F)(F)C(F)(F)C(F)(F)C(F)(F)C(F)(F)C(F)(F)C(F)(F)C(F)(F)C(F)(F)F	CC(C)OC(=O)C[N+](C)(C)CCCNC(=O)C(F)(F)C(F)(F)C(F)(F)C(F)(F)C(F)(F)C(F)(F)C(F)(F)C(F)(F)C(F)(F)C(F)(F)C(F)(F)C(F)(F)C(F)(F)F	CC(C)OC(=O)C[N+](C)(C)CCCNC(=O)QQQQQQQQQQQQT	CC(C)OC(=O)C[N+](C)(C)CCCNC(=O)QQQQQ7T	YES		CC(C)OC(=O)C[N+](C)(C)CCCNC(=O)QQQQQQQQQQQQT	CC(C)OC(=O)C[N+](C)(C)CCCNC(=O)QQQQQQQQQQQQT	CC(C)OC(=O)C[N+](C)(C)CCCNC(=O)QQQQQQQQQQQQT	CC(C)OC(=O)C[N+](C)(C)CCCNC(=O)QQQQQQQQQQQQT	CC(C)OC(=O)C[N+](C)(C)CCCNC(=O)QQQQQQQQQQQQT	CC(C)OC(=O)C[N+](C)(C)CCCNC(=O)QQQQQQQQQQQQT								YES
707	CNS(=O)(=O)C(F)(F)C(F)(F)C(F)(F)C(F)(F)C(F)(F)C(F)(F)C(F)(F)C(F)(F)C(F)(F)C(F)(F)C(F)(F)F	CNS(=O)(=O)C(F)(F)C(F)(F)C(F)(F)C(F)(F)C(F)(F)C(F)(F)C(F)(F)C(F)(F)C(F)(F)C(F)(F)C(F)(F)F	CNS(=O)(=O)QQQQQQQQQQT	CNS(=O)(=O)QQQ7T	YES		CNS(=O)(=O)QQQQQQQQQQT	CNS(=O)(=O)QQQQQQQQQQT	CNS(=O)(=O)QQQQQQQQQQT	CNS(=O)(=O)QQQQQQQQQQT	CNS(=O)(=O)QQQQQQQQQQT	CNS(=O)(=O)QQQQQQQQQQT								YES
708	C[N+](C)([O-])CCCNS(=O)(=O)C(F)(F)C(F)(F)C(F)(F)C(F)(F)C(F)(F)C(F)(F)C(F)(F)C(F)(F)C(F)(F)C(F)(F)C(F)(F)C(F)(F)F	C[N+](C)(O)CCCNS(=O)(=O)C(F)(F)C(F)(F)C(F)(F)C(F)(F)C(F)(F)C(F)(F)C(F)(F)C(F)(F)C(F)(F)C(F)(F)C(F)(F)C(F)(F)F	C[N+](C)(O)CCCNS(=O)(=O)QQQQQQQQQQQT	C[N+](C)(O)CCCNS(=O)(=O)QQQQ7T	YES		C[N+](C)(O)CCCNS(=O)(=O)QQQQQQQQQQQT	C[N+](C)(O)CCCNS(=O)(=O)QQQQQQQQQQQT	C[N+](C)(O)CCCNS(=O)(=O)QQQQQQQQQQQT	C[N+](C)(O)CCCNS(=O)(=O)QQQQQQQQQQQT	C[N+](C)(O)CCCNS(=O)(=O)QQQQQQQQQQQT	C[N+](C)(O)CCCNS(=O)(=O)QQQQQQQQQQQT								YES
709	CCN(CCC[N+](C)(C)CCC([O-])=O)S(=O)(=O)C(F)(F)C(F)(F)C(F)(F)C(F)(F)C(F)(F)C(F)(F)C(F)(F)C(F)(F)C(F)(F)C(F)(F)C(F)(F)F	CCN(CCC[N+](C)(C)CCC(O)=O)S(=O)(=O)C(F)(F)C(F)(F)C(F)(F)C(F)(F)C(F)(F)C(F)(F)C(F)(F)C(F)(F)C(F)(F)C(F)(F)C(F)(F)F	CCN(CCC[N+](C)(C)CCC(O)=O)S(=O)(=O)QQQQQQQQQQT	CCN(CCC[N+](C)(C)CCC(O)=O)S(=O)(=O)QQQ7T	YES		CCN(CCC[N+](C)(C)CCC(O)=O)S(=O)(=O)QQQQQQQQQQT	CCN(CCC[N+](C)(C)CCC(O)=O)S(=O)(=O)QQQQQQQQQQT	CCN(CCC[N+](C)(C)CCC(O)=O)S(=O)(=O)QQQQQQQQQQT	CCN(CCC[N+](C)(C)CCC(O)=O)S(=O)(=O)QQQQQQQQQQT	CCN(CCC[N+](C)(C)CCC(O)=O)S(=O)(=O)QQQQQQQQQQT	CCN(CCC[N+](C)(C)CCC(O)=O)S(=O)(=O)QQQQQQQQQQT								YES
710	C[N+](C)(CCCN(CC(O)CS(O)(=O)=O)S(=O)(=O)C(F)(F)C(F)(F)C(F)(F)C(F)(F)C(F)(F)C(F)(F)C(F)(F)C(F)(F)C(F)(F)C(F)(F)F)CC(O)CS(O)(=O)=O	C[N+](C)(CCCN(CC(O)CS(O)(=O)=O)S(=O)(=O)C(F)(F)C(F)(F)C(F)(F)C(F)(F)C(F)(F)C(F)(F)C(F)(F)C(F)(F)C(F)(F)C(F)(F)F)CC(O)CS(O)(=O)=O	C[N+](C)(CCCN(CC(O)CS(O)(=O)=O)S(=O)(=O)QQQQQQQQQTCC(O)CS(O)(=O)=O	C[N+](C)(CCCN(CC(O)CS(O)(=O)=O)S(=O)(=O)QQ7TCC(O)CS(O)(=O)=O	YES		C[N+](C)(CCCN(CC(O)CS(O)(=O)=O)S(=O)(=O)QQQQQQQQQTCC(O)CS(O)(=O)=O	C[N+](C)(CCCN(CC(O)CS(O)(=O)=O)S(=O)(=O)QQQQQQQQQTCC(O)CS(O)(=O)=O	C[N+](C)(CCCN(CC(O)CS(O)(=O)=O)S(=O)(=O)QQQQQQQQQTCC(O)CS(O)(=O)=O	C[N+](C)(CCCN(CC(O)CS(O)(=O)=O)S(=O)(=O)QQQQQQQQQTCC(O)CS(O)(=O)=O	C[N+](C)(CCCN(CC(O)CS(O)(=O)=O)S(=O)(=O)QQQQQQQQQTCC(O)CS(O)(=O)=O	C[N+](C)(CCCN(CC(O)CS(O)(=O)=O)S(=O)(=O)QQQQQQQQQTCC(O)CS(O)(=O)=O								YES
711	OC(=O)C(F)(F)C(F)(Cl)C(F)(F)C(F)(F)C(F)(F)C(F)(F)C(F)(F)C(F)(F)C(F)(F)C(F)(F)C(F)(F)C(F)(F)F	OC(=O)C(F)(F)C(F)(X)C(F)(F)C(F)(F)C(F)(F)C(F)(F)C(F)(F)C(F)(F)C(F)(F)C(F)(F)C(F)(F)C(F)(F)F	OC(=O)QC(F)(X)QQQQQQQQQT	OC(=O)QC(F)(X)QQ7T	YES		OC(=O)QC(F)(X)QQQQQQQQQT	OC(=O)QC(F)(X)QQQQQQQQQT	OC(=O)QC(F)(X)QQQQQQQQQT	OC(=O)QC(F)(X)QQQQQQQQQT	OC(=O)QC(F)(X)QQQQQQQQQT	OC(=O)QC(F)(X)QQQQQQQQQT								YES
712	C[N+](C)(CCCNS(=O)(=O)C(F)(F)C(F)(F)C(F)(F)C(F)(F)C(F)(F)C(F)(F)C(F)(F)C(F)(F)C(F)(F)C(F)(F)C(F)(F)C(F)(F)F)CCCS([O-])(=O)=O	C[N+](C)(CCCNS(=O)(=O)C(F)(F)C(F)(F)C(F)(F)C(F)(F)C(F)(F)C(F)(F)C(F)(F)C(F)(F)C(F)(F)C(F)(F)C(F)(F)C(F)(F)F)CCCS(O)(=O)=O	C[N+](C)(CCCNS(=O)(=O)QQQQQQQQQQQTCCCS(O)(=O)=O	C[N+](C)(CCCNS(=O)(=O)QQQQ7TCCCS(O)(=O)=O	YES		C[N+](C)(CCCNS(=O)(=O)QQQQQQQQQQQTCCCS(O)(=O)=O	C[N+](C)(CCCNS(=O)(=O)QQQQQQQQQQQTCCCS(O)(=O)=O	C[N+](C)(CCCNS(=O)(=O)QQQQQQQQQQQTCCCS(O)(=O)=O	C[N+](C)(CCCNS(=O)(=O)QQQQQQQQQQQTCCCS(O)(=O)=O	C[N+](C)(CCCNS(=O)(=O)QQQQQQQQQQQTCCCS(O)(=O)=O	C[N+](C)(CCCNS(=O)(=O)QQQQQQQQQQQTCCCS(O)(=O)=O								YES
713	C[N+](C)(CCCN(CC(O)=O)S(=O)(=O)C(F)(F)C(F)(F)C(F)(F)C(F)(F)C(F)(F)C(F)(F)C(F)(F)C(F)(F)F)CC([O-])=O	C[N+](C)(CCCN(CC(O)=O)S(=O)(=O)C(F)(F)C(F)(F)C(F)(F)C(F)(F)C(F)(F)C(F)(F)C(F)(F)C(F)(F)F)CC(O)=O	C[N+](C)(CCCN(CC(O)=O)S(=O)(=O)QQQQQQQTCC(O)=O	C[N+](C)(CCCN(CC(O)=O)S(=O)(=O)7TCC(O)=O	YES		C[N+](C)(CCCN(CC(O)=O)S(=O)(=O)QQQQQQQTCC(O)=O	C[N+](C)(CCCN(CC(O)=O)S(=O)(=O)QQQQQQQTCC(O)=O	C[N+](C)(CCCN(CC(O)=O)S(=O)(=O)QQQQQQQTCC(O)=O	C[N+](C)(CCCN(CC(O)=O)S(=O)(=O)QQQQQQQTCC(O)=O	C[N+](C)(CCCN(CC(O)=O)S(=O)(=O)QQQQQQQTCC(O)=O	C[N+](C)(CCCN(CC(O)=O)S(=O)(=O)QQQQQQQTCC(O)=O								YES
714	CN(CCC[N+](C)(C)CCCS([O-])(=O)=O)S(=O)(=O)C(F)(F)C(F)(F)C(F)(F)C(F)(F)C(F)(F)C(F)(F)C(F)(F)C(F)(F)C(F)(F)F	CN(CCC[N+](C)(C)CCCS(O)(=O)=O)S(=O)(=O)C(F)(F)C(F)(F)C(F)(F)C(F)(F)C(F)(F)C(F)(F)C(F)(F)C(F)(F)C(F)(F)F	CN(CCC[N+](C)(C)CCCS(O)(=O)=O)S(=O)(=O)QQQQQQQQT	CN(CCC[N+](C)(C)CCCS(O)(=O)=O)S(=O)(=O)Q7T	YES		CN(CCC[N+](C)(C)CCCS(O)(=O)=O)S(=O)(=O)QQQQQQQQT	CN(CCC[N+](C)(C)CCCS(O)(=O)=O)S(=O)(=O)QQQQQQQQT	CN(CCC[N+](C)(C)CCCS(O)(=O)=O)S(=O)(=O)QQQQQQQQT	CN(CCC[N+](C)(C)CCCS(O)(=O)=O)S(=O)(=O)QQQQQQQQT	CN(CCC[N+](C)(C)CCCS(O)(=O)=O)S(=O)(=O)QQQQQQQQT	CN(CCC[N+](C)(C)CCCS(O)(=O)=O)S(=O)(=O)QQQQQQQQT								YES
715	OS(=O)(=O)C1=CC=C(OC(F)=C(F)C(F)(F)C(F)(F)C(F)(F)C(F)(F)C(F)(F)C(F)(F)C(F)(F)C(F)(F)F)C=C1	OS(=O)(=O)C1=CC=C(OC(F)=C(F)C(F)(F)C(F)(F)C(F)(F)C(F)(F)C(F)(F)C(F)(F)C(F)(F)C(F)(F)F)C=C1	OS(=O)(=O)C1=CC=C(OC(F)=C(F)QQQQQQQTC=C1	OS(=O)(=O)C1=CC=C(OC(F)=C(F)7TC=C1	YES		OS(=O)(=O)C1=CC=C(OC(F)=C(F)QQQQQQQTC=C1	OS(=O)(=O)C1=CC=C(OC(F)=C(F)QQQQQQQTC=C1	OS(=O)(=O)C1=CC=C(OC(F)=C(F)QQQQQQQTC=C1	OS(=O)(=O)C1=CC=C(OC(F)=C(F)QQQQQQQTC=C1	OS(=O)(=O)C1=CC=C(OC(F)=C(F)QQQQQQQTC=C1	OS(=O)(=O)C1=CC=C(OC(F)=C(F)QQQQQQQTC=C1								YES
716	OS(=O)(=O)C(F)(F)C(F)(F)C(F)(F)C(F)(F)C(F)(F)C(F)C(\F)=C(/F)C(F)(F)C(F)(F)C(F)(F)C(F)(F)C(F)(F)C(F)(F)C(F)(F)F	OS(=O)(=O)C(F)(F)C(F)(F)C(F)(F)C(F)(F)C(F)(F)C(F)C(F)=C(F)C(F)(F)C(F)(F)C(F)(F)C(F)(F)C(F)(F)C(F)(F)C(F)(F)F	OS(=O)(=O)QQQQQC(F)C(F)=C(F)QQQQQQT	OS(=O)(=O)QQQQQ7T	YES		OS(=O)(=O)QQQQQC(F)C(F)=C(F)QQQQQQT	OS(=O)(=O)QQQQQC(F)C(F)=C(F)QQQQQQT	OS(=O)(=O)QQQQQC(F)C(F)=C(F)QQQQQQT	OS(=O)(=O)QQQQQC(F)C(F)=C(F)QQQQQQT	OS(=O)(=O)QQQQQC(F)C(F)=C(F)QQQQQQT	OS(=O)(=O)QQQQQC(F)C(F)=C(F)QQQQQQT								YES
717	OC(=O)C(F)(F)OC(F)(F)C(F)(F)C(F)(F)C(F)(F)C(F)(F)C(F)(F)C(\F)=C(/F)C(F)(F)C(F)(F)C(F)(F)C(F)(F)C(F)(F)C(F)(F)C(F)(F)F	OC(=O)C(F)(F)OC(F)(F)C(F)(F)C(F)(F)C(F)(F)C(F)(F)C(F)(F)C(F)=C(F)C(F)(F)C(F)(F)C(F)(F)C(F)(F)C(F)(F)C(F)(F)C(F)(F)F	OC(=O)QOQQQQQQC(F)=C(F)QQQQQQT	O7T	YES		OC(=O)QOQQQQQQC(F)=C(F)QQQQQQT	OC(=O)QOQQQQQQC(F)=C(F)QQQQQQT	OC(=O)QOQQQQQQC(F)=C(F)QQQQQQT	OC(=O)QOQQQQQQC(F)=C(F)QQQQQQT	OC(=O)QOQQQQQQC(F)=C(F)QQQQQQT	OC(=O)QOQQQQQQC(F)=C(F)QQQQQQT								YES
718	C[N+](C)(C)CCCN(CCC([O-])=O)S(=O)(=O)C(F)(F)C(F)(F)C(F)(F)C(F)(F)C(F)(F)C(F)(F)C(F)(F)C(F)(F)C(F)(F)C(F)(F)F	C[N+](C)(C)CCCN(CCC(O)=O)S(=O)(=O)C(F)(F)C(F)(F)C(F)(F)C(F)(F)C(F)(F)C(F)(F)C(F)(F)C(F)(F)C(F)(F)C(F)(F)F	C[N+](C)(C)CCCN(CCC(O)=O)S(=O)(=O)QQQQQQQQQT	C[N+](C)(C)CCCN(CCC(O)=O)S(=O)(=O)QQ7T	YES		C[N+](C)(C)CCCN(CCC(O)=O)S(=O)(=O)QQQQQQQQQT	C[N+](C)(C)CCCN(CCC(O)=O)S(=O)(=O)QQQQQQQQQT	C[N+](C)(C)CCCN(CCC(O)=O)S(=O)(=O)QQQQQQQQQT	C[N+](C)(C)CCCN(CCC(O)=O)S(=O)(=O)QQQQQQQQQT	C[N+](C)(C)CCCN(CCC(O)=O)S(=O)(=O)QQQQQQQQQT	C[N+](C)(C)CCCN(CCC(O)=O)S(=O)(=O)QQQQQQQQQT								YES
719	C[N+](C)(CCCN(CCC(O)=O)S(=O)(=O)C(F)(F)C(F)(F)C(F)(F)C(F)(F)C(F)(F)C(F)(F)C(F)(F)C(F)(F)C(F)(F)F)CC([O-])=O	C[N+](C)(CCCN(CCC(O)=O)S(=O)(=O)C(F)(F)C(F)(F)C(F)(F)C(F)(F)C(F)(F)C(F)(F)C(F)(F)C(F)(F)C(F)(F)F)CC(O)=O	C[N+](C)(CCCN(CCC(O)=O)S(=O)(=O)QQQQQQQQTCC(O)=O	C[N+](C)(CCCN(CCC(O)=O)S(=O)(=O)Q7TCC(O)=O	YES		C[N+](C)(CCCN(CCC(O)=O)S(=O)(=O)QQQQQQQQTCC(O)=O	C[N+](C)(CCCN(CCC(O)=O)S(=O)(=O)QQQQQQQQTCC(O)=O	C[N+](C)(CCCN(CCC(O)=O)S(=O)(=O)QQQQQQQQTCC(O)=O	C[N+](C)(CCCN(CCC(O)=O)S(=O)(=O)QQQQQQQQTCC(O)=O	C[N+](C)(CCCN(CCC(O)=O)S(=O)(=O)QQQQQQQQTCC(O)=O	C[N+](C)(CCCN(CCC(O)=O)S(=O)(=O)QQQQQQQQTCC(O)=O								YES
720	OC(=O)C(F)C(F)(F)C(F)(F)C(F)(F)C(F)(F)C(F)(F)C(F)(F)C(F)(F)C(F)(F)C(F)(F)C(F)(F)C(F)(F)F	OC(=O)C(F)C(F)(F)C(F)(F)C(F)(F)C(F)(F)C(F)(F)C(F)(F)C(F)(F)C(F)(F)C(F)(F)C(F)(F)C(F)(F)F	OC(=O)C(F)QQQQQQQQQQT	OC(=O)C(F)QQQ7T	YES		OC(=O)C(F)QQQQQQQQQQT	OC(=O)C(F)QQQQQQQQQQT	OC(=O)C(F)QQQQQQQQQQT	OC(=O)C(F)QQQQQQQQQQT	OC(=O)C(F)QQQQQQQQQQT	OC(=O)C(F)QQQQQQQQQQT								YES
721	CCN(CC(O)=O)S(=O)(=O)C(F)(F)C(F)(F)C(F)(F)C(F)(F)C(F)(F)C(F)(F)C(F)(F)C(F)(F)C(F)(F)C(F)(F)C(F)(F)C(F)(F)F	CCN(CC(O)=O)S(=O)(=O)C(F)(F)C(F)(F)C(F)(F)C(F)(F)C(F)(F)C(F)(F)C(F)(F)C(F)(F)C(F)(F)C(F)(F)C(F)(F)C(F)(F)F	CCN(CC(O)=O)S(=O)(=O)QQQQQQQQQQQT	CCN(CC(O)=O)S(=O)(=O)QQQQ7T	YES		CCN(CC(O)=O)S(=O)(=O)QQQQQQQQQQQT	CCN(CC(O)=O)S(=O)(=O)QQQQQQQQQQQT	CCN(CC(O)=O)S(=O)(=O)QQQQQQQQQQQT	CCN(CC(O)=O)S(=O)(=O)QQQQQQQQQQQT	CCN(CC(O)=O)S(=O)(=O)QQQQQQQQQQQT	CCN(CC(O)=O)S(=O)(=O)QQQQQQQQQQQT								YES
722	CCN(CC(O)=O)S(=O)(=O)C(F)(F)C(F)(F)C(F)(F)C(F)(F)C(F)(F)C(F)(F)C(F)(F)C(F)(F)C(F)(F)C(F)(F)C(F)(F)C(F)(F)C(F)(F)C(F)(F)F	CCN(CC(O)=O)S(=O)(=O)C(F)(F)C(F)(F)C(F)(F)C(F)(F)C(F)(F)C(F)(F)C(F)(F)C(F)(F)C(F)(F)C(F)(F)C(F)(F)C(F)(F)C(F)(F)C(F)(F)F	CCN(CC(O)=O)S(=O)(=O)QQQQQQQQQQQQQT	CCN(CC(O)=O)S(=O)(=O)QQQQQQ7T	YES		CCN(CC(O)=O)S(=O)(=O)QQQQQQQQQQQQQT	CCN(CC(O)=O)S(=O)(=O)QQQQQQQQQQQQQT	CCN(CC(O)=O)S(=O)(=O)QQQQQQQQQQQQQT	CCN(CC(O)=O)S(=O)(=O)QQQQQQQQQQQQQT	CCN(CC(O)=O)S(=O)(=O)QQQQQQQQQQQQQT	CCN(CC(O)=O)S(=O)(=O)QQQQQQQQQQQQQT								YES
723	C[N+](C)(CCO)CC(O)CNS(=O)(=O)C(F)(F)C(F)(F)C(F)(F)C(F)(F)C(F)(F)C(F)(F)C(F)(F)C(F)(F)C(F)(F)C(F)(F)F	C[N+](C)(CCO)CC(O)CNS(=O)(=O)C(F)(F)C(F)(F)C(F)(F)C(F)(F)C(F)(F)C(F)(F)C(F)(F)C(F)(F)C(F)(F)C(F)(F)F	C[N+](C)(CCO)CC(O)CNS(=O)(=O)QQQQQQQQQT	C[N+](C)(CCO)CC(O)CNS(=O)(=O)QQ7T	YES		C[N+](C)(CCO)CC(O)CNS(=O)(=O)QQQQQQQQQT	C[N+](C)(CCO)CC(O)CNS(=O)(=O)QQQQQQQQQT	C[N+](C)(CCO)CC(O)CNS(=O)(=O)QQQQQQQQQT	C[N+](C)(CCO)CC(O)CNS(=O)(=O)QQQQQQQQQT	C[N+](C)(CCO)CC(O)CNS(=O)(=O)QQQQQQQQQT	C[N+](C)(CCO)CC(O)CNS(=O)(=O)QQQQQQQQQT								YES
724	C[N+](C)(CCO)CCCN(CC(O)CS([O-])(=O)=O)S(=O)(=O)C(F)(F)C(F)(F)C(F)(F)C(F)(F)C(F)(F)C(F)(F)C(F)(F)C(F)(F)C(F)(F)C(F)(F)C(F)(F)F	C[N+](C)(CCO)CCCN(CC(O)CS(O)(=O)=O)S(=O)(=O)C(F)(F)C(F)(F)C(F)(F)C(F)(F)C(F)(F)C(F)(F)C(F)(F)C(F)(F)C(F)(F)C(F)(F)C(F)(F)F	C[N+](C)(CCO)CCCN(CC(O)CS(O)(=O)=O)S(=O)(=O)QQQQQQQQQQT	C[N+](C)(CCO)CCCN(CC(O)CS(O)(=O)=O)S(=O)(=O)QQQ7T	YES		C[N+](C)(CCO)CCCN(CC(O)CS(O)(=O)=O)S(=O)(=O)QQQQQQQQQQT	C[N+](C)(CCO)CCCN(CC(O)CS(O)(=O)=O)S(=O)(=O)QQQQQQQQQQT	C[N+](C)(CCO)CCCN(CC(O)CS(O)(=O)=O)S(=O)(=O)QQQQQQQQQQT	C[N+](C)(CCO)CCCN(CC(O)CS(O)(=O)=O)S(=O)(=O)QQQQQQQQQQT	C[N+](C)(CCO)CCCN(CC(O)CS(O)(=O)=O)S(=O)(=O)QQQQQQQQQQT	C[N+](C)(CCO)CCCN(CC(O)CS(O)(=O)=O)S(=O)(=O)QQQQQQQQQQT								YES
725	OS(=O)CCC(F)(F)C(F)(F)C(F)(F)C(F)(F)C(F)(F)C(F)(F)C(F)(F)C(F)(F)F	OS(=O)CCC(F)(F)C(F)(F)C(F)(F)C(F)(F)C(F)(F)C(F)(F)C(F)(F)C(F)(F)F	OS(=O)CCQQQQQQQT	OS(=O)CC7T	YES		OS(=O)CCQQQQQQQT	OS(=O)CCQQQQQQQT	OS(=O)CCQQQQQQQT	OS(=O)CCQQQQQQQT	OS(=O)CCQQQQQQQT	OS(=O)CCQQQQQQQT								YES
726	OS(=O)CCC(F)(F)C(F)(F)C(F)(F)C(F)(F)C(F)(F)C(F)(F)C(F)(F)C(F)(F)C(F)(F)C(F)(F)C(F)(F)C(F)(F)C(F)(F)C(F)(F)F	OS(=O)CCC(F)(F)C(F)(F)C(F)(F)C(F)(F)C(F)(F)C(F)(F)C(F)(F)C(F)(F)C(F)(F)C(F)(F)C(F)(F)C(F)(F)C(F)(F)C(F)(F)F	OS(=O)CCQQQQQQQQQQQQQT	OS(=O)CCQQQQQQ7T	YES		OS(=O)CCQQQQQQQQQQQQQT	OS(=O)CCQQQQQQQQQQQQQT	OS(=O)CCQQQQQQQQQQQQQT	OS(=O)CCQQQQQQQQQQQQQT	OS(=O)CCQQQQQQQQQQQQQT	OS(=O)CCQQQQQQQQQQQQQT								YES
727	OC(=O)CNS(=O)(=O)C(F)(F)C(F)(F)C(F)(F)C(F)(F)C(F)(F)C(F)(F)C(F)(F)C(F)(F)C(F)(F)C(F)(F)F	OC(=O)CNS(=O)(=O)C(F)(F)C(F)(F)C(F)(F)C(F)(F)C(F)(F)C(F)(F)C(F)(F)C(F)(F)C(F)(F)C(F)(F)F	OC(=O)CNS(=O)(=O)QQQQQQQQQT	OC(=O)CNS(=O)(=O)QQ7T	YES		OC(=O)CNS(=O)(=O)QQQQQQQQQT	OC(=O)CNS(=O)(=O)QQQQQQQQQT	OC(=O)CNS(=O)(=O)QQQQQQQQQT	OC(=O)CNS(=O)(=O)QQQQQQQQQT	OC(=O)CNS(=O)(=O)QQQQQQQQQT	OC(=O)CNS(=O)(=O)QQQQQQQQQT								YES
728	CC(C)(CS(O)(=O)=O)NC(=O)CCS(=O)CCC(F)(F)C(F)(F)C(F)(F)C(F)(F)C(F)(F)C(F)(F)C(F)(F)C(F)(F)C(F)(F)C(F)(F)C(F)(F)C(F)(F)C(F)(F)C(F)(F)F	CC(C)(CS(O)(=O)=O)NC(=O)CCS(=O)CCC(F)(F)C(F)(F)C(F)(F)C(F)(F)C(F)(F)C(F)(F)C(F)(F)C(F)(F)C(F)(F)C(F)(F)C(F)(F)C(F)(F)C(F)(F)C(F)(F)F	CC(C)(CS(O)(=O)=O)NC(=O)CCS(=O)CCQQQQQQQQQQQQQT	CC(C)(CS(O)(=O)=O)NC(=O)CCS(=O)CCQQQQQQ7T	YES		CC(C)(CS(O)(=O)=O)NC(=O)CCS(=O)CCQQQQQQQQQQQQQT	CC(C)(CS(O)(=O)=O)NC(=O)CCS(=O)CCQQQQQQQQQQQQQT	CC(C)(CS(O)(=O)=O)NC(=O)CCS(=O)CCQQQQQQQQQQQQQT	CC(C)(CS(O)(=O)=O)NC(=O)CCS(=O)CCQQQQQQQQQQQQQT	CC(C)(CS(O)(=O)=O)NC(=O)CCS(=O)CCQQQQQQQQQQQQQT	CC(C)(CS(O)(=O)=O)NC(=O)CCS(=O)CCQQQQQQQQQQQQQT								YES
729	C[N+](C)(C)CCCNC(=O)CS(=O)(=O)CCC(F)(F)C(F)(F)C(F)(F)C(F)(F)C(F)(F)C(F)(F)C(F)(F)C(F)(F)F	C[N+](C)(C)CCCNC(=O)CS(=O)(=O)CCC(F)(F)C(F)(F)C(F)(F)C(F)(F)C(F)(F)C(F)(F)C(F)(F)C(F)(F)F	C[N+](C)(C)CCCNC(=O)CS(=O)(=O)CCQQQQQQQT	C[N+](C)(C)CCCNC(=O)CS(=O)(=O)CC7T	YES		C[N+](C)(C)CCCNC(=O)CS(=O)(=O)CCQQQQQQQT	C[N+](C)(C)CCCNC(=O)CS(=O)(=O)CCQQQQQQQT	C[N+](C)(C)CCCNC(=O)CS(=O)(=O)CCQQQQQQQT	C[N+](C)(C)CCCNC(=O)CS(=O)(=O)CCQQQQQQQT	C[N+](C)(C)CCCNC(=O)CS(=O)(=O)CCQQQQQQQT	C[N+](C)(C)CCCNC(=O)CS(=O)(=O)CCQQQQQQQT								YES
730	C[N+](C)(C)CC(O)CS(=O)(=O)CCC(F)(F)C(F)(F)C(F)(F)C(F)(F)C(F)(F)C(F)(F)C(F)(F)C(F)(F)C(F)(F)C(F)(F)C(F)(F)C(F)(F)C(F)(F)C(F)(F)F	C[N+](C)(C)CC(O)CS(=O)(=O)CCC(F)(F)C(F)(F)C(F)(F)C(F)(F)C(F)(F)C(F)(F)C(F)(F)C(F)(F)C(F)(F)C(F)(F)C(F)(F)C(F)(F)C(F)(F)C(F)(F)F	C[N+](C)(C)CC(O)CS(=O)(=O)CCQQQQQQQQQQQQQT	C[N+](C)(C)CC(O)CS(=O)(=O)CCQQQQQQ7T	YES		C[N+](C)(C)CC(O)CS(=O)(=O)CCQQQQQQQQQQQQQT	C[N+](C)(C)CC(O)CS(=O)(=O)CCQQQQQQQQQQQQQT	C[N+](C)(C)CC(O)CS(=O)(=O)CCQQQQQQQQQQQQQT	C[N+](C)(C)CC(O)CS(=O)(=O)CCQQQQQQQQQQQQQT	C[N+](C)(C)CC(O)CS(=O)(=O)CCQQQQQQQQQQQQQT	C[N+](C)(C)CC(O)CS(=O)(=O)CCQQQQQQQQQQQQQT								YES
731	OC(=O)CCS(=O)(=O)CCC(F)(F)C(F)(F)C(F)(F)C(F)(F)C(F)(F)C(F)(F)C(F)(F)C(F)(F)C(F)(F)C(F)(F)C(F)(F)C(F)(F)C(F)(F)C(F)(F)F	OC(=O)CCS(=O)(=O)CCC(F)(F)C(F)(F)C(F)(F)C(F)(F)C(F)(F)C(F)(F)C(F)(F)C(F)(F)C(F)(F)C(F)(F)C(F)(F)C(F)(F)C(F)(F)C(F)(F)F	OC(=O)CCS(=O)(=O)CCQQQQQQQQQQQQQT	OC(=O)CCS(=O)(=O)CCQQQQQQ7T	YES		OC(=O)CCS(=O)(=O)CCQQQQQQQQQQQQQT	OC(=O)CCS(=O)(=O)CCQQQQQQQQQQQQQT	OC(=O)CCS(=O)(=O)CCQQQQQQQQQQQQQT	OC(=O)CCS(=O)(=O)CCQQQQQQQQQQQQQT	OC(=O)CCS(=O)(=O)CCQQQQQQQQQQQQQT	OC(=O)CCS(=O)(=O)CCQQQQQQQQQQQQQT								YES
732	CC(C)(CS(O)(=O)=O)NC(=O)CCS(=O)(=O)CCC(F)(F)C(F)(F)C(F)(F)C(F)(F)C(F)(F)C(F)(F)C(F)(F)C(F)(F)C(F)(F)C(F)(F)C(F)(F)C(F)(F)F	CC(C)(CS(O)(=O)=O)NC(=O)CCS(=O)(=O)CCC(F)(F)C(F)(F)C(F)(F)C(F)(F)C(F)(F)C(F)(F)C(F)(F)C(F)(F)C(F)(F)C(F)(F)C(F)(F)C(F)(F)F	CC(C)(CS(O)(=O)=O)NC(=O)CCS(=O)(=O)CCQQQQQQQQQQQT	CC(C)(CS(O)(=O)=O)NC(=O)CCS(=O)(=O)CCQQQQ7T	YES		CC(C)(CS(O)(=O)=O)NC(=O)CCS(=O)(=O)CCQQQQQQQQQQQT	CC(C)(CS(O)(=O)=O)NC(=O)CCS(=O)(=O)CCQQQQQQQQQQQT	CC(C)(CS(O)(=O)=O)NC(=O)CCS(=O)(=O)CCQQQQQQQQQQQT	CC(C)(CS(O)(=O)=O)NC(=O)CCS(=O)(=O)CCQQQQQQQQQQQT	CC(C)(CS(O)(=O)=O)NC(=O)CCS(=O)(=O)CCQQQQQQQQQQQT	CC(C)(CS(O)(=O)=O)NC(=O)CCS(=O)(=O)CCQQQQQQQQQQQT								YES
733	C[N+](C)(C)CCCNC(=O)CSCCC(F)(F)C(F)(F)C(F)(F)C(F)(F)C(F)(F)C(F)(F)C(F)(F)C(F)(F)C(F)(F)C(F)(F)C(F)(F)C(F)(F)F	C[N+](C)(C)CCCNC(=O)CSCCC(F)(F)C(F)(F)C(F)(F)C(F)(F)C(F)(F)C(F)(F)C(F)(F)C(F)(F)C(F)(F)C(F)(F)C(F)(F)C(F)(F)F	C[N+](C)(C)CCCNC(=O)CSCCQQQQQQQQQQQT	C[N+](C)(C)CCCNC(=O)CSCCQQQQ7T	YES		C[N+](C)(C)CCCNC(=O)CSCCQQQQQQQQQQQT	C[N+](C)(C)CCCNC(=O)CSCCQQQQQQQQQQQT	C[N+](C)(C)CCCNC(=O)CSCCQQQQQQQQQQQT	C[N+](C)(C)CCCNC(=O)CSCCQQQQQQQQQQQT	C[N+](C)(C)CCCNC(=O)CSCCQQQQQQQQQQQT	C[N+](C)(C)CCCNC(=O)CSCCQQQQQQQQQQQT								YES
734	OC(=O)C=C(F)C(F)(F)C(F)(F)C(F)(F)C(F)(F)C(F)(F)C(F)(F)C(F)(F)C(F)(F)C(F)(F)C(F)(F)C(F)(F)C(F)(F)C(F)(F)F	OC(=O)C=C(F)C(F)(F)C(F)(F)C(F)(F)C(F)(F)C(F)(F)C(F)(F)C(F)(F)C(F)(F)C(F)(F)C(F)(F)C(F)(F)C(F)(F)C(F)(F)F	OC(=O)C=C(F)QQQQQQQQQQQQT	OC(=O)C=C(F)QQQQQ7T	YES		OC(=O)C=C(F)QQQQQQQQQQQQT	OC(=O)C=C(F)QQQQQQQQQQQQT	OC(=O)C=C(F)QQQQQQQQQQQQT	OC(=O)C=C(F)QQQQQQQQQQQQT	OC(=O)C=C(F)QQQQQQQQQQQQT	OC(=O)C=C(F)QQQQQQQQQQQQT								YES
735	C[N+](C)(CCCC(F)(F)C(F)(F)C(F)(F)C(F)(F)C(F)(F)C(F)(F)C(F)(F)C(F)(F)C(F)(F)C(F)(F)C(F)(F)C(F)(F)F)CC([O-])=O	C[N+](C)(CCCC(F)(F)C(F)(F)C(F)(F)C(F)(F)C(F)(F)C(F)(F)C(F)(F)C(F)(F)C(F)(F)C(F)(F)C(F)(F)C(F)(F)F)CC(O)=O	C[N+](C)(CCCQQQQQQQQQQQTCC(O)=O	C[N+](C)(CCCQQQQ7TCC(O)=O	YES		C[N+](C)(CCCQQQQQQQQQQQTCC(O)=O	C[N+](C)(CCCQQQQQQQQQQQTCC(O)=O	C[N+](C)(CCCQQQQQQQQQQQTCC(O)=O	C[N+](C)(CCCQQQQQQQQQQQTCC(O)=O	C[N+](C)(CCCQQQQQQQQQQQTCC(O)=O	C[N+](C)(CCCQQQQQQQQQQQTCC(O)=O								YES
736	OC(=O)CCC(F)(F)C(F)(F)C(F)(F)C(F)(F)C(F)(F)C(F)(F)C(F)(F)C(F)(F)C(F)(F)C(F)(F)C(F)(F)C(F)(F)C(F)(F)F	OC(=O)CCC(F)(F)C(F)(F)C(F)(F)C(F)(F)C(F)(F)C(F)(F)C(F)(F)C(F)(F)C(F)(F)C(F)(F)C(F)(F)C(F)(F)C(F)(F)F	OC(=O)CCQQQQQQQQQQQQT	OC(=O)CCQQQQQ7T	YES		OC(=O)CCQQQQQQQQQQQQT	OC(=O)CCQQQQQQQQQQQQT	OC(=O)CCQQQQQQQQQQQQT	OC(=O)CCQQQQQQQQQQQQT	OC(=O)CCQQQQQQQQQQQQT	OC(=O)CCQQQQQQQQQQQQT								YES
737	OS(=O)(=O)CCCC(F)(F)C(F)(F)C(F)(F)C(F)(F)C(F)(F)C(F)(F)C(F)(F)C(F)(F)C(F)(F)C(F)(F)C(F)(F)F	OS(=O)(=O)CCCC(F)(F)C(F)(F)C(F)(F)C(F)(F)C(F)(F)C(F)(F)C(F)(F)C(F)(F)C(F)(F)C(F)(F)C(F)(F)F	OS(=O)(=O)CCCQQQQQQQQQQT	OS(=O)(=O)CCCQQQ7T	YES		OS(=O)(=O)CCCQQQQQQQQQQT	OS(=O)(=O)CCCQQQQQQQQQQT	OS(=O)(=O)CCCQQQQQQQQQQT	OS(=O)(=O)CCCQQQQQQQQQQT	OS(=O)(=O)CCCQQQQQQQQQQT	OS(=O)(=O)CCCQQQQQQQQQQT								YES
738	OCC(=O)SC(=O)CCC(F)(F)C(F)(F)C(F)(F)C(F)(F)C(F)(F)C(F)(F)C(F)(F)C(F)(F)C(F)(F)F	OCC(=O)SC(=O)CCC(F)(F)C(F)(F)C(F)(F)C(F)(F)C(F)(F)C(F)(F)C(F)(F)C(F)(F)C(F)(F)F	OCC(=O)SC(=O)CCQQQQQQQQT	OCC(=O)SC(=O)CCQ7T	YES		OCC(=O)SC(=O)CCQQQQQQQQT	OCC(=O)SC(=O)CCQQQQQQQQT	OCC(=O)SC(=O)CCQQQQQQQQT	OCC(=O)SC(=O)CCQQQQQQQQT	OCC(=O)SC(=O)CCQQQQQQQQT	OCC(=O)SC(=O)CCQQQQQQQQT								YES
739	OCC(=O)SC(=O)CCC(F)(F)C(F)(F)C(F)(F)C(F)(F)C(F)(F)C(F)(F)C(F)(F)C(F)(F)C(F)(F)C(F)(F)C(F)(F)F	OCC(=O)SC(=O)CCC(F)(F)C(F)(F)C(F)(F)C(F)(F)C(F)(F)C(F)(F)C(F)(F)C(F)(F)C(F)(F)C(F)(F)C(F)(F)F	OCC(=O)SC(=O)CCQQQQQQQQQQT	OCC(=O)SC(=O)CCQQQ7T	YES		OCC(=O)SC(=O)CCQQQQQQQQQQT	OCC(=O)SC(=O)CCQQQQQQQQQQT	OCC(=O)SC(=O)CCQQQQQQQQQQT	OCC(=O)SC(=O)CCQQQQQQQQQQT	OCC(=O)SC(=O)CCQQQQQQQQQQT	OCC(=O)SC(=O)CCQQQQQQQQQQT								YES
740	CC(=O)OC(C(O)[N+](C)(C)CC([O-])=O)C(CO)C(F)(F)C(F)(F)C(F)(F)C(F)(F)C(F)(F)C(F)(F)C(F)(F)C(F)(F)C(F)(F)C(F)(F)C(F)(F)C(F)(F)F	CC(=O)OC(C(O)[N+](C)(C)CC(O)=O)C(CO)C(F)(F)C(F)(F)C(F)(F)C(F)(F)C(F)(F)C(F)(F)C(F)(F)C(F)(F)C(F)(F)C(F)(F)C(F)(F)C(F)(F)F	CC(=O)OC(C(O)[N+](C)(C)CC(O)=O)C(CO)QQQQQQQQQQQT	CC(=O)OC(C(O)[N+](C)(C)CC(O)=O)C(CO)QQQQ7T	YES		CC(=O)OC(C(O)[N+](C)(C)CC(O)=O)C(CO)QQQQQQQQQQQT	CC(=O)OC(C(O)[N+](C)(C)CC(O)=O)C(CO)QQQQQQQQQQQT	CC(=O)OC(C(O)[N+](C)(C)CC(O)=O)C(CO)QQQQQQQQQQQT	CC(=O)OC(C(O)[N+](C)(C)CC(O)=O)C(CO)QQQQQQQQQQQT	CC(=O)OC(C(O)[N+](C)(C)CC(O)=O)C(CO)QQQQQQQQQQQT	CC(=O)OC(C(O)[N+](C)(C)CC(O)=O)C(CO)QQQQQQQQQQQT								YES
741	C[N+](C)(CC=O)CC(CC(F)(F)C(F)(F)C(F)(F)C(F)(F)C(F)(F)C(F)(F)C(F)(F)C(F)(F)C(F)(F)C(F)(F)F)OC=O	C[N+](C)(CC=O)CC(CC(F)(F)C(F)(F)C(F)(F)C(F)(F)C(F)(F)C(F)(F)C(F)(F)C(F)(F)C(F)(F)C(F)(F)F)OC=O	C[N+](C)(CC=O)CC(CQQQQQQQQQTOC=O	C[N+](C)(CC=O)CC(CQQ7TOC=O	YES		C[N+](C)(CC=O)CC(CQQQQQQQQQTOC=O	C[N+](C)(CC=O)CC(CQQQQQQQQQTOC=O	C[N+](C)(CC=O)CC(CQQQQQQQQQTOC=O	C[N+](C)(CC=O)CC(CQQQQQQQQQTOC=O	C[N+](C)(CC=O)CC(CQQQQQQQQQTOC=O	C[N+](C)(CC=O)CC(CQQQQQQQQQTOC=O								YES
742	CN(C)CC(OCO)C(OC=O)C(F)(F)C(F)(F)C(F)(F)C(F)(F)C(F)(F)C(F)(F)C(F)(F)C(F)(F)F	CN(C)CC(OCO)C(OC=O)C(F)(F)C(F)(F)C(F)(F)C(F)(F)C(F)(F)C(F)(F)C(F)(F)C(F)(F)F	CN(C)CC(OCO)C(OC=O)QQQQQQQT	CN(C)CC(OCO)C(OC=O)7T	YES		CN(C)CC(OCO)C(OC=O)QQQQQQQT	CN(C)CC(OCO)C(OC=O)QQQQQQQT	CN(C)CC(OCO)C(OC=O)QQQQQQQT	CN(C)CC(OCO)C(OC=O)QQQQQQQT	CN(C)CC(OCO)C(OC=O)QQQQQQQT	CN(C)CC(OCO)C(OC=O)QQQQQQQT								YES
743	CN(C)CC(O)CC(F)(F)C(F)(F)C(F)(F)C(F)(F)C(F)(F)C(F)(F)C(F)(F)C(F)(F)C(F)(F)C(F)(F)C(F)(F)C(F)(F)C(F)(F)C(F)(F)C(F)(F)C(F)(F)C(F)(F)C(F)(F)F	CN(C)CC(O)CC(F)(F)C(F)(F)C(F)(F)C(F)(F)C(F)(F)C(F)(F)C(F)(F)C(F)(F)C(F)(F)C(F)(F)C(F)(F)C(F)(F)C(F)(F)C(F)(F)C(F)(F)C(F)(F)C(F)(F)C(F)(F)F	CN(C)CC(O)CQQQQQQQQQQQQQQQQQT	CN(C)CC(O)CQQQQQQQQQQ7T	YES		CN(C)CC(O)CQQQQQQQQQQQQQQQQQT	CN(C)CC(O)CQQQQQQQQQQQQQQQQQT	CN(C)CC(O)CQQQQQQQQQQQQQQQQQT	CN(C)CC(O)CQQQQQQQQQQQQQQQQQT	CN(C)CC(O)CQQQQQQQQQQQQQQQQQT	CN(C)CC(O)CQQQQQQQQQQQQQQQQQT								YES
744	CNCC(O)CC(F)(F)C(F)(F)C(F)(F)C(F)(F)C(F)(F)C(F)(F)C(F)(F)C(F)(F)C(F)(F)C(F)(F)C(F)(F)C(F)(F)F	CNCC(O)CC(F)(F)C(F)(F)C(F)(F)C(F)(F)C(F)(F)C(F)(F)C(F)(F)C(F)(F)C(F)(F)C(F)(F)C(F)(F)C(F)(F)F	CNCC(O)CQQQQQQQQQQQT	CNCC(O)CQQQQ7T	YES		CNCC(O)CQQQQQQQQQQQT	CNCC(O)CQQQQQQQQQQQT	CNCC(O)CQQQQQQQQQQQT	CNCC(O)CQQQQQQQQQQQT	CNCC(O)CQQQQQQQQQQQT	CNCC(O)CQQQQQQQQQQQT								YES
745	C[N+](C)(C)CC(O)CC(F)(F)C(F)(F)C(F)(F)C(F)(F)C(F)(F)C(F)(F)C(F)(F)C(F)(F)C(F)(F)C(F)(F)C(F)(F)C(F)(F)C(F)(F)C(F)(F)C(F)(F)C(F)(F)C(F)(F)C(F)(F)F	C[N+](C)(C)CC(O)CC(F)(F)C(F)(F)C(F)(F)C(F)(F)C(F)(F)C(F)(F)C(F)(F)C(F)(F)C(F)(F)C(F)(F)C(F)(F)C(F)(F)C(F)(F)C(F)(F)C(F)(F)C(F)(F)C(F)(F)C(F)(F)F	C[N+](C)(C)CC(O)CQQQQQQQQQQQQQQQQQT	C[N+](C)(C)CC(O)CQQQQQQQQQQ7T	YES		C[N+](C)(C)CC(O)CQQQQQQQQQQQQQQQQQT	C[N+](C)(C)CC(O)CQQQQQQQQQQQQQQQQQT	C[N+](C)(C)CC(O)CQQQQQQQQQQQQQQQQQT	C[N+](C)(C)CC(O)CQQQQQQQQQQQQQQQQQT	C[N+](C)(C)CC(O)CQQQQQQQQQQQQQQQQQT	C[N+](C)(C)CC(O)CQQQQQQQQQQQQQQQQQT								YES
746	C[N+](C)(CC(O)CC(F)(F)C(F)(F)C(F)(F)C(F)(F)C(F)(F)C(F)(F)C(F)(F)C(F)(F)C(F)(F)C(F)(F)F)CC([O-])=O	C[N+](C)(CC(O)CC(F)(F)C(F)(F)C(F)(F)C(F)(F)C(F)(F)C(F)(F)C(F)(F)C(F)(F)C(F)(F)C(F)(F)F)CC(O)=O	C[N+](C)(CC(O)CQQQQQQQQQTCC(O)=O	C[N+](C)(CC(O)CQQ7TCC(O)=O	YES		C[N+](C)(CC(O)CQQQQQQQQQTCC(O)=O	C[N+](C)(CC(O)CQQQQQQQQQTCC(O)=O	C[N+](C)(CC(O)CQQQQQQQQQTCC(O)=O	C[N+](C)(CC(O)CQQQQQQQQQTCC(O)=O	C[N+](C)(CC(O)CQQQQQQQQQTCC(O)=O	C[N+](C)(CC(O)CQQQQQQQQQTCC(O)=O								YES
747	C[N+](C)(CC(O)CC(F)(F)C(F)(F)C(F)(F)C(F)(F)C(F)(F)C(F)(F)C(F)(F)C(F)(F)C(F)(F)C(F)(F)C(F)(F)C(F)(F)C(F)(F)C(F)(F)F)CC([O-])=O	C[N+](C)(CC(O)CC(F)(F)C(F)(F)C(F)(F)C(F)(F)C(F)(F)C(F)(F)C(F)(F)C(F)(F)C(F)(F)C(F)(F)C(F)(F)C(F)(F)C(F)(F)C(F)(F)F)CC(O)=O	C[N+](C)(CC(O)CQQQQQQQQQQQQQTCC(O)=O	C[N+](C)(CC(O)CQQQQQQ7TCC(O)=O	YES		C[N+](C)(CC(O)CQQQQQQQQQQQQQTCC(O)=O	C[N+](C)(CC(O)CQQQQQQQQQQQQQTCC(O)=O	C[N+](C)(CC(O)CQQQQQQQQQQQQQTCC(O)=O	C[N+](C)(CC(O)CQQQQQQQQQQQQQTCC(O)=O	C[N+](C)(CC(O)CQQQQQQQQQQQQQTCC(O)=O	C[N+](C)(CC(O)CQQQQQQQQQQQQQTCC(O)=O								YES
748	OS(=O)(=O)C(F)(Cl)C(F)(F)C(F)(F)C(F)(F)C(F)(F)C(F)(F)C(F)(F)C(F)(F)C(F)(F)C(F)(F)C(F)(F)C(F)(F)F	OS(=O)(=O)C(F)(X)C(F)(F)C(F)(F)C(F)(F)C(F)(F)C(F)(F)C(F)(F)C(F)(F)C(F)(F)C(F)(F)C(F)(F)C(F)(F)F	OS(=O)(=O)C(F)(X)QQQQQQQQQQT	OS(=O)(=O)C(F)(X)QQQ7T	YES		OS(=O)(=O)C(F)(X)QQQQQQQQQQT	OS(=O)(=O)C(F)(X)QQQQQQQQQQT	OS(=O)(=O)C(F)(X)QQQQQQQQQQT	OS(=O)(=O)C(F)(X)QQQQQQQQQQT	OS(=O)(=O)C(F)(X)QQQQQQQQQQT	OS(=O)(=O)C(F)(X)QQQQQQQQQQT								YES
749	OS(=O)(=O)CCC(F)(F)C(F)(F)C(F)(F)C(F)(F)C(F)(F)C(F)(F)C(F)(F)C(F)(F)C(F)(F)C(F)(F)C(F)(F)C(F)(F)C(F)(F)C(F)(F)C(F)(F)C(F)(F)C(F)(F)C(F)(F)F	OS(=O)(=O)CCC(F)(F)C(F)(F)C(F)(F)C(F)(F)C(F)(F)C(F)(F)C(F)(F)C(F)(F)C(F)(F)C(F)(F)C(F)(F)C(F)(F)C(F)(F)C(F)(F)C(F)(F)C(F)(F)C(F)(F)C(F)(F)F	OS(=O)(=O)CCQQQQQQQQQQQQQQQQQT	OS(=O)(=O)CCQQQQQQQQQQ7T	YES		OS(=O)(=O)CCQQQQQQQQQQQQQQQQQT	OS(=O)(=O)CCQQQQQQQQQQQQQQQQQT	OS(=O)(=O)CCQQQQQQQQQQQQQQQQQT	OS(=O)(=O)CCQQQQQQQQQQQQQQQQQT	OS(=O)(=O)CCQQQQQQQQQQQQQQQQQT	OS(=O)(=O)CCQQQQQQQQQQQQQQQQQT								YES
750	OCCN(CCO)OP(=O)(OCCC(F)(F)C(F)(F)C(F)(F)C(F)(F)C(F)(F)C(F)(F)C(F)(F)C(F)(F)C(F)(F)F)OCCC(F)(F)C(F)(F)C(F)(F)C(F)(F)C(F)(F)C(F)(F)C(F)(F)C(F)(F)C(F)(F)F	OCCN(CCO)OP(=O)(OCCC(F)(F)C(F)(F)C(F)(F)C(F)(F)C(F)(F)C(F)(F)C(F)(F)C(F)(F)C(F)(F)F)OCCC(F)(F)C(F)(F)C(F)(F)C(F)(F)C(F)(F)C(F)(F)C(F)(F)C(F)(F)C(F)(F)F	OCCN(CCO)OP(=O)(OCCQQQQQQQQTOCCQQQQQQQQT	OCCN(CCO)OP(=O)(OCCQ7TOCCQ7T	YES		OCCN(CCO)OP(=O)(OCCQQQQQQQQTOCCQQQQQQQQT	OCCN(CCO)OP(=O)(OCCQQQQQQQQTOCCQQQQQQQQT	OCCN(CCO)OP(=O)(OCCQQQQQQQQTOCCQQQQQQQQT	OCCN(CCO)OP(=O)(OCCQQQQQQQQTOCCQQQQQQQQT	OCCN(CCO)OP(=O)(OCCQQQQQQQQTOCCQQQQQQQQT	OCCN(CCO)OP(=O)(OCCQQQQQQQQTOCCQQQQQQQQT								YES
751	OP(=O)(OCCC(F)(F)C(F)(F)C(F)(F)C(F)(F)C(F)(F)C(F)(F)C(F)(F)C(F)(F)C(F)(F)C(F)(F)F)OCCC(F)(F)C(F)(F)C(F)(F)C(F)(F)C(F)(F)C(F)(F)C(F)(F)C(F)(F)C(F)(F)C(F)(F)F	OP(=O)(OCCC(F)(F)C(F)(F)C(F)(F)C(F)(F)C(F)(F)C(F)(F)C(F)(F)C(F)(F)C(F)(F)C(F)(F)F)OCCC(F)(F)C(F)(F)C(F)(F)C(F)(F)C(F)(F)C(F)(F)C(F)(F)C(F)(F)C(F)(F)C(F)(F)F	OP(=O)(OCCQQQQQQQQQTOCCQQQQQQQQQT	OP(=O)(OCCQQ7TOCCQQ7T	YES		OP(=O)(OCCQQQQQQQQQTOCCQQQQQQQQQT	OP(=O)(OCCQQQQQQQQQTOCCQQQQQQQQQT	OP(=O)(OCCQQQQQQQQQTOCCQQQQQQQQQT	OP(=O)(OCCQQQQQQQQQTOCCQQQQQQQQQT	OP(=O)(OCCQQQQQQQQQTOCCQQQQQQQQQT	OP(=O)(OCCQQQQQQQQQTOCCQQQQQQQQQT								YES
752	FC(F)(F)C(F)(F)C(F)(F)C(F)(F)C(F)(F)C(F)(F)C(F)(F)C1=CC=C(C=C1)S(Cl)(=O)=O	FC(F)(F)C(F)(F)C(F)(F)C(F)(F)C(F)(F)C(F)(F)C(F)(F)C1=CC=C(C=C1)S(X)(=O)=O	TQQQQQQC1=CC=C(C=C1)S(X)(=O)=O	7T1=CC=C(C=C1)S(X)(=O)=O	YES		TQQQQQQC1=CC=C(C=C1)S(X)(=O)=O	TQQQQQQC1=CC=C(C=C1)S(X)(=O)=O	TQQQQQQC1=CC=C(C=C1)S(X)(=O)=O	TQQQQQQC1=CC=C(C=C1)S(X)(=O)=O	TQQQQQQC1=CC=C(C=C1)S(X)(=O)=O	TQQQQQQC1=CC=C(C=C1)S(X)(=O)=O								YES
753	FC(F)(F)C(F)(F)C(F)(F)C(F)(F)C(F)(F)C(F)(F)C(F)(F)C(F)(F)C(F)(F)C(F)(F)C(F)(F)C(F)(F)F	FC(F)(F)C(F)(F)C(F)(F)C(F)(F)C(F)(F)C(F)(F)C(F)(F)C(F)(F)C(F)(F)C(F)(F)C(F)(F)C(F)(F)F	TQQQQQQQQQQT	TQQQ7T	YES		TQQQQQQQQQQT	TQQQQQQQQQQT	TQQQQQQQQQQT	TQQQQQQQQQQT	TQQQQQQQQQQT	TQQQQQQQQQQT								YES
754	OCCN(CCO)C(=O)C(F)(F)C(F)(F)C(F)(F)C(F)(F)C(F)(F)C(F)(F)C(F)(F)F	OCCN(CCO)C(=O)C(F)(F)C(F)(F)C(F)(F)C(F)(F)C(F)(F)C(F)(F)C(F)(F)F	OCCN(CCO)C(=O)QQQQQQT	OCCN(CCO)7T	YES		OCCN(CCO)C(=O)QQQQQQT	OCCN(CCO)C(=O)QQQQQQT	OCCN(CCO)C(=O)QQQQQQT	OCCN(CCO)C(=O)QQQQQQT	OCCN(CCO)C(=O)QQQQQQT	OCCN(CCO)C(=O)QQQQQQT								YES
755	NCCCNC(=O)C(F)(F)C(F)(F)C(F)(F)C(F)(F)C(F)(F)C(F)(F)C(F)(F)F	NCCCNC(=O)C(F)(F)C(F)(F)C(F)(F)C(F)(F)C(F)(F)C(F)(F)C(F)(F)F	NCCCNC(=O)QQQQQQT	NCCCN7T	YES		NCCCNC(=O)QQQQQQT	NCCCNC(=O)QQQQQQT	NCCCNC(=O)QQQQQQT	NCCCNC(=O)QQQQQQT	NCCCNC(=O)QQQQQQT	NCCCNC(=O)QQQQQQT								YES
756	FC(F)(F)C(F)(F)C(F)(F)C(F)(F)C(F)(F)C(F)(F)C(F)(F)C1=NC(=NO1)C(F)(F)C(F)(F)C(F)(F)C(F)(F)C(F)(F)C(F)(F)C(F)(F)F	FC(F)(F)C(F)(F)C(F)(F)C(F)(F)C(F)(F)C(F)(F)C(F)(F)C1=NC(=NO1)C(F)(F)C(F)(F)C(F)(F)C(F)(F)C(F)(F)C(F)(F)C(F)(F)F	TQQQQQQC1=NC(=NO1)QQQQQQT	7T1=N7T	YES		TQQQQQQC1=NC(=NO1)QQQQQQT	TQQQQQQC1=NC(=NO1)QQQQQQT	TQQQQQQC1=NC(=NO1)QQQQQQT	TQQQQQQC1=NC(=NO1)QQQQQQT	TQQQQQQC1=NC(=NO1)QQQQQQT	TQQQQQQC1=NC(=NO1)QQQQQQT								YES
757	CCOCNC(=O)NCC(F)(F)C(F)(F)C(F)(F)C(F)(F)C(F)(F)C(F)(F)C(F)(F)F	CCOCNC(=O)NCC(F)(F)C(F)(F)C(F)(F)C(F)(F)C(F)(F)C(F)(F)C(F)(F)F	CCOCNC(=O)NCQQQQQQT	CCOCNC(=O)N7T	YES		CCOCNC(=O)NCQQQQQQT	CCOCNC(=O)NCQQQQQQT	CCOCNC(=O)NCQQQQQQT	CCOCNC(=O)NCQQQQQQT	CCOCNC(=O)NCQQQQQQT	CCOCNC(=O)NCQQQQQQT								YES
758	OC(=O)C(F)(F)C(F)(F)C(F)(F)C(F)(F)C(F)(F)C(F)(F)C(F)(F)C(F)(F)C(F)(F)F	OC(=O)C(F)(F)C(F)(F)C(F)(F)C(F)(F)C(F)(F)C(F)(F)C(F)(F)C(F)(F)C(F)(F)F	OC(=O)QQQQQQQQT	OC(=O)Q7T	YES		OC(=O)QQQQQQQQT	8#T	OC(=O)QQQQQQQQT	OC(=O)QQQQQQQQT	OC(=O)QQQQQQQQT	OC(=O)QQQQQQQQT		NO					NO	NO
759	OS(=O)(=O)C(F)(F)C(F)(F)C(F)(F)C(F)(F)C(F)(F)C(F)(F)C(F)(F)C(F)(F)F	OS(=O)(=O)C(F)(F)C(F)(F)C(F)(F)C(F)(F)C(F)(F)C(F)(F)C(F)(F)C(F)(F)F	OS(=O)(=O)QQQQQQQT	OS(=O)(=O)7T	YES		OS(=O)(=O)QQQQQQQT	OS(=O)(=O)QQQQQQQT	OS(=O)(=O)QQQQQQQT	OS(=O)(=O)QQQQQQQT	OS(=O)(=O)QQQQQQQT	EXX						NO	NO	NO
760	FC(F)(F)C(F)(F)C(F)(F)C(F)(F)C(F)(F)C(F)(F)C(F)(F)C(F)(F)C(F)(F)C(F)(F)C(F)(F)F	FC(F)(F)C(F)(F)C(F)(F)C(F)(F)C(F)(F)C(F)(F)C(F)(F)C(F)(F)C(F)(F)C(F)(F)C(F)(F)F	TQQQQQQQQQT	TQQ7T	YES		TQQQQQQQQQT	TQQQQQQQQQT	TQQQQQQQQQT	TQQQQQQQQQT	TQQQQQQQQQT	TQQQQQQQQQT								YES
761	FC(F)(F)C(F)(F)C(F)(F)C(F)(F)C(F)(F)C(F)(F)C(F)(F)C(F)(F)C(F)(F)C#N	FC(F)(F)C(F)(F)C(F)(F)C(F)(F)C(F)(F)C(F)(F)C(F)(F)C(F)(F)C(F)(F)C#N	TQQQQQQQQC#N	7TQC#N	YES		TQQQQQQQQC#N	TQQQQQQQQC#N	TQQQQQQQQC#N	TQQQQQQQQC#N	TQQQQQQQQC#N	TQQQQQQQQC#N								YES
762	OCC(F)(F)C(F)(F)C(F)(F)C(F)(F)C(F)(F)C(F)(F)C(F)(F)C(F)(F)C(F)(F)C(F)(F)C(F)(F)C(F)(F)C(F)(F)C(F)(F)C(F)(F)C(F)(F)C(F)(F)F	OCC(F)(F)C(F)(F)C(F)(F)C(F)(F)C(F)(F)C(F)(F)C(F)(F)C(F)(F)C(F)(F)C(F)(F)C(F)(F)C(F)(F)C(F)(F)C(F)(F)C(F)(F)C(F)(F)C(F)(F)F	OCQQQQQQQQQQQQQQQQT	OCQQQQQQQQQ7T	YES		OCQQQQQQQQQQQQQQQQT	OCQQQQQQQQQQQQQQQQT	OCQQQQQQQQQQQQQQQQT	OCQQQQQQQQQQQQQQQQT	OCQQQQQQQQQQQQQQQQT	OCQQQQQQQQQQQQQQQQT								YES
763	OCCCCCCC(F)(F)C(F)(F)C(F)(F)C(F)(F)C(F)(F)C(F)(F)C(F)(F)C(F)(F)F	OCCCCCCC(F)(F)C(F)(F)C(F)(F)C(F)(F)C(F)(F)C(F)(F)C(F)(F)C(F)(F)F	OCCCCCCQQQQQQQT	OCCCCCC7T	YES		OCCCCCCQQQQQQQT	OCCCCCCQQQQQQQT	OCCCCCCQQQQQQQT	OCCCCCCQQQQQQQT	OCCCCCCQQQQQQQT	OCCCCCCQQQQQQQT								YES
764	FC(F)(F)C(F)(F)C(F)(F)C(F)(F)C(F)(F)C(F)(F)C(F)(F)C(=O)OC=C	FC(F)(F)C(F)(F)C(F)(F)C(F)(F)C(F)(F)C(F)(F)C(F)(F)C(=O)OC=C	TQQQQQQC(=O)OC=C	7T(=O)OC=C	YES		TQQQQQQC(=O)OC=C	TQQQQQQC(=O)OC=C	TQQQQQQC(=O)OC=C	TQQQQQQC(=O)OC=C	TQQQQQQC(=O)OC=C	TQQQQQQC(=O)OC=C								YES
765	FC(F)(F)C(F)(F)C(F)(F)C(F)(F)C(F)(F)C(F)(F)C(F)(F)C(F)(F)CCBr	FC(F)(F)C(F)(F)C(F)(F)C(F)(F)C(F)(F)C(F)(F)C(F)(F)C(F)(F)CCX	TQQQQQQQCCX	7TCCX	YES		TQQQQQQQCCX	TQQQQQQQCCX	TQQQQQQQCCX	TQQQQQQQCCX	TQQQQQQQCCX	TQQQQQQQCCX								YES
766	NC(=O)C(F)(F)C(F)(F)C(F)(F)C(F)(F)C(F)(F)C(F)(F)C(F)(F)C(F)(F)C(F)(F)F	NC(=O)C(F)(F)C(F)(F)C(F)(F)C(F)(F)C(F)(F)C(F)(F)C(F)(F)C(F)(F)C(F)(F)F	NC(=O)QQQQQQQQT	NC(=O)Q7T	YES		NC(=O)QQQQQQQQT	NC(=O)QQQQQQQQT	NC(=O)QQQQQQQQT	NC(=O)QQQQQQQQT	NC(=O)QQQQQQQQT	NC(=O)QQQQQQQQT								YES
767	NS(=O)(=O)C(F)(F)C(F)(F)C(F)(F)C(F)(F)C(F)(F)C(F)(F)C(F)(F)C(F)(F)F	NS(=O)(=O)C(F)(F)C(F)(F)C(F)(F)C(F)(F)C(F)(F)C(F)(F)C(F)(F)C(F)(F)F	NS(=O)(=O)QQQQQQQT	NS(=O)(=O)7T	YES		NS(=O)(=O)QQQQQQQT	NS(=O)(=O)QQQQQQQT	NS(=O)(=O)QQQQQQQT	NS(=O)(=O)QQQQQQQT	NS(=O)(=O)QQQQQQQT	NS(=O)(=O)QQQQQQQT								YES
768	FC(F)(F)C(F)(F)C(F)(F)C(F)(F)C(F)(F)C(F)(F)C(F)(F)C(F)(F)C1=CC(Br)=CC=C1	FC(F)(F)C(F)(F)C(F)(F)C(F)(F)C(F)(F)C(F)(F)C(F)(F)C(F)(F)C1=CC(X)=CC=C1	TQQQQQQQC1=CC(X)=CC=C1	7TC1=CC(X)=CC=C1	YES		TQQQQQQQC1=CC(X)=CC=C1	TQQQQQQQC1=CC(X)=CC=C1	TQQQQQQQC1=CC(X)=CC=C1	TQQQQQQQC1=CC(X)=CC=C1	TQQQQQQQC1=CC(X)=CC=C1	TQQQQQQQC1=CC(X)=CC=C1								YES
769	NC1=CC=CC(=C1)C(F)(F)C(F)(F)C(F)(F)C(F)(F)C(F)(F)C(F)(F)C(F)(F)C(F)(F)F	NC1=CC=CC(=C1)C(F)(F)C(F)(F)C(F)(F)C(F)(F)C(F)(F)C(F)(F)C(F)(F)C(F)(F)F	NC1=CC=CC(=C1)QQQQQQQT	NC1=CC=CC(=C1)7T	YES		NC1=CC=CC(=C1)QQQQQQQT	NC1=CC=CC(=C1)QQQQQQQT	NC1=CC=CC(=C1)QQQQQQQT	NC1=CC=CC(=C1)QQQQQQQT	NC1=CC=CC(=C1)QQQQQQQT	NC1=CC=CC(=C1)QQQQQQQT								YES
770	OS(=O)(=O)C(F)(F)C(F)(F)C(F)(F)C(F)(F)C(F)(F)C(F)(F)C(F)(F)C(F)(F)C(F)(F)C(F)(F)F	OS(=O)(=O)C(F)(F)C(F)(F)C(F)(F)C(F)(F)C(F)(F)C(F)(F)C(F)(F)C(F)(F)C(F)(F)C(F)(F)F	OS(=O)(=O)QQQQQQQQQT	OS(=O)(=O)QQ7T	YES		OS(=O)(=O)QQQQQQQQQT	OS(=O)(=O)QQQQQQQQQT	OS(=O)(=O)QQQQQQQQQT	OS(=O)(=O)QQQQQQQQQT	9ST	OS(=O)(=O)QQQQQQQQQT					NO		NO	NO
771	FC(F)(F)C(F)(F)C(F)(F)C(F)(F)C(F)(F)C(F)(F)C(F)(F)C(F)(F)CCC1=CC(=CC=C1)P(C1=CC=CC(CCC(F)(F)C(F)(F)C(F)(F)C(F)(F)C(F)(F)C(F)(F)C(F)(F)C(F)(F)F)=C1)C1=CC=CC(CCC(F)(F)C(F)(F)C(F)(F)C(F)(F)C(F)(F)C(F)(F)C(F)(F)C(F)(F)F)=C1	FC(F)(F)C(F)(F)C(F)(F)C(F)(F)C(F)(F)C(F)(F)C(F)(F)C(F)(F)CCC1=CC(=CC=C1)P(C1=CC=CC(CCC(F)(F)C(F)(F)C(F)(F)C(F)(F)C(F)(F)C(F)(F)C(F)(F)C(F)(F)F)=C1)C1=CC=CC(CCC(F)(F)C(F)(F)C(F)(F)C(F)(F)C(F)(F)C(F)(F)C(F)(F)C(F)(F)F)=C1	TQQQQQQQCCC1=CC(=CC=C1)P(C1=CC=CC(CCQQQQQQQT=C1)C1=CC=CC(CCQQQQQQQT=C1	7TCCC1=CC(=CC=C1)P(C1=CC=CC(CC7T=C1)C1=CC=CC(CC7T=C1	YES		TQQQQQQQCCC1=CC(=CC=C1)P(C1=CC=CC(CCQQQQQQQT=C1)C1=CC=CC(CCQQQQQQQT=C1	TQQQQQQQCCC1=CC(=CC=C1)P(C1=CC=CC(CCQQQQQQQT=C1)C1=CC=CC(CCQQQQQQQT=C1	TQQQQQQQCCC1=CC(=CC=C1)P(C1=CC=CC(CCQQQQQQQT=C1)C1=CC=CC(CCQQQQQQQT=C1	TQQQQQQQCCC1=CC(=CC=C1)P(C1=CC=CC(CCQQQQQQQT=C1)C1=CC=CC(CCQQQQQQQT=C1	TQQQQQQQCCC1=CC(=CC=C1)P(C1=CC=CC(CCQQQQQQQT=C1)C1=CC=CC(CCQQQQQQQT=C1	TQQQQQQQCCC1=CC(=CC=C1)P(C1=CC=CC(CCQQQQQQQT=C1)C1=CC=CC(CCQQQQQQQT=C1								YES
772	FC(F)(F)C(F)(F)C(F)(F)C(F)(F)C(F)(F)C(F)(F)C(F)(F)C(F)(F)C1=CC(=CC=C1)P(C1=CC=CC(=C1)C(F)(F)C(F)(F)C(F)(F)C(F)(F)C(F)(F)C(F)(F)C(F)(F)C(F)(F)F)C1=CC=CC(=C1)C(F)(F)C(F)(F)C(F)(F)C(F)(F)C(F)(F)C(F)(F)C(F)(F)C(F)(F)F	FC(F)(F)C(F)(F)C(F)(F)C(F)(F)C(F)(F)C(F)(F)C(F)(F)C(F)(F)C1=CC(=CC=C1)P(C1=CC=CC(=C1)C(F)(F)C(F)(F)C(F)(F)C(F)(F)C(F)(F)C(F)(F)C(F)(F)C(F)(F)F)C1=CC=CC(=C1)C(F)(F)C(F)(F)C(F)(F)C(F)(F)C(F)(F)C(F)(F)C(F)(F)C(F)(F)F	TQQQQQQQC1=CC(=CC=C1)P(C1=CC=CC(=C1)QQQQQQQTC1=CC=CC(=C1)QQQQQQQT	7TC1=CC(=CC=C1)P(C1=CC=CC(=C1)7TC1=CC=CC(=C1)7T	YES		TQQQQQQQC1=CC(=CC=C1)P(C1=CC=CC(=C1)QQQQQQQTC1=CC=CC(=C1)QQQQQQQT	TQQQQQQQC1=CC(=CC=C1)P(C1=CC=CC(=C1)QQQQQQQTC1=CC=CC(=C1)QQQQQQQT	TQQQQQQQC1=CC(=CC=C1)P(C1=CC=CC(=C1)QQQQQQQTC1=CC=CC(=C1)QQQQQQQT	TQQQQQQQC1=CC(=CC=C1)P(C1=CC=CC(=C1)QQQQQQQTC1=CC=CC(=C1)QQQQQQQT	TQQQQQQQC1=CC(=CC=C1)P(C1=CC=CC(=C1)QQQQQQQTC1=CC=CC(=C1)QQQQQQQT	TQQQQQQQC1=CC(=CC=C1)P(C1=CC=CC(=C1)QQQQQQQTC1=CC=CC(=C1)QQQQQQQT								YES
773	[K+].CCN(CC([O-])=O)S(=O)(=O)C(F)(F)C(F)(F)C(F)(F)C(F)(F)C(F)(F)C(F)(F)C(F)(F)C(F)(F)F	[K+].CCN(CC(O)=O)S(=O)(=O)C(F)(F)C(F)(F)C(F)(F)C(F)(F)C(F)(F)C(F)(F)C(F)(F)C(F)(F)F	[K+].CCN(CC(O)=O)S(=O)(=O)QQQQQQQT	[K+].CCN(CC(O)=O)S(=O)(=O)7T	YES		[K+].CCN(CC(O)=O)S(=O)(=O)QQQQQQQT	[K+].CCN(CC(O)=O)S(=O)(=O)QQQQQQQT	[K+].CCN(CC(O)=O)S(=O)(=O)QQQQQQQT	[K+].CCN(CC(O)=O)S(=O)(=O)QQQQQQQT	[K+].CCN(CC(O)=O)S(=O)(=O)QQQQQQQT	[K+].CCN(CC(O)=O)S(=O)(=O)QQQQQQQT								YES
774	COC(F)(F)C(F)(F)C(F)(F)C(F)(F)C(F)(F)C(F)(F)C(F)(F)C(F)(F)F	COC(F)(F)C(F)(F)C(F)(F)C(F)(F)C(F)(F)C(F)(F)C(F)(F)C(F)(F)F	COQQQQQQQT	CO7T	YES		COQQQQQQQT	COQQQQQQQT	COQQQQQQQT	COQQQQQQQT	COQQQQQQQT	COQQQQQQQT								YES
775	OC1=CC=C(C=C1)C(F)(F)C(F)(F)C(F)(F)C(F)(F)C(F)(F)C(F)(F)C(F)(F)C(F)(F)F	OC1=CC=C(C=C1)C(F)(F)C(F)(F)C(F)(F)C(F)(F)C(F)(F)C(F)(F)C(F)(F)C(F)(F)F	OC1=CC=C(C=C1)QQQQQQQT	OC1=CC=C(C=C1)7T	YES		OC1=CC=C(C=C1)QQQQQQQT	OC1=CC=C(C=C1)QQQQQQQT	OC1=CC=C(C=C1)QQQQQQQT	OC1=CC=C(C=C1)QQQQQQQT	OC1=CC=C(C=C1)QQQQQQQT	OC1=CC=C(C=C1)QQQQQQQT								YES
776	FC(F)(F)C(F)(F)C(F)(F)C(F)(F)C(F)(F)C(F)(F)C(F)(F)C(F)(F)CCCOC1=CC=C(C=O)C=C1	FC(F)(F)C(F)(F)C(F)(F)C(F)(F)C(F)(F)C(F)(F)C(F)(F)C(F)(F)CCCOC1=CC=C(C=O)C=C1	TQQQQQQQCCCOC1=CC=C(C=O)C=C1	7TCCCOC1=CC=C(C=O)C=C1	YES		TQQQQQQQCCCOC1=CC=C(C=O)C=C1	TQQQQQQQCCCOC1=CC=C(C=O)C=C1	TQQQQQQQCCCOC1=CC=C(C=O)C=C1	TQQQQQQQCCCOC1=CC=C(C=O)C=C1	TQQQQQQQCCCOC1=CC=C(C=O)C=C1	TQQQQQQQCCCOC1=CC=C(C=O)C=C1								YES
777	OC(=O)CSC(F)(F)C(F)(F)C(F)(F)C(F)(F)C(F)(F)C(F)(F)C(F)(F)C(F)(F)F	OC(=O)CSC(F)(F)C(F)(F)C(F)(F)C(F)(F)C(F)(F)C(F)(F)C(F)(F)C(F)(F)F	OC(=O)CSQQQQQQQT	OC(=O)CS7T	YES		OC(=O)CSQQQQQQQT	OC(=O)CSQQQQQQQT	OC(=O)CSQQQQQQQT	OC(=O)CSQQQQQQQT	OC(=O)CSQQQQQQQT	OC(=O)CSQQQQQQQT								YES
778	CC(O)CC(F)(F)C(F)(F)C(F)(F)C(F)(F)C(F)(F)C(F)(F)C(F)(F)C(F)(F)F	CC(O)CC(F)(F)C(F)(F)C(F)(F)C(F)(F)C(F)(F)C(F)(F)C(F)(F)C(F)(F)F	CC(O)CQQQQQQQT	CC(O)C7T	YES		CC(O)CQQQQQQQT	CC(O)CQQQQQQQT	CC(O)CQQQQQQQT	CC(O)CQQQQQQQT	CC(O)CQQQQQQQT	CC(O)CQQQQQQQT								YES
779	FC(F)(F)C(F)(F)C(F)(F)C(F)(F)C(F)(F)C(F)(F)C(F)(F)C1=CC=CC=C1	FC(F)(F)C(F)(F)C(F)(F)C(F)(F)C(F)(F)C(F)(F)C(F)(F)C1=CC=CC=C1	TQQQQQQC1=CC=CC=C1	7T1=CC=CC=C1	YES		TQQQQQQC1=CC=CC=C1	TQQQQQQC1=CC=CC=C1	TQQQQQQC1=CC=CC=C1	TQQQQQQC1=CC=CC=C1	TQQQQQQC1=CC=CC=C1	TQQQQQQC1=CC=CC=C1								YES
780	CC(O)C(F)(F)C(F)(F)C(F)(F)C(F)(F)C(F)(F)C(F)(F)C(F)(F)C(F)(F)F	CC(O)C(F)(F)C(F)(F)C(F)(F)C(F)(F)C(F)(F)C(F)(F)C(F)(F)C(F)(F)F	CC(O)QQQQQQQT	CC(O)7T	YES		CC(O)QQQQQQQT	CC(O)QQQQQQQT	CC(O)QQQQQQQT	CC(O)QQQQQQQT	CC(O)QQQQQQQT	CC(O)QQQQQQQT								YES
781	COC(=O)C(F)(F)OC(F)(F)C(F)(F)C(F)(F)C(F)(F)C(F)(F)C(F)(F)C(F)(F)C(F)(F)F	COC(=O)C(F)(F)OC(F)(F)C(F)(F)C(F)(F)C(F)(F)C(F)(F)C(F)(F)C(F)(F)C(F)(F)F	COC(=O)QOQQQQQQQT	COC(=O)QO7T	YES		COC(=O)QOQQQQQQQT	COC(=O)QOQQQQQQQT	COC(=O)QOQQQQQQQT	COC(=O)QOQQQQQQQT	COC(=O)QOQQQQQQQT	COC(=O)QOQQQQQQQT								YES
782	FC(F)(F)C(F)(F)C(F)(F)C(F)(F)C(F)(F)C(F)(F)C(F)(F)C(F)(F)CCOP(=O)(OCCC(F)(F)C(F)(F)C(F)(F)C(F)(F)C(F)(F)C(F)(F)C(F)(F)C(F)(F)F)OCCC(F)(F)C(F)(F)C(F)(F)C(F)(F)C(F)(F)C(F)(F)C(F)(F)C(F)(F)F	FC(F)(F)C(F)(F)C(F)(F)C(F)(F)C(F)(F)C(F)(F)C(F)(F)C(F)(F)CCOP(=O)(OCCC(F)(F)C(F)(F)C(F)(F)C(F)(F)C(F)(F)C(F)(F)C(F)(F)C(F)(F)F)OCCC(F)(F)C(F)(F)C(F)(F)C(F)(F)C(F)(F)C(F)(F)C(F)(F)C(F)(F)F	TQQQQQQQCCOP(=O)(OCCQQQQQQQTOCCQQQQQQQT	7TCCOP(=O)(OCC7TOCC7T	YES		TQQQQQQQCCOP(=O)(OCCQQQQQQQTOCCQQQQQQQT	TQQQQQQQCCOP(=O)(OCCQQQQQQQTOCCQQQQQQQT	TQQQQQQQCCOP(=O)(OCCQQQQQQQTOCCQQQQQQQT	TQQQQQQQCCOP(=O)(OCCQQQQQQQTOCCQQQQQQQT	TQQQQQQQCCOP(=O)(OCCQQQQQQQTOCCQQQQQQQT	TQQQQQQQCCOP(=O)(OCCQQQQQQQTOCCQQQQQQQT								YES
783	OC(=O)C(F)(F)C(F)(F)C(F)(F)C(F)(F)C(F)(F)C(F)(F)C(F)(F)C(F)(F)C(F)(F)C(F)(F)C(F)(F)C(F)(F)C(F)(F)F	OC(=O)C(F)(F)C(F)(F)C(F)(F)C(F)(F)C(F)(F)C(F)(F)C(F)(F)C(F)(F)C(F)(F)C(F)(F)C(F)(F)C(F)(F)C(F)(F)F	OC(=O)QQQQQQQQQQQQT	OC(=O)QQQQQ7T	YES		OC(=O)QQQQQQQQQQQQT	8#QQQQT	OC(=O)QQQQQQQQQQQQT	OC(=O)QQQQQQQQQQQQT	OC(=O)QQQQQQQQQQQQT	OC(=O)QQQQQQQQQQQQT		NO					NO	NO
784	CCN(CCOC(=O)C=C)S(=O)(=O)C(F)(F)C(F)(F)C(F)(F)C(F)(F)C(F)(F)C(F)(F)C(F)(F)C(F)(F)F	CCN(CCOC(=O)C=C)S(=O)(=O)C(F)(F)C(F)(F)C(F)(F)C(F)(F)C(F)(F)C(F)(F)C(F)(F)C(F)(F)F	CCN(CCOC(=O)C=C)S(=O)(=O)QQQQQQQT	CCN(CCOC(=O)C=C)S(=O)(=O)7T	YES		CCN(CCOC(=O)C=C)S(=O)(=O)QQQQQQQT	CCN(CCOC(=O)C=C)S(=O)(=O)QQQQQQQT	CCN(CCOC(=O)C=C)S(=O)(=O)QQQQQQQT	CCN(CCOC(=O)C=C)S(=O)(=O)QQQQQQQT	CCN(CCOC(=O)C=C)S(=O)(=O)QQQQQQQT	CCN(CCOC(=O)C=C)S(=O)(=O)QQQQQQQT								YES
785	FC(F)(F)C(F)(F)C(F)(F)C(F)(F)C(F)(F)C(F)(F)C(F)(F)COC1=CSC=C1	FC(F)(F)C(F)(F)C(F)(F)C(F)(F)C(F)(F)C(F)(F)C(F)(F)COC1=CSC=C1	TQQQQQQCOC1=CSC=C1	7TOC1=CSC=C1	YES		TQQQQQQCOC1=CSC=C1	TQQQQQQCOC1=CSC=C1	TQQQQQQCOC1=CSC=C1	TQQQQQQCOC1=CSC=C1	TQQQQQQCOC1=CSC=C1	TQQQQQQCOC1=CSC=C1								YES
786	CCOC(=O)CN(CC)S(=O)(=O)C(F)(F)C(F)(F)C(F)(F)C(F)(F)C(F)(F)C(F)(F)C(F)(F)C(F)(F)F	CCOC(=O)CN(CC)S(=O)(=O)C(F)(F)C(F)(F)C(F)(F)C(F)(F)C(F)(F)C(F)(F)C(F)(F)C(F)(F)F	CCOC(=O)CN(CC)S(=O)(=O)QQQQQQQT	CCOC(=O)CN(CC)S(=O)(=O)7T	YES		CCOC(=O)CN(CC)S(=O)(=O)QQQQQQQT	CCOC(=O)CN(CC)S(=O)(=O)QQQQQQQT	CCOC(=O)CN(CC)S(=O)(=O)QQQQQQQT	CCOC(=O)CN(CC)S(=O)(=O)QQQQQQQT	CCOC(=O)CN(CC)S(=O)(=O)QQQQQQQT	CCOC(=O)CN(CC)S(=O)(=O)QQQQQQQT								YES
787	OP(O)(=O)CCC(F)(F)C(F)(F)C(F)(F)C(F)(F)C(F)(F)C(F)(F)C(F)(F)C(F)(F)F	OP(O)(=O)CCC(F)(F)C(F)(F)C(F)(F)C(F)(F)C(F)(F)C(F)(F)C(F)(F)C(F)(F)F	OP(O)(=O)CCQQQQQQQT	OP(O)(=O)CC7T	YES		OP(O)(=O)CCQQQQQQQT	OP(O)(=O)CCQQQQQQQT	OP(O)(=O)CCQQQQQQQT	OP(O)(=O)CCQQQQQQQT	OP(O)(=O)CCQQQQQQQT	OP(O)(=O)CCQQQQQQQT								YES
788	OCCC(F)(F)C(F)(F)C(F)(F)C(F)(F)C(F)(F)C(F)(F)C(F)(F)C(F)(F)C(F)(F)C(F)(F)C(F)(F)C(F)(F)F	OCCC(F)(F)C(F)(F)C(F)(F)C(F)(F)C(F)(F)C(F)(F)C(F)(F)C(F)(F)C(F)(F)C(F)(F)C(F)(F)C(F)(F)F	OCCQQQQQQQQQQQT	OCCQQQQ7T	YES		OCCQQQQQQQQQQQT	OCCQQQQQQQQQQQT	OCCQQQQQQQQQQQT	OCCQQQQQQQQQQQT	OCCQQQQQQQQQQQT	OCCQQQQQQQQQQQT								YES
789	CN(C)(=O)CCCNS(=O)(=O)C(F)(F)C(F)(F)C(F)(F)C(F)(F)C(F)(F)C(F)(F)C(F)(F)C(F)(F)F	CN(C)(=O)CCCNS(=O)(=O)C(F)(F)C(F)(F)C(F)(F)C(F)(F)C(F)(F)C(F)(F)C(F)(F)C(F)(F)F	CN(C)(=O)CCCNS(=O)(=O)QQQQQQQT	CN(C)(=O)CCCNS(=O)(=O)7T	YES		CN(C)(=O)CCCNS(=O)(=O)QQQQQQQT	CN(C)(=O)CCCNS(=O)(=O)QQQQQQQT	CN(C)(=O)CCCNS(=O)(=O)QQQQQQQT	CN(C)(=O)CCCNS(=O)(=O)QQQQQQQT	CN(C)(=O)CCCNS(=O)(=O)QQQQQQQT	CN(C)(=O)CCCNS(=O)(=O)QQQQQQQT								YES
790	FC(F)(F)C(F)(F)C(F)(F)C(F)(F)C(F)(F)C(F)(F)C(F)(F)C(F)(F)C(F)(F)C(F)(F)C(F)(F)C(F)(F)C(F)(F)C(F)(F)C(F)(F)C(F)(F)CCOC(=O)C=C	FC(F)(F)C(F)(F)C(F)(F)C(F)(F)C(F)(F)C(F)(F)C(F)(F)C(F)(F)C(F)(F)C(F)(F)C(F)(F)C(F)(F)C(F)(F)C(F)(F)C(F)(F)C(F)(F)CCOC(=O)C=C	TQQQQQQQQQQQQQQQCCOC(=O)C=C	7TQQQQQQQQCCOC(=O)C=C	YES		TQQQQQQQQQQQQQQQCCOC(=O)C=C	TQQQQQQQQQQQQQQQCCOC(=O)C=C	TQQQQQQQQQQQQQQQCCOC(=O)C=C	TQQQQQQQQQQQQQQQCCOC(=O)C=C	TQQQQQQQQQQQQQQQCCOC(=O)C=C	TQQQQQQQQQQQQQQQCCOC(=O)C=C								YES
791	OC(=O)C1=CC=CC=C1OC(F)=C(F)C(F)(F)C(F)(F)C(F)(F)C(F)(F)C(F)(F)C(F)(F)C(F)(F)F	OC(=O)C1=CC=CC=C1OC(F)=C(F)C(F)(F)C(F)(F)C(F)(F)C(F)(F)C(F)(F)C(F)(F)C(F)(F)F	OC(=O)C1=CC=CC=C1OC(F)=C(F)QQQQQQT	O7T	YES		OC(=O)C1=CC=CC=C1OC(F)=C(F)QQQQQQT	OC(=O)C1=CC=CC=C1OC(F)=C(F)QQQQQQT	OC(=O)C1=CC=CC=C1OC(F)=C(F)QQQQQQT	OC(=O)C1=CC=CC=C1OC(F)=C(F)QQQQQQT	OC(=O)C1=CC=CC=C1OC(F)=C(F)QQQQQQT	OC(=O)C1=CC=CC=C1OC(F)=C(F)QQQQQQT								YES
792	[NH4+].[O-]S(=O)(=O)C(F)(F)C(F)(F)C(F)(F)C(F)(F)C(F)(F)C(F)(F)C(F)(F)C(F)(F)C(F)(F)C(F)(F)F	[NH4+].OS(=O)(=O)C(F)(F)C(F)(F)C(F)(F)C(F)(F)C(F)(F)C(F)(F)C(F)(F)C(F)(F)C(F)(F)C(F)(F)F	[NH4+].OS(=O)(=O)QQQQQQQQQT	[NH4+].OS(=O)(=O)QQ7T	YES		[NH4+].OS(=O)(=O)QQQQQQQQQT	[NH4+].OS(=O)(=O)QQQQQQQQQT	[NH4+].OS(=O)(=O)QQQQQQQQQT	[NH4+].OS(=O)(=O)QQQQQQQQQT	[NH4+].9ST	[NH4+].OS(=O)(=O)QQQQQQQQQT					NO		NO	NO
793	Cl.CN(C)CCCNS(=O)(=O)C(F)(F)C(F)(F)C(F)(F)C(F)(F)C(F)(F)C(F)(F)C(F)(F)C(F)(F)F	X.CN(C)CCCNS(=O)(=O)C(F)(F)C(F)(F)C(F)(F)C(F)(F)C(F)(F)C(F)(F)C(F)(F)C(F)(F)F	X.CN(C)CCCNS(=O)(=O)QQQQQQQT	X.CN(C)CCCNS(=O)(=O)7T	YES		X.CN(C)CCCNS(=O)(=O)QQQQQQQT	X.CN(C)CCCNS(=O)(=O)QQQQQQQT	X.CN(C)CCCNS(=O)(=O)QQQQQQQT	X.CN(C)CCCNS(=O)(=O)QQQQQQQT	X.CN(C)CCCNS(=O)(=O)QQQQQQQT	X.CN(C)CCCNS(=O)(=O)QQQQQQQT								YES
794	FC(OC1=CC=C(C=C1)C(Cl)=O)=C(F)C(F)(F)C(F)(F)C(F)(F)C(F)(F)C(F)(F)C(F)(F)C(F)(F)F	FC(OC1=CC=C(C=C1)C(X)=O)=C(F)C(F)(F)C(F)(F)C(F)(F)C(F)(F)C(F)(F)C(F)(F)C(F)(F)F	FC(OC1=CC=C(C=C1)C(X)=O)=C(F)QQQQQQT	F7T	YES		FC(OC1=CC=C(C=C1)C(X)=O)=C(F)QQQQQQT	FC(OC1=CC=C(C=C1)C(X)=O)=C(F)QQQQQQT	FC(OC1=CC=C(C=C1)C(X)=O)=C(F)QQQQQQT	FC(OC1=CC=C(C=C1)C(X)=O)=C(F)QQQQQQT	FC(OC1=CC=C(C=C1)C(X)=O)=C(F)QQQQQQT	FC(OC1=CC=C(C=C1)C(X)=O)=C(F)QQQQQQT								YES
795	FC(F)(F)C(F)(F)C(F)(F)C(F)(F)C(F)(F)C(F)(F)C(F)(F)C(F)(F)C(F)(F)S(F)(=O)=O	FC(F)(F)C(F)(F)C(F)(F)C(F)(F)C(F)(F)C(F)(F)C(F)(F)C(F)(F)C(F)(F)S(F)(=O)=O	TQQQQQQQQS(F)(=O)=O	7TQS(F)(=O)=O	YES		TQQQQQQQQS(F)(=O)=O	TQQQQQQQQS(F)(=O)=O	TQQQQQQQQS(F)(=O)=O	TQQQQQQQQS(F)(=O)=O	TQQQQQQQQS(F)(=O)=O	TQQQQQQQQS(F)(=O)=O								YES
796	C[N+](C)(C)CCCN(CC([O-])=O)S(=O)(=O)C(F)(F)C(F)(F)C(F)(F)C(F)(F)C(F)(F)C(F)(F)C(F)(F)C(F)(F)F	C[N+](C)(C)CCCN(CC(O)=O)S(=O)(=O)C(F)(F)C(F)(F)C(F)(F)C(F)(F)C(F)(F)C(F)(F)C(F)(F)C(F)(F)F	C[N+](C)(C)CCCN(CC(O)=O)S(=O)(=O)QQQQQQQT	C[N+](C)(C)CCCN(CC(O)=O)S(=O)(=O)7T	YES		C[N+](C)(C)CCCN(CC(O)=O)S(=O)(=O)QQQQQQQT	C[N+](C)(C)CCCN(CC(O)=O)S(=O)(=O)QQQQQQQT	C[N+](C)(C)CCCN(CC(O)=O)S(=O)(=O)QQQQQQQT	C[N+](C)(C)CCCN(CC(O)=O)S(=O)(=O)QQQQQQQT	C[N+](C)(C)CCCN(CC(O)=O)S(=O)(=O)QQQQQQQT	C[N+](C)(C)CCCN(CC(O)=O)S(=O)(=O)QQQQQQQT								YES
797	FC(F)(F)C(F)(F)C(F)(F)C(F)(F)C(F)(F)C(F)(F)C(F)(F)C(F)(F)C(F)(F)C(F)(F)C(F)(F)C(F)(F)CCS(Cl)(=O)=O	FC(F)(F)C(F)(F)C(F)(F)C(F)(F)C(F)(F)C(F)(F)C(F)(F)C(F)(F)C(F)(F)C(F)(F)C(F)(F)C(F)(F)CCS(X)(=O)=O	TQQQQQQQQQQQCCS(X)(=O)=O	7TQQQQCCS(X)(=O)=O	YES		TQQQQQQQQQQQCCS(X)(=O)=O	TQQQQQQQQQQQCCS(X)(=O)=O	TQQQQQQQQQQQCCS(X)(=O)=O	TQQQQQQQQQQQCCS(X)(=O)=O	TQQQQQQQQQQQCCS(X)(=O)=O	TQQQQQQQQQQQCCS(X)(=O)=O								YES
798	OCC1=CC=C(C=C1)C(F)(F)C(F)(F)C(F)(F)C(F)(F)C(F)(F)C(F)(F)C(F)(F)C(F)(F)F	OCC1=CC=C(C=C1)C(F)(F)C(F)(F)C(F)(F)C(F)(F)C(F)(F)C(F)(F)C(F)(F)C(F)(F)F	OCC1=CC=C(C=C1)QQQQQQQT	OCC1=CC=C(C=C1)7T	YES		OCC1=CC=C(C=C1)QQQQQQQT	OCC1=CC=C(C=C1)QQQQQQQT	OCC1=CC=C(C=C1)QQQQQQQT	OCC1=CC=C(C=C1)QQQQQQQT	OCC1=CC=C(C=C1)QQQQQQQT	OCC1=CC=C(C=C1)QQQQQQQT								YES
799	CC1=CC=C(C=C1)C(F)(F)C(F)(F)C(F)(F)C(F)(F)C(F)(F)C(F)(F)C(F)(F)C(F)(F)C(F)(F)F	CC1=CC=C(C=C1)C(F)(F)C(F)(F)C(F)(F)C(F)(F)C(F)(F)C(F)(F)C(F)(F)C(F)(F)C(F)(F)F	CC1=CC=C(C=C1)QQQQQQQQT	CC1=CC=C(C=C1)Q7T	YES		CC1=CC=C(C=C1)QQQQQQQQT	CC1=CC=C(C=C1)QQQQQQQQT	CC1=CC=C(C=C1)QQQQQQQQT	CC1=CC=C(C=C1)QQQQQQQQT	CC1=CC=C(C=C1)QQQQQQQQT	CC1=CC=C(C=C1)QQQQQQQQT								YES
800	FC(F)(F)C(F)(F)C(F)(F)C(F)(F)C(F)(F)C(F)(F)C(F)(F)CBr	FC(F)(F)C(F)(F)C(F)(F)C(F)(F)C(F)(F)C(F)(F)C(F)(F)CX	TQQQQQQCX	7TX	YES		TQQQQQQCX	TQQQQQQCX	TQQQQQQCX	TQQQQQQCX	TQQQQQQCX	TQQQQQQCX								YES
801	CCCCCCCCCCCCCCOC(=O)C(F)(F)C(F)(F)C(F)(F)C(F)(F)C(F)(F)C(F)(F)C(F)(F)C(F)(F)C(F)(F)F	CCCCCCCCCCCCCCOC(=O)C(F)(F)C(F)(F)C(F)(F)C(F)(F)C(F)(F)C(F)(F)C(F)(F)C(F)(F)C(F)(F)F	CCCCCCCCCCCCCCOC(=O)QQQQQQQQT	CCCCCCCCCCCCCCOC(=O)Q7T	YES		CCCCCCCCCCCCCCOC(=O)QQQQQQQQT	CCCCCCCCCCCCCC8#T	CCCCCCCCCCCCCCOC(=O)QQQQQQQQT	CCCCCCCCCCCCCCOC(=O)QQQQQQQQT	CCCCCCCCCCCCCCOC(=O)QQQQQQQQT	CCCCCCCCCCCCCCOC(=O)QQQQQQQQT		NO					NO	NO
802	FC(F)(F)C(F)(F)C(F)(F)C(F)(F)C(F)(F)C(F)(F)C(F)(F)C(F)(F)C1=CSC(Br)=C1	FC(F)(F)C(F)(F)C(F)(F)C(F)(F)C(F)(F)C(F)(F)C(F)(F)C(F)(F)C1=CSC(X)=C1	TQQQQQQQC1=CSC(X)=C1	7TC1=CSC(X)=C1	YES		TQQQQQQQC1=CSC(X)=C1	TQQQQQQQC1=CSC(X)=C1	TQQQQQQQC1=CSC(X)=C1	TQQQQQQQC1=CSC(X)=C1	TQQQQQQQC1=CSC(X)=C1	TQQQQQQQC1=CSC(X)=C1								YES
803	FC(F)(F)C(F)(F)C(F)(F)C(F)(F)C(F)(F)C(F)(F)C(F)(F)C(F)(F)C1=CSC(=C1)C1=C(C=CS1)C(F)(F)C(F)(F)C(F)(F)C(F)(F)C(F)(F)C(F)(F)C(F)(F)C(F)(F)F	FC(F)(F)C(F)(F)C(F)(F)C(F)(F)C(F)(F)C(F)(F)C(F)(F)C(F)(F)C1=CSC(=C1)C1=C(C=CS1)C(F)(F)C(F)(F)C(F)(F)C(F)(F)C(F)(F)C(F)(F)C(F)(F)C(F)(F)F	TQQQQQQQC1=CSC(=C1)C1=C(C=CS1)QQQQQQQT	7TC1=CSC(=C1)C1=C(C=CS1)7T	YES		TQQQQQQQC1=CSC(=C1)C1=C(C=CS1)QQQQQQQT	TQQQQQQQC1=CSC(=C1)C1=C(C=CS1)QQQQQQQT	TQQQQQQQC1=CSC(=C1)C1=C(C=CS1)QQQQQQQT	TQQQQQQQC1=CSC(=C1)C1=C(C=CS1)QQQQQQQT	TQQQQQQQC1=CSC(=C1)C1=C(C=CS1)QQQQQQQT	TQQQQQQQC1=CSC(=C1)C1=C(C=CS1)QQQQQQQT								YES
804	OC(=O)C=CC(F)(F)C(F)(F)C(F)(F)C(F)(F)C(F)(F)C(F)(F)C(F)(F)F	OC(=O)C=CC(F)(F)C(F)(F)C(F)(F)C(F)(F)C(F)(F)C(F)(F)C(F)(F)F	OC(=O)C=CQQQQQQT	OC(=O)C=7T	YES		OC(=O)C=CQQQQQQT	OC(=O)C=CQQQQQQT	OC(=O)C=CQQQQQQT	OC(=O)C=CQQQQQQT	OC(=O)C=CQQQQQQT	OC(=O)C=CQQQQQQT								YES
805	CCCCCCCCCCCCCCCCCC(F)(F)C(F)(F)C(F)(F)C(F)(F)C(F)(F)C(F)(F)C(F)(F)C(F)(F)F	CCCCCCCCCCCCCCCCCC(F)(F)C(F)(F)C(F)(F)C(F)(F)C(F)(F)C(F)(F)C(F)(F)C(F)(F)F	CCCCCCCCCCCCCCCCCQQQQQQQT	CCCCCCCCCCCCCCCCC7T	YES		CCCCCCCCCCCCCCCCCQQQQQQQT	CCCCCCCCCCCCCCCCCQQQQQQQT	CCCCCCCCCCCCCCCCCQQQQQQQT	CCCCCCCCCCCCCCCCCQQQQQQQT	CCCCCCCCCCCCCCCCCQQQQQQQT	CCCCCCCCCCCCCCCCCQQQQQQQT								YES
806	[O-]C(=O)NNC(=O)OC(CCC(F)(F)C(F)(F)C(F)(F)C(F)(F)C(F)(F)C(F)(F)C(F)(F)C(F)(F)F)C1CCCCC1	OC(=O)NNC(=O)OC(CCC(F)(F)C(F)(F)C(F)(F)C(F)(F)C(F)(F)C(F)(F)C(F)(F)C(F)(F)F)C1CCCCC1	OC(=O)NNC(=O)OC(CCQQQQQQQTC1CCCCC1	OC(=O)NNC(=O)OC(CC7TC1CCCCC1	YES		OC(=O)NNC(=O)OC(CCQQQQQQQTC1CCCCC1	OC(=O)NNC(=O)OC(CCQQQQQQQTC1CCCCC1	OC(=O)NNC(=O)OC(CCQQQQQQQTC1CCCCC1	OC(=O)NNC(=O)OC(CCQQQQQQQTC1CCCCC1	OC(=O)NNC(=O)OC(CCQQQQQQQTC1CCCCC1	OC(=O)NNC(=O)OC(CCQQQQQQQTC1CCCCC1								YES
807	FC(OC1=CC(OC(F)=C(F)C(F)(F)C(F)(F)C(F)(F)C(F)(F)C(F)(F)C(F)(F)C(F)(F)F)=CC=C1)=C(F)C(F)(F)C(F)(F)C(F)(F)C(F)(F)C(F)(F)C(F)(F)C(F)(F)F	FC(OC1=CC(OC(F)=C(F)C(F)(F)C(F)(F)C(F)(F)C(F)(F)C(F)(F)C(F)(F)C(F)(F)F)=CC=C1)=C(F)C(F)(F)C(F)(F)C(F)(F)C(F)(F)C(F)(F)C(F)(F)C(F)(F)F	FC(OC1=CC(OC(F)=C(F)QQQQQQT=CC=C1)=C(F)QQQQQQT	F7T=CC=C1)=7T	YES		FC(OC1=CC(OC(F)=C(F)QQQQQQT=CC=C1)=C(F)QQQQQQT	FC(OC1=CC(OC(F)=C(F)QQQQQQT=CC=C1)=C(F)QQQQQQT	FC(OC1=CC(OC(F)=C(F)QQQQQQT=CC=C1)=C(F)QQQQQQT	FC(OC1=CC(OC(F)=C(F)QQQQQQT=CC=C1)=C(F)QQQQQQT	FC(OC1=CC(OC(F)=C(F)QQQQQQT=CC=C1)=C(F)QQQQQQT	FC(OC1=CC(OC(F)=C(F)QQQQQQT=CC=C1)=C(F)QQQQQQT								YES
808	FC(F)(F)C(F)(F)C(F)(F)C(F)(F)C(F)(F)C(F)(F)C(F)(F)C1CCCCC1=O	FC(F)(F)C(F)(F)C(F)(F)C(F)(F)C(F)(F)C(F)(F)C(F)(F)C1CCCCC1=O	TQQQQQQC1CCCCC1=O	7T1CCCCC1=O	YES		TQQQQQQC1CCCCC1=O	TQQQQQQC1CCCCC1=O	TQQQQQQC1CCCCC1=O	TQQQQQQC1CCCCC1=O	TQQQQQQC1CCCCC1=O	TQQQQQQC1CCCCC1=O								YES
809	CN(CCCCOC(=O)C=C)S(=O)(=O)C(F)(F)C(F)(F)C(F)(F)C(F)(F)C(F)(F)C(F)(F)C(F)(F)C(F)(F)F	CN(CCCCOC(=O)C=C)S(=O)(=O)C(F)(F)C(F)(F)C(F)(F)C(F)(F)C(F)(F)C(F)(F)C(F)(F)C(F)(F)F	CN(CCCCOC(=O)C=C)S(=O)(=O)QQQQQQQT	CN(CCCCOC(=O)C=C)S(=O)(=O)7T	YES		CN(CCCCOC(=O)C=C)S(=O)(=O)QQQQQQQT	CN(CCCCOC(=O)C=C)S(=O)(=O)QQQQQQQT	CN(CCCCOC(=O)C=C)S(=O)(=O)QQQQQQQT	CN(CCCCOC(=O)C=C)S(=O)(=O)QQQQQQQT	CN(CCCCOC(=O)C=C)S(=O)(=O)QQQQQQQT	CN(CCCCOC(=O)C=C)S(=O)(=O)QQQQQQQT								YES
810	FC(F)(F)C(F)(F)C(F)(F)C(F)(F)C(F)(F)C(F)(F)C(F)(F)C(F)(F)CC(Cl)=O	FC(F)(F)C(F)(F)C(F)(F)C(F)(F)C(F)(F)C(F)(F)C(F)(F)C(F)(F)CC(X)=O	TQQQQQQQCC(X)=O	7TCC(X)=O	YES		TQQQQQQQCC(X)=O	TQQQQQQQCC(X)=O	TQQQQQQQCC(X)=O	TQQQQQQQCC(X)=O	TQQQQQQQCC(X)=O	TQQQQQQQCC(X)=O								YES
811	[H]N(C(=O)OCCN(CC)S(=O)(=O)C(F)(F)C(F)(F)C(F)(F)C(F)(F)C(F)(F)C(F)(F)C(F)(F)C(F)(F)F)C1=CC(N([H])C(=O)OC(C)COC(=O)C(C)=C)=C(C)C=C1	[H]N(C(=O)OCCN(CC)S(=O)(=O)C(F)(F)C(F)(F)C(F)(F)C(F)(F)C(F)(F)C(F)(F)C(F)(F)C(F)(F)F)C1=CC(N([H])C(=O)OC(C)COC(=O)C(C)=C)=C(C)C=C1	[H]N(C(=O)OCCN(CC)S(=O)(=O)QQQQQQQTC1=CC(N([H])C(=O)OC(C)COC(=O)C(C)=C)=C(C)C=C1	[H]N(C(=O)OCCN(CC)S(=O)(=O)7TC1=CC(N([H])C(=O)OC(C)COC(=O)C(C)=C)=C(C)C=C1	YES		[H]N(C(=O)OCCN(CC)S(=O)(=O)QQQQQQQTC1=CC(N([H])C(=O)OC(C)COC(=O)C(C)=C)=C(C)C=C1	[H]N(C(=O)OCCN(CC)S(=O)(=O)QQQQQQQTC1=CC(N([H])C(=O)OC(C)COC(=O)C(C)=C)=C(C)C=C1	[H]N(C(=O)OCCN(CC)S(=O)(=O)QQQQQQQTC1=CC(N([H])C(=O)OC(C)COC(=O)C(C)=C)=C(C)C=C1	[H]N(C(=O)OCCN(CC)S(=O)(=O)QQQQQQQTC1=CC(N([H])C(=O)OC(C)COC(=O)C(C)=C)=C(C)C=C1	[H]N(C(=O)OCCN(CC)S(=O)(=O)QQQQQQQTC1=CC(N([H])C(=O)OC(C)COC(=O)C(C)=C)=C(C)C=C1	[H]N(C(=O)OCCN(CC)S(=O)(=O)QQQQQQQTC1=CC(N([H])C(=O)OC(C)COC(=O)C(C)=C)=C(C)C=C1								YES
812	[Na+].CCN(CCCS([O-])(=O)=O)S(=O)(=O)C(F)(F)C(F)(F)C(F)(F)C(F)(F)C(F)(F)C(F)(F)C(F)(F)C(F)(F)F	[Na+].CCN(CCCS(O)(=O)=O)S(=O)(=O)C(F)(F)C(F)(F)C(F)(F)C(F)(F)C(F)(F)C(F)(F)C(F)(F)C(F)(F)F	[Na+].CCN(CCCS(O)(=O)=O)S(=O)(=O)QQQQQQQT	[Na+].CCN(CCCS(O)(=O)=O)S(=O)(=O)7T	YES		[Na+].CCN(CCCS(O)(=O)=O)S(=O)(=O)QQQQQQQT	[Na+].CCN(CCCS(O)(=O)=O)S(=O)(=O)QQQQQQQT	[Na+].CCN(CCCS(O)(=O)=O)S(=O)(=O)QQQQQQQT	[Na+].CCN(CCCS(O)(=O)=O)S(=O)(=O)QQQQQQQT	[Na+].CCN(CCCS(O)(=O)=O)S(=O)(=O)QQQQQQQT	[Na+].CCN(CCCS(O)(=O)=O)S(=O)(=O)QQQQQQQT								YES
813	CC1(C)OCC(CC(F)(F)C(F)(F)C(F)(F)C(F)(F)C(F)(F)C(F)(F)C(F)(F)C(F)(F)F)O1	CC1(C)OCC(CC(F)(F)C(F)(F)C(F)(F)C(F)(F)C(F)(F)C(F)(F)C(F)(F)C(F)(F)F)O1	CC1(C)OCC(CQQQQQQQTO1	CC1(C)OCC(C7TO1	YES		CC1(C)OCC(CQQQQQQQTO1	CC1(C)OCC(CQQQQQQQTO1	CC1(C)OCC(CQQQQQQQTO1	CC1(C)OCC(CQQQQQQQTO1	CC1(C)OCC(CQQQQQQQTO1	CC1(C)OCC(CQQQQQQQTO1								YES
814	[Na+].[O-]S(=O)(=O)C1=CC=C(NS(=O)(=O)C(F)(F)C(F)(F)C(F)(F)C(F)(F)C(F)(F)C(F)(F)C(F)(F)C(F)(F)F)C=C1	[Na+].OS(=O)(=O)C1=CC=C(NS(=O)(=O)C(F)(F)C(F)(F)C(F)(F)C(F)(F)C(F)(F)C(F)(F)C(F)(F)C(F)(F)F)C=C1	[Na+].OS(=O)(=O)C1=CC=C(NS(=O)(=O)QQQQQQQTC=C1	[Na+].OS(=O)(=O)C1=CC=C(NS(=O)(=O)7TC=C1	YES		[Na+].OS(=O)(=O)C1=CC=C(NS(=O)(=O)QQQQQQQTC=C1	[Na+].OS(=O)(=O)C1=CC=C(NS(=O)(=O)QQQQQQQTC=C1	[Na+].OS(=O)(=O)C1=CC=C(NS(=O)(=O)QQQQQQQTC=C1	[Na+].OS(=O)(=O)C1=CC=C(NS(=O)(=O)QQQQQQQTC=C1	[Na+].OS(=O)(=O)C1=CC=C(NS(=O)(=O)QQQQQQQTC=C1	[Na+].OS(=O)(=O)C1=CC=C(NS(=O)(=O)QQQQQQQTC=C1								YES
815	CCCCCCCCCCCCCCCCCCCCCCC(F)(F)C(F)(F)C(F)(F)C(F)(F)C(F)(F)C(F)(F)C(F)(F)C(F)(F)F	CCCCCCCCCCCCCCCCCCCCCCC(F)(F)C(F)(F)C(F)(F)C(F)(F)C(F)(F)C(F)(F)C(F)(F)C(F)(F)F	CCCCCCCCCCCCCCCCCCCCCCQQQQQQQT	CCCCCCCCCCCCCCCCCCCCCC7T	YES		CCCCCCCCCCCCCCCCCCCCCCQQQQQQQT	CCCCCCCCCCCCCCCCCCCCCCQQQQQQQT	CCCCCCCCCCCCCCCCCCCCCCQQQQQQQT	CCCCCCCCCCCCCCCCCCCCCCQQQQQQQT	CCCCCCCCCCCCCCCCCCCCCCQQQQQQQT	CCCCCCCCCCCCCCCCCCCCCCQQQQQQQT								YES
816	CCCCCCCCCCCCCCCCCCCCCCC(F)(F)C(F)(F)C(F)(F)C(F)(F)C(F)(F)C(F)(F)C(F)(F)F	CCCCCCCCCCCCCCCCCCCCCCC(F)(F)C(F)(F)C(F)(F)C(F)(F)C(F)(F)C(F)(F)C(F)(F)F	CCCCCCCCCCCCCCCCCCCCCCQQQQQQT	CCCCCCCCCCCCCCCCCCCCC7T	YES		CCCCCCCCCCCCCCCCCCCCCCQQQQQQT	CCCCCCCCCCCCCCCCCCCCCCQQQQQQT	CCCCCCCCCCCCCCCCCCCCCCQQQQQQT	CCCCCCCCCCCCCCCCCCCCCCQQQQQQT	CCCCCCCCCCCCCCCCCCCCCCQQQQQQT	CCCCCCCCCCCCCCCCCCCCCCQQQQQQT								YES
817	[OH-].[OH-].[Cl-].[Cl-].[Cl-].[Cl-].[Cl-].[Cl-].[Cr+3].[Cr+3].[Cr+3].CN(CC([O-])=O)S(=O)(=O)C(F)(F)C(F)(F)C(F)(F)C(F)(F)C(F)(F)C(F)(F)C(F)(F)C(F)(F)F	[OH-].[OH-].[X-].[X-].[X-].[X-].[X-].[X-].[Cr+3].[Cr+3].[Cr+3].CN(CC(O)=O)S(=O)(=O)C(F)(F)C(F)(F)C(F)(F)C(F)(F)C(F)(F)C(F)(F)C(F)(F)C(F)(F)F	[OH-].[OH-].[X-].[X-].[X-].[X-].[X-].[X-].[Cr+3].[Cr+3].[Cr+3].CN(CC(O)=O)S(=O)(=O)QQQQQQQT	[OH-].[OH-].[X-].[X-].[X-].[X-].[X-].[X-].[Cr+3].[Cr+3].[Cr+3].CN(CC(O)=O)S(=O)(=O)7T	YES		[OH-].[OH-].[X-].[X-].[X-].[X-].[X-].[X-].[Cr+3].[Cr+3].[Cr+3].CN(CC(O)=O)S(=O)(=O)QQQQQQQT	[OH-].[OH-].[X-].[X-].[X-].[X-].[X-].[X-].[Cr+3].[Cr+3].[Cr+3].CN(CC(O)=O)S(=O)(=O)QQQQQQQT	[OH-].[OH-].[X-].[X-].[X-].[X-].[X-].[X-].[Cr+3].[Cr+3].[Cr+3].CN(CC(O)=O)S(=O)(=O)QQQQQQQT	[OH-].[OH-].[X-].[X-].[X-].[X-].[X-].[X-].[Cr+3].[Cr+3].[Cr+3].CN(CC(O)=O)S(=O)(=O)QQQQQQQT	[OH-].[OH-].[X-].[X-].[X-].[X-].[X-].[X-].[Cr+3].[Cr+3].[Cr+3].CN(CC(O)=O)S(=O)(=O)QQQQQQQT	[OH-].[OH-].[X-].[X-].[X-].[X-].[X-].[X-].[Cr+3].[Cr+3].[Cr+3].CN(CC(O)=O)S(=O)(=O)QQQQQQQT								YES
818	CC(C)(CS(O)(=O)=O)NC(=O)CCSCCC(F)(F)C(F)(F)C(F)(F)C(F)(F)C(F)(F)C(F)(F)C(F)(F)C(F)(F)F	CC(C)(CS(O)(=O)=O)NC(=O)CCSCCC(F)(F)C(F)(F)C(F)(F)C(F)(F)C(F)(F)C(F)(F)C(F)(F)C(F)(F)F	CC(C)(CS(O)(=O)=O)NC(=O)CCSCCQQQQQQQT	CC(C)(CS(O)(=O)=O)NC(=O)CCSCC7T	YES		CC(C)(CS(O)(=O)=O)NC(=O)CCSCCQQQQQQQT	CC(C)(CS(O)(=O)=O)NC(=O)CCSCCQQQQQQQT	CC(C)(CS(O)(=O)=O)NC(=O)CCSCCQQQQQQQT	CC(C)(CS(O)(=O)=O)NC(=O)CCSCCQQQQQQQT	CC(C)(CS(O)(=O)=O)NC(=O)CCSCCQQQQQQQT	CC(C)(CS(O)(=O)=O)NC(=O)CCSCCQQQQQQQT								YES
819	[O-]C(=O)C(F)(F)C(F)(F)C(F)(F)C(F)(F)C(F)(F)C(F)(F)C(F)(F)C(F)(F)C(F)(F)C(F)(F)F	OC(=O)C(F)(F)C(F)(F)C(F)(F)C(F)(F)C(F)(F)C(F)(F)C(F)(F)C(F)(F)C(F)(F)C(F)(F)F	OC(=O)QQQQQQQQQT	OC(=O)QQ7T	YES		OC(=O)QQQQQQQQQT	8#QT	OC(=O)QQQQQQQQQT	OC(=O)QQQQQQQQQT	OC(=O)QQQQQQQQQT	OC(=O)QQQQQQQQQT		NO					NO	NO
820	CN(C)CCCN(CCC(O)=O)S(=O)(=O)C(F)(F)C(F)(F)C(F)(F)C(F)(F)C(F)(F)C(F)(F)C(F)(F)C(F)(F)F	CN(C)CCCN(CCC(O)=O)S(=O)(=O)C(F)(F)C(F)(F)C(F)(F)C(F)(F)C(F)(F)C(F)(F)C(F)(F)C(F)(F)F	CN(C)CCCN(CCC(O)=O)S(=O)(=O)QQQQQQQT	CN(C)CCCN(CCC(O)=O)S(=O)(=O)7T	YES		CN(C)CCCN(CCC(O)=O)S(=O)(=O)QQQQQQQT	CN(C)CCCN(CCC(O)=O)S(=O)(=O)QQQQQQQT	CN(C)CCCN(CCC(O)=O)S(=O)(=O)QQQQQQQT	CN(C)CCCN(CCC(O)=O)S(=O)(=O)QQQQQQQT	CN(C)CCCN(CCC(O)=O)S(=O)(=O)QQQQQQQT	CN(C)CCCN(CCC(O)=O)S(=O)(=O)QQQQQQQT								YES
821	CN(C)(=O)CCCNC(=O)C(F)(F)C(F)(F)C(F)(F)C(F)(F)C(F)(F)C(F)(F)C(F)(F)F	CN(C)(=O)CCCNC(=O)C(F)(F)C(F)(F)C(F)(F)C(F)(F)C(F)(F)C(F)(F)C(F)(F)F	CN(C)(=O)CCCNC(=O)QQQQQQT	CN(C)(=O)CCCN7T	YES		CN(C)(=O)CCCNC(=O)QQQQQQT	CN(C)(=O)CCCNC(=O)QQQQQQT	CN(C)(=O)CCCNC(=O)QQQQQQT	CN(C)(=O)CCCNC(=O)QQQQQQT	CN(C)(=O)CCCNC(=O)QQQQQQT	CN(C)(=O)CCCNC(=O)QQQQQQT								YES
822	CN(C)CCCNC(=O)CC(SCCC(F)(F)C(F)(F)C(F)(F)C(F)(F)C(F)(F)C(F)(F)C(F)(F)C(F)(F)F)C(O)=O	CN(C)CCCNC(=O)CC(SCCC(F)(F)C(F)(F)C(F)(F)C(F)(F)C(F)(F)C(F)(F)C(F)(F)C(F)(F)F)C(O)=O	CN(C)CCCNC(=O)CC(SCCQQQQQQQTC(O)=O	CN(C)CCCNC(=O)CC(SCC7TC(O)=O	YES		CN(C)CCCNC(=O)CC(SCCQQQQQQQTC(O)=O	CN(C)CCCNC(=O)CC(SCCQQQQQQQTC(O)=O	CN(C)CCCNC(=O)CC(SCCQQQQQQQTC(O)=O	CN(C)CCCNC(=O)CC(SCCQQQQQQQTC(O)=O	CN(C)CCCNC(=O)CC(SCCQQQQQQQTC(O)=O	CN(C)CCCNC(=O)CC(SCCQQQQQQQTC(O)=O								YES
823	C[N+](C)(C)CC(O)CS(=O)CCC(F)(F)C(F)(F)C(F)(F)C(F)(F)C(F)(F)C(F)(F)C(F)(F)C(F)(F)C(F)(F)C(F)(F)F	C[N+](C)(C)CC(O)CS(=O)CCC(F)(F)C(F)(F)C(F)(F)C(F)(F)C(F)(F)C(F)(F)C(F)(F)C(F)(F)C(F)(F)C(F)(F)F	C[N+](C)(C)CC(O)CS(=O)CCQQQQQQQQQT	C[N+](C)(C)CC(O)CS(=O)CCQQ7T	YES		C[N+](C)(C)CC(O)CS(=O)CCQQQQQQQQQT	C[N+](C)(C)CC(O)CS(=O)CCQQQQQQQQQT	C[N+](C)(C)CC(O)CS(=O)CCQQQQQQQQQT	C[N+](C)(C)CC(O)CS(=O)CCQQQQQQQQQT	C[N+](C)(C)CC(O)CS(=O)CCQQQQQQQQQT	C[N+](C)(C)CC(O)CS(=O)CCQQQQQQQQQT								YES
824	[2H]OC(=O)C(F)(F)C(F)(F)C(F)(F)C(F)(F)C(F)(F)C(F)(F)C(F)(F)C(F)(F)C(F)(F)F	[2H]OC(=O)C(F)(F)C(F)(F)C(F)(F)C(F)(F)C(F)(F)C(F)(F)C(F)(F)C(F)(F)C(F)(F)F	[2H]OC(=O)QQQQQQQQT	[2H]OC(=O)Q7T	YES		[2H]OC(=O)QQQQQQQQT	[2H]8#T	[2H]OC(=O)QQQQQQQQT	[2H]OC(=O)QQQQQQQQT	[2H]OC(=O)QQQQQQQQT	[2H]OC(=O)QQQQQQQQT		NO					NO	NO
825	C[N+](C)(CCCNC(=O)C(F)(F)C(F)(F)C(F)(F)C(F)(F)C(F)(F)C(F)(F)C(F)(F)C(F)(F)C(F)(F)F)CC([O-])=O	C[N+](C)(CCCNC(=O)C(F)(F)C(F)(F)C(F)(F)C(F)(F)C(F)(F)C(F)(F)C(F)(F)C(F)(F)C(F)(F)F)CC(O)=O	C[N+](C)(CCCNC(=O)QQQQQQQQTCC(O)=O	C[N+](C)(CCCNC(=O)Q7TCC(O)=O	YES		C[N+](C)(CCCNC(=O)QQQQQQQQTCC(O)=O	C[N+](C)(CCCNC(=O)QQQQQQQQTCC(O)=O	C[N+](C)(CCCNC(=O)QQQQQQQQTCC(O)=O	C[N+](C)(CCCNC(=O)QQQQQQQQTCC(O)=O	C[N+](C)(CCCNC(=O)QQQQQQQQTCC(O)=O	C[N+](C)(CCCNC(=O)QQQQQQQQTCC(O)=O								YES
826	[Na+].[O-]P(=O)(OCCC(F)(F)C(F)(F)C(F)(F)C(F)(F)C(F)(F)C(F)(F)C(F)(F)C(F)(F)F)OCCC(F)(F)C(F)(F)C(F)(F)C(F)(F)C(F)(F)C(F)(F)C(F)(F)C(F)(F)F	[Na+].OP(=O)(OCCC(F)(F)C(F)(F)C(F)(F)C(F)(F)C(F)(F)C(F)(F)C(F)(F)C(F)(F)F)OCCC(F)(F)C(F)(F)C(F)(F)C(F)(F)C(F)(F)C(F)(F)C(F)(F)C(F)(F)F	[Na+].OP(=O)(OCCQQQQQQQTOCCQQQQQQQT	[Na+].OP(=O)(OCC7TOCC7T	YES		[Na+].OP(=O)(OCCQQQQQQQTOCCQQQQQQQT	[Na+].OP(=O)(OCCQQQQQQQTOCCQQQQQQQT	[Na+].OP(=O)(OCCQQQQQQQTOCCQQQQQQQT	[Na+].OP(=O)(OCCQQQQQQQTOCCQQQQQQQT	[Na+].OP(=O)(OCCQQQQQQQTOCCQQQQQQQT	[Na+].OP(=O)(OCCQQQQQQQTOCCQQQQQQQT								YES
827	[Na+].CCN(CCCS([O-])(=O)=O)C(=O)C(F)(F)C(F)(F)C(F)(F)C(F)(F)C(F)(F)C(F)(F)C(F)(F)F	[Na+].CCN(CCCS(O)(=O)=O)C(=O)C(F)(F)C(F)(F)C(F)(F)C(F)(F)C(F)(F)C(F)(F)C(F)(F)F	[Na+].CCN(CCCS(O)(=O)=O)C(=O)QQQQQQT	[Na+].CCN(CCCS(O)(=O)=O)7T	YES		[Na+].CCN(CCCS(O)(=O)=O)C(=O)QQQQQQT	[Na+].CCN(CCCS(O)(=O)=O)C(=O)QQQQQQT	[Na+].CCN(CCCS(O)(=O)=O)C(=O)QQQQQQT	[Na+].CCN(CCCS(O)(=O)=O)C(=O)QQQQQQT	[Na+].CCN(CCCS(O)(=O)=O)C(=O)QQQQQQT	[Na+].CCN(CCCS(O)(=O)=O)C(=O)QQQQQQT								YES
828	OC(=O)C(F)(F)C(F)(F)C(F)(F)C(F)(F)C(F)(F)C(F)(F)C(F)(F)C(F)(F)C(F)(F)C(F)(F)C(F)(F)C(F)(F)C(F)(F)C(F)(F)F	OC(=O)C(F)(F)C(F)(F)C(F)(F)C(F)(F)C(F)(F)C(F)(F)C(F)(F)C(F)(F)C(F)(F)C(F)(F)C(F)(F)C(F)(F)C(F)(F)C(F)(F)F	OC(=O)QQQQQQQQQQQQQT	OC(=O)QQQQQQ7T	YES		OC(=O)QQQQQQQQQQQQQT	8#QQQQQT	OC(=O)QQQQQQQQQQQQQT	OC(=O)QQQQQQQQQQQQQT	OC(=O)QQQQQQQQQQQQQT	OC(=O)QQQQQQQQQQQQQT		NO					NO	NO
829	CCCCCCCCCCCCCCCCCCN1C(CN(C)S(=O)(=O)C(F)(F)C(F)(F)C(F)(F)C(F)(F)C(F)(F)C(F)(F)C(F)(F)C(F)(F)F)COC1=O	CCCCCCCCCCCCCCCCCCN1C(CN(C)S(=O)(=O)C(F)(F)C(F)(F)C(F)(F)C(F)(F)C(F)(F)C(F)(F)C(F)(F)C(F)(F)F)COC1=O	CCCCCCCCCCCCCCCCCCN1C(CN(C)S(=O)(=O)QQQQQQQTCOC1=O	CCCCCCCCCCCCCCCCCCN1C(CN(C)S(=O)(=O)7TCOC1=O	YES		CCCCCCCCCCCCCCCCCCN1C(CN(C)S(=O)(=O)QQQQQQQTCOC1=O	CCCCCCCCCCCCCCCCCCN1C(CN(C)S(=O)(=O)QQQQQQQTCOC1=O	CCCCCCCCCCCCCCCCCCN1C(CN(C)S(=O)(=O)QQQQQQQTCOC1=O	CCCCCCCCCCCCCCCCCCN1C(CN(C)S(=O)(=O)QQQQQQQTCOC1=O	CCCCCCCCCCCCCCCCCCN1C(CN(C)S(=O)(=O)QQQQQQQTCOC1=O	CCCCCCCCCCCCCCCCCCN1C(CN(C)S(=O)(=O)QQQQQQQTCOC1=O								YES
830	[Li+].[O-]C(=O)C1CCCN1S(=O)(=O)CCC(F)(F)C(F)(F)C(F)(F)C(F)(F)C(F)(F)C(F)(F)C(F)(F)C(F)(F)F	[Li+].OC(=O)C1CCCN1S(=O)(=O)CCC(F)(F)C(F)(F)C(F)(F)C(F)(F)C(F)(F)C(F)(F)C(F)(F)C(F)(F)F	[Li+].OC(=O)C1CCCN1S(=O)(=O)CCQQQQQQQT	[Li+].OC(=O)C1CCCN1S(=O)(=O)CC7T	YES		[Li+].OC(=O)C1CCCN1S(=O)(=O)CCQQQQQQQT	[Li+].OC(=O)C1CCCN1S(=O)(=O)CCQQQQQQQT	[Li+].OC(=O)C1CCCN1S(=O)(=O)CCQQQQQQQT	[Li+].OC(=O)C1CCCN1S(=O)(=O)CCQQQQQQQT	[Li+].OC(=O)C1CCCN1S(=O)(=O)CCQQQQQQQT	[Li+].OC(=O)C1CCCN1S(=O)(=O)CCQQQQQQQT								YES
831	CCCC(F)(F)C(F)(F)C(F)(F)C(F)(F)C(F)(F)C(F)(F)C(F)(F)C(F)(F)F	CCCC(F)(F)C(F)(F)C(F)(F)C(F)(F)C(F)(F)C(F)(F)C(F)(F)C(F)(F)F	CCCQQQQQQQT	CCC7T	YES		CCCQQQQQQQT	CCCQQQQQQQT	CCCQQQQQQQT	CCCQQQQQQQT	CCCQQQQQQQT	CCCQQQQQQQT								YES
832	CC(I)CC(F)(F)C(F)(F)C(F)(F)C(F)(F)C(F)(F)C(F)(F)C(F)(F)C(F)(F)F	CC(I)CC(F)(F)C(F)(F)C(F)(F)C(F)(F)C(F)(F)C(F)(F)C(F)(F)C(F)(F)F	CC(I)CQQQQQQQT	CC(I)C7T	YES		CC(I)CQQQQQQQT	CC(I)CQQQQQQQT	CC(I)CQQQQQQQT	CC(I)CQQQQQQQT	CC(I)CQQQQQQQT	CC(I)CQQQQQQQT								YES
833	CCC(F)(F)C(F)(F)C(F)(F)C(F)(F)C(F)(F)C(F)(F)C(F)(F)C(F)(F)C(F)(F)C(F)(F)C(F)(F)C(F)(F)F	CCC(F)(F)C(F)(F)C(F)(F)C(F)(F)C(F)(F)C(F)(F)C(F)(F)C(F)(F)C(F)(F)C(F)(F)C(F)(F)C(F)(F)F	CCQQQQQQQQQQQT	CCQQQQ7T	YES		CCQQQQQQQQQQQT	CCQQQQQQQQQQQT	CCQQQQQQQQQQQT	CCQQQQQQQQQQQT	CCQQQQQQQQQQQT	CCQQQQQQQQQQQT								YES
834	CCCCCCCCCC(F)(F)C(F)(F)C(F)(F)C(F)(F)C(F)(F)C(F)(F)C(F)(F)C(F)(F)C(F)(F)F	CCCCCCCCCC(F)(F)C(F)(F)C(F)(F)C(F)(F)C(F)(F)C(F)(F)C(F)(F)C(F)(F)C(F)(F)F	CCCCCCCCCQQQQQQQQT	CCCCCCCCCQ7T	YES		CCCCCCCCCQQQQQQQQT	CCCCCCCCCQQQQQQQQT	CCCCCCCCCQQQQQQQQT	CCCCCCCCCQQQQQQQQT	CCCCCCCCCQQQQQQQQT	CCCCCCCCCQQQQQQQQT								YES
835	FC(F)(F)C(F)(F)C(F)(F)C(F)(F)CCC(F)(F)C(F)(F)C(F)(F)C(F)(F)C(F)(F)C(F)(F)C(F)(F)C(F)(F)F	FC(F)(F)C(F)(F)C(F)(F)C(F)(F)CCC(F)(F)C(F)(F)C(F)(F)C(F)(F)C(F)(F)C(F)(F)C(F)(F)C(F)(F)F	TQQQCCQQQQQQQT	TQQQCC7T	YES		TQQQCCQQQQQQQT	TQQQCCQQQQQQQT	TQQQCCQQQQQQQT	TQQQCCQQQQQQQT	TQQQCCQQQQQQQT	TQQQCCQQQQQQQT								YES
836	FC(F)(F)C(F)(F)C(F)(F)C(F)(F)C(F)(F)C(F)(F)C(F)(F)C(F)(F)C(F)(F)C(F)(F)C(F)(F)C(F)(F)C(F)(F)CCI	FC(F)(F)C(F)(F)C(F)(F)C(F)(F)C(F)(F)C(F)(F)C(F)(F)C(F)(F)C(F)(F)C(F)(F)C(F)(F)C(F)(F)C(F)(F)CCI	TQQQQQQQQQQQQCCI	7TQQQQQCCI	YES		TQQQQQQQQQQQQCCI	TQQQQQQQQQQQQCCI	TQQQQQQQQQQQQCCI	TQQQQQQQQQQQQCCI	TQQQQQQQQQQQQCCI	TQQQQQQQQQQQQCCI								YES
837	CCCCCCCCCCCCC(F)(F)C(F)(F)C(F)(F)C(F)(F)C(F)(F)C(F)(F)C(F)(F)C(F)(F)C(F)(F)C(F)(F)C(F)(F)C(F)(F)F	CCCCCCCCCCCCC(F)(F)C(F)(F)C(F)(F)C(F)(F)C(F)(F)C(F)(F)C(F)(F)C(F)(F)C(F)(F)C(F)(F)C(F)(F)C(F)(F)F	CCCCCCCCCCCCQQQQQQQQQQQT	CCCCCCCCCCCCQQQQ7T	YES		CCCCCCCCCCCCQQQQQQQQQQQT	CCCCCCCCCCCCQQQQQQQQQQQT	CCCCCCCCCCCCQQQQQQQQQQQT	CCCCCCCCCCCCQQQQQQQQQQQT	CCCCCCCCCCCCQQQQQQQQQQQT	CCCCCCCCCCCCQQQQQQQQQQQT								YES
838	CCCCCCCCCCCCCCCCC(F)(F)C(F)(F)C(F)(F)C(F)(F)C(F)(F)C(F)(F)C(F)(F)C(F)(F)C(F)(F)C(F)(F)F	CCCCCCCCCCCCCCCCC(F)(F)C(F)(F)C(F)(F)C(F)(F)C(F)(F)C(F)(F)C(F)(F)C(F)(F)C(F)(F)C(F)(F)F	CCCCCCCCCCCCCCCCQQQQQQQQQT	CCCCCCCCCCCCCCCCQQ7T	YES		CCCCCCCCCCCCCCCCQQQQQQQQQT	CCCCCCCCCCCCCCCCQQQQQQQQQT	CCCCCCCCCCCCCCCCQQQQQQQQQT	CCCCCCCCCCCCCCCCQQQQQQQQQT	CCCCCCCCCCCCCCCCQQQQQQQQQT	CCCCCCCCCCCCCCCCQQQQQQQQQT								YES
839	CCCCCCCCCC(F)(F)C(F)(F)C(F)(F)C(F)(F)C(F)(F)C(F)(F)C(F)(F)C(F)(F)C(F)(F)C(F)(F)C(F)(F)C(F)(F)C(F)(F)F	CCCCCCCCCC(F)(F)C(F)(F)C(F)(F)C(F)(F)C(F)(F)C(F)(F)C(F)(F)C(F)(F)C(F)(F)C(F)(F)C(F)(F)C(F)(F)C(F)(F)F	CCCCCCCCCQQQQQQQQQQQQT	CCCCCCCCCQQQQQ7T	YES		CCCCCCCCCQQQQQQQQQQQQT	CCCCCCCCCQQQQQQQQQQQQT	CCCCCCCCCQQQQQQQQQQQQT	CCCCCCCCCQQQQQQQQQQQQT	CCCCCCCCCQQQQQQQQQQQQT	CCCCCCCCCQQQQQQQQQQQQT								YES
840	CCCCCCCCCCCCCCCCC(I)CC(F)(F)C(F)(F)C(F)(F)C(F)(F)C(F)(F)C(F)(F)C(F)(F)F	CCCCCCCCCCCCCCCCC(I)CC(F)(F)C(F)(F)C(F)(F)C(F)(F)C(F)(F)C(F)(F)C(F)(F)F	CCCCCCCCCCCCCCCCC(I)CQQQQQQT	CCCCCCCCCCCCCCCCC(I)7T	YES		CCCCCCCCCCCCCCCCC(I)CQQQQQQT	CCCCCCCCCCCCCCCCC(I)CQQQQQQT	CCCCCCCCCCCCCCCCC(I)CQQQQQQT	CCCCCCCCCCCCCCCCC(I)CQQQQQQT	CCCCCCCCCCCCCCCCC(I)CQQQQQQT	CCCCCCCCCCCCCCCCC(I)CQQQQQQT								YES
841	CCCCCCCCCCCCCCC(I)CC(F)(F)C(F)(F)C(F)(F)C(F)(F)C(F)(F)C(F)(F)C(F)(F)C(F)(F)F	CCCCCCCCCCCCCCC(I)CC(F)(F)C(F)(F)C(F)(F)C(F)(F)C(F)(F)C(F)(F)C(F)(F)C(F)(F)F	CCCCCCCCCCCCCCC(I)CQQQQQQQT	CCCCCCCCCCCCCCC(I)C7T	YES		CCCCCCCCCCCCCCC(I)CQQQQQQQT	CCCCCCCCCCCCCCC(I)CQQQQQQQT	CCCCCCCCCCCCCCC(I)CQQQQQQQT	CCCCCCCCCCCCCCC(I)CQQQQQQQT	CCCCCCCCCCCCCCC(I)CQQQQQQQT	CCCCCCCCCCCCCCC(I)CQQQQQQQT								YES
842	CCCCCCC(I)CC(F)(F)C(F)(F)C(F)(F)C(F)(F)C(F)(F)C(F)(F)C(F)(F)C(F)(F)C(F)(F)C(F)(F)C(F)(F)C(F)(F)F	CCCCCCC(I)CC(F)(F)C(F)(F)C(F)(F)C(F)(F)C(F)(F)C(F)(F)C(F)(F)C(F)(F)C(F)(F)C(F)(F)C(F)(F)C(F)(F)F	CCCCCCC(I)CQQQQQQQQQQQT	CCCCCCC(I)CQQQQ7T	YES		CCCCCCC(I)CQQQQQQQQQQQT	CCCCCCC(I)CQQQQQQQQQQQT	CCCCCCC(I)CQQQQQQQQQQQT	CCCCCCC(I)CQQQQQQQQQQQT	CCCCCCC(I)CQQQQQQQQQQQT	CCCCCCC(I)CQQQQQQQQQQQT								YES
843	CCCC\C=C\C(F)(F)C(F)(F)C(F)(F)C(F)(F)C(F)(F)C(F)(F)C(F)(F)C(F)(F)F	CCCCC=CC(F)(F)C(F)(F)C(F)(F)C(F)(F)C(F)(F)C(F)(F)C(F)(F)C(F)(F)F	CCCCC=CQQQQQQQT	CCCCC=C7T	YES		CCCCC=CQQQQQQQT	CCCCC=CQQQQQQQT	CCCCC=CQQQQQQQT	CCCCC=CQQQQQQQT	CCCCC=CQQQQQQQT	CCCCC=CQQQQQQQT								YES
844	CCCCCCCCCCCCCCCCC(I)CC(F)(F)C(F)(F)C(F)(F)C(F)(F)C(F)(F)C(F)(F)C(F)(F)C(F)(F)C(F)(F)C(F)(F)F	CCCCCCCCCCCCCCCCC(I)CC(F)(F)C(F)(F)C(F)(F)C(F)(F)C(F)(F)C(F)(F)C(F)(F)C(F)(F)C(F)(F)C(F)(F)F	CCCCCCCCCCCCCCCCC(I)CQQQQQQQQQT	CCCCCCCCCCCCCCCCC(I)CQQ7T	YES		CCCCCCCCCCCCCCCCC(I)CQQQQQQQQQT	CCCCCCCCCCCCCCCCC(I)CQQQQQQQQQT	CCCCCCCCCCCCCCCCC(I)CQQQQQQQQQT	CCCCCCCCCCCCCCCCC(I)CQQQQQQQQQT	CCCCCCCCCCCCCCCCC(I)CQQQQQQQQQT	CCCCCCCCCCCCCCCCC(I)CQQQQQQQQQT								YES
845	FC(F)(F)C(F)(F)C(F)(F)C(F)(F)C(F)(F)C(F)(F)C(F)(F)C(F)(F)CCCCCCC(F)(F)C(F)(F)C(F)(F)C(F)(F)C(F)(F)C(F)(F)C(F)(F)C(F)(F)F	FC(F)(F)C(F)(F)C(F)(F)C(F)(F)C(F)(F)C(F)(F)C(F)(F)C(F)(F)CCCCCCC(F)(F)C(F)(F)C(F)(F)C(F)(F)C(F)(F)C(F)(F)C(F)(F)C(F)(F)F	TQQQQQQQCCCCCCQQQQQQQT	7TCCCCCC7T	YES		TQQQQQQQCCCCCCQQQQQQQT	TQQQQQQQCCCCCCQQQQQQQT	TQQQQQQQCCCCCCQQQQQQQT	TQQQQQQQCCCCCCQQQQQQQT	TQQQQQQQCCCCCCQQQQQQQT	TQQQQQQQCCCCCCQQQQQQQT								YES
846	OCC(I)CC(F)(F)C(F)(F)C(F)(F)C(F)(F)C(F)(F)C(F)(F)C(F)(F)C(F)(F)C(F)(F)C(F)(F)F	OCC(I)CC(F)(F)C(F)(F)C(F)(F)C(F)(F)C(F)(F)C(F)(F)C(F)(F)C(F)(F)C(F)(F)C(F)(F)F	OCC(I)CQQQQQQQQQT	OCC(I)CQQ7T	YES		OCC(I)CQQQQQQQQQT	OCC(I)CQQQQQQQQQT	OCC(I)CQQQQQQQQQT	OCC(I)CQQQQQQQQQT	OCC(I)CQQQQQQQQQT	OCC(I)CQQQQQQQQQT								YES
847	CCCCCCCCCCCCC=CC(F)(F)C(F)(F)C(F)(F)C(F)(F)C(F)(F)C(F)(F)C(F)(F)C(F)(F)F	CCCCCCCCCCCCC=CC(F)(F)C(F)(F)C(F)(F)C(F)(F)C(F)(F)C(F)(F)C(F)(F)C(F)(F)F	CCCCCCCCCCCCC=CQQQQQQQT	CCCCCCCCCCCCC=C7T	YES		CCCCCCCCCCCCC=CQQQQQQQT	CCCCCCCCCCCCC=CQQQQQQQT	CCCCCCCCCCCCC=CQQQQQQQT	CCCCCCCCCCCCC=CQQQQQQQT	CCCCCCCCCCCCC=CQQQQQQQT	CCCCCCCCCCCCC=CQQQQQQQT								YES
848	FC(F)(F)C(F)(F)C(F)(F)C(F)(F)C(F)(F)C(F)(F)C(F)(F)C(F)(F)C(F)(F)C(F)(F)C(F)(F)C(F)(F)CCCCCCC(F)(F)C(F)(F)C(F)(F)C(F)(F)C(F)(F)C(F)(F)C(F)(F)C(F)(F)C(F)(F)C(F)(F)C(F)(F)C(F)(F)F	FC(F)(F)C(F)(F)C(F)(F)C(F)(F)C(F)(F)C(F)(F)C(F)(F)C(F)(F)C(F)(F)C(F)(F)C(F)(F)C(F)(F)CCCCCCC(F)(F)C(F)(F)C(F)(F)C(F)(F)C(F)(F)C(F)(F)C(F)(F)C(F)(F)C(F)(F)C(F)(F)C(F)(F)C(F)(F)F	TQQQQQQQQQQQCCCCCCQQQQQQQQQQQT	7TQQQQCCCCCCQQQQ7T	YES		TQQQQQQQQQQQCCCCCCQQQQQQQQQQQT	TQQQQQQQQQQQCCCCCCQQQQQQQQQQQT	TQQQQQQQQQQQCCCCCCQQQQQQQQQQQT	TQQQQQQQQQQQCCCCCCQQQQQQQQQQQT	TQQQQQQQQQQQCCCCCCQQQQQQQQQQQT	TQQQQQQQQQQQCCCCCCQQQQQQQQQQQT								YES
849	FC(F)(F)C(F)(F)C(F)(F)C(F)(F)C(F)(F)C(F)(F)C(F)(F)CC(I)CCC(I)CC(F)(F)C(F)(F)C(F)(F)C(F)(F)C(F)(F)C(F)(F)C(F)(F)F	FC(F)(F)C(F)(F)C(F)(F)C(F)(F)C(F)(F)C(F)(F)C(F)(F)CC(I)CCC(I)CC(F)(F)C(F)(F)C(F)(F)C(F)(F)C(F)(F)C(F)(F)C(F)(F)F	TQQQQQQCC(I)CCC(I)CQQQQQQT	7TC(I)CCC(I)7T	YES		TQQQQQQCC(I)CCC(I)CQQQQQQT	TQQQQQQCC(I)CCC(I)CQQQQQQT	TQQQQQQCC(I)CCC(I)CQQQQQQT	TQQQQQQCC(I)CCC(I)CQQQQQQT	TQQQQQQCC(I)CCC(I)CQQQQQQT	TQQQQQQCC(I)CCC(I)CQQQQQQT								YES
[truncated: 9,937 more rows]
